# Supplementary material for: Longitudinal transcriptomic dysregulation in the peripheral blood of transgenic Huntington’s disease monkeys
Source: BMC Neurosci. 2013 Aug 17;14:88. doi: 10.1186/1471-2202-14-88 (PMC3751855; doi:10.1186/1471-2202-14-88)
Supplement: Additional file 3 — Microarray data. Raw fluorescence values for each sample at each timepoint from the Affymetrix Rhesus Macaque array analysis. [file 1471-2202-14-88-S3.ods]

## Sheet: 32617DetectRhesusProbe_HDvsCTRL
Additional file 3. Microarray Data
Log2-transformed and Normalized data exported from Affymetrix Expression Console was filtered for rhesus probe sets that are 'Present' in at least 10% of the samples
Total Rhesus Probe sets = 52024
Shown rhesus probe sets 'Present' in at least 10% of the samples (32617 Probesets).
			5 months								11 months								17 months								23 months
Probe Set ID	Transcript ID(Array Design)	Representative Public ID	HD1	HD6	HD7	HD8	C1	C3	C4	C2	HD1	HD6	HD7	HD8	C1	C3	C4	C2	HD1	HD6	HD7	HD8	C1	C3	C4	C2	HD1	HD6	HD7	HD8	C1	C3	C4	C2
MmugDNA.39371.1.S1_at	MmugDNA.39371.1	gDNA.g5454001	8.97	8.27	8.87	8.82	7.75	7.97	7.81	7.72	8.79	8.47	8.77	8.66	8.00	7.77	7.94	7.57	8.50	8.22	8.53	8.79	7.39	7.35	7.87	7.55	8.51	7.98	8.23	8.16	7.88	7.08	7.26	7.33
MmugDNA.10226.1.S1_at	MmugDNA.10226.1	gDNA.Hs.170144.1.A1	6.29	6.44	6.08	6.25	7.65	7.93	8.13	8.13	6.38	6.69	6.10	5.93	7.60	7.74	7.87	8.15	6.26	6.64	5.97	6.51	6.85	7.74	7.42	7.95	6.19	6.43	5.82	5.97	7.20	8.03	7.99	8.00
MmugDNA.28052.1.S1_at	MmugDNA.28052.1	gDNA.Hs2.129874.1.S1	5.50	5.17	5.31	5.62	8.24	7.53	7.38	8.30	5.60	5.49	5.57	5.34	8.17	7.61	7.48	8.08	5.52	5.35	4.88	5.18	7.93	7.50	7.39	8.46	5.73	5.41	5.02	5.66	7.88	7.49	7.50	8.38
MmugDNA.18050.1.S1_at	MmugDNA.18050.1	gDNA.Hs.193514.1.S1	5.54	5.60	5.72	6.52	3.58	3.96	3.62	4.08	6.56	5.33	5.42	6.64	3.99	3.77	3.15	3.81	6.24	5.75	5.54	6.46	3.22	3.74	3.55	4.05	6.14	4.81	4.49	5.56	3.42	3.57	3.81	3.56
MmugDNA.36758.1.S1_s_at	MmugDNA.36758.1	gDNA.Hs.193514.0.A1	5.36	5.04	4.82	5.65	3.57	3.30	3.34	3.36	5.42	4.20	4.86	5.66	3.29	2.65	3.30	3.64	4.44	5.15	4.99	5.11	3.10	2.90	2.87	3.67	4.89	4.38	4.70	4.69	3.19	2.89	3.20	3.67
MmugDNA.34986.1.S1_at	MmugDNA.34986.1	gDNA.Hs.198253.1.A1	11.70	12.09	11.95	13.04	9.77	8.95	9.16	10.58	12.22	12.30	12.33	13.19	9.75	9.42	9.52	10.63	12.36	12.01	11.95	13.03	10.14	9.33	9.19	10.37	12.42	11.59	11.35	12.68	9.83	9.26	9.24	9.86
MmugDNA.25792.1.S1_at	MmugDNA.25792.1	gDNA.Hs.54982.0.S1	5.57	5.63	5.50	5.93	7.68	6.80	7.28	6.90	5.48	5.75	5.51	5.48	7.87	7.19	7.41	6.98	5.67	5.70	5.51	5.95	7.66	7.12	7.33	7.03	5.61	5.49	5.80	5.80	8.25	6.88	7.23	7.09
MmugDNA.8652.1.S1_at	MmugDNA.8652.1	gDNA.g5032238	7.43	7.04	7.44	7.05	6.50	5.99	6.50	6.18	7.38	7.40	7.48	7.00	6.87	6.54	6.65	6.12	7.35	7.18	7.29	6.58	6.25	6.10	6.19	6.00	7.12	6.89	6.93	6.81	6.46	6.06	5.80	5.95
MmugDNA.27827.1.S1_at	MmugDNA.27827.1	gDNA.Hs.326556.0.S1	5.94	5.80	5.68	5.84	6.54	6.31	6.30	6.54	5.85	5.71	6.00	5.89	6.42	6.10	6.24	6.27	5.67	5.64	5.64	5.96	6.40	6.21	6.21	6.25	5.69	5.66	5.84	5.93	6.47	6.49	6.35	6.03
MmuAffx.18.1.S1_x_at	MmuAffx.18.1	AY059404.1	7.02	6.70	7.84	7.59	5.69	5.64	5.15	6.08	7.48	6.47	6.98	7.75	5.68	5.80	5.31	6.04	7.01	7.08	7.69	7.98	5.19	5.71	5.21	6.08	6.92	6.69	7.55	7.71	5.38	5.73	5.83	6.06
MmugDNA.18603.1.S1_at	MmugDNA.18603.1	gDNA.g4504406	5.44	4.15	3.41	4.26	7.18	8.34	7.89	7.21	6.28	3.94	3.94	4.38	6.80	8.63	7.87	7.57	6.04	4.33	4.57	4.33	7.21	8.72	7.89	7.43	6.48	4.44	4.15	4.09	6.58	8.70	7.23	6.89
MmugDNA.1850.1.S1_s_at	MmugDNA.1850.1	gDNA.g188397	8.13	7.99	8.48	8.29	7.26	7.06	6.65	7.24	8.33	8.54	8.72	8.59	6.88	7.20	6.55	7.54	8.45	8.36	8.33	8.60	6.90	7.38	6.51	7.04	8.11	7.72	7.41	8.00	7.22	7.35	6.32	7.40
MmugDNA.5393.1.S1_at	MmugDNA.5393.1	gDNA.Hs.208414.0.A1	8.05	8.70	8.64	8.54	9.37	9.16	9.49	8.99	8.43	8.88	8.97	8.59	9.53	9.53	9.54	9.37	8.54	8.11	8.17	7.99	9.66	9.59	9.65	9.11	7.85	8.43	8.31	8.69	9.00	9.65	9.36	9.03
MmugDNA.7512.1.S1_at	MmugDNA.7512.1	gDNA.Hs.11861.0.A2	8.88	8.66	7.93	8.54	9.31	10.13	9.68	9.17	8.31	8.75	8.59	8.36	9.58	10.17	9.96	9.67	8.62	8.64	8.00	8.30	9.52	10.28	10.19	9.54	8.91	9.14	9.05	8.91	9.63	10.11	9.56	9.65
MmugDNA.16070.1.S1_at	MmugDNA.16070.1	gDNA.Hs.136252.0.A1	7.54	8.04	8.03	7.98	7.09	6.94	7.32	6.85	7.86	8.11	7.32	8.48	6.37	6.09	6.66	5.62	7.39	8.66	8.53	8.57	6.94	6.04	6.38	6.98	8.02	8.12	8.33	8.39	6.76	6.88	7.10	7.17
MmugDNA.13561.1.S1_at	MmugDNA.13561.1	gDNA.g13699821	9.61	9.73	9.67	9.78	8.67	8.16	8.76	8.65	9.86	9.93	10.09	9.77	9.30	9.19	9.37	9.02	10.01	9.81	9.55	9.15	9.07	9.08	9.21	8.85	9.43	9.45	9.28	9.56	8.22	8.97	8.86	8.65
MmugDNA.24465.1.S1_at	MmugDNA.24465.1	gDNA.Hs.202647.0.A1	4.61	4.48	4.98	4.71	5.59	5.73	5.32	5.68	4.42	4.44	4.82	4.72	6.22	5.72	5.30	6.36	4.69	4.07	4.86	4.66	7.29	6.83	5.93	6.62	4.85	4.64	4.20	4.48	7.02	5.99	5.38	6.36
MmugDNA.43131.1.S1_s_at	MmugDNA.43131.1	gDNA.g4505410	11.14	10.94	10.88	10.92	10.46	10.09	10.27	10.34	11.05	10.83	10.60	10.80	10.51	9.84	10.03	10.06	10.93	10.83	10.65	11.05	10.16	9.76	10.00	10.22	11.21	10.85	10.55	10.87	10.75	9.99	10.05	10.23
MmugDNA.6343.1.S1_at	MmugDNA.6343.1	gDNA.Hs.129024.0.A1	5.25	5.22	5.41	5.46	6.16	5.77	5.90	5.73	5.21	5.52	5.62	5.51	6.28	5.95	6.14	6.16	5.16	5.53	5.68	5.62	6.09	5.74	5.89	5.99	5.24	5.52	5.57	5.46	6.17	6.02	5.87	5.75
MmugDNA.9668.1.S1_at	MmugDNA.9668.1	gDNA.Hs.172589.0.S3	8.18	8.24	8.33	8.16	8.38	8.43	8.50	8.49	8.03	8.14	8.25	8.10	8.51	8.34	8.68	8.44	8.04	8.03	8.02	8.15	8.27	8.31	8.48	8.33	8.15	8.04	7.88	8.02	8.48	8.25	8.38	8.26
MmugDNA.5450.1.S1_at	MmugDNA.5450.1	gDNA.Hs.99233.0.A1	6.96	6.94	6.90	6.71	6.71	6.06	6.19	6.22	6.95	7.03	7.03	6.73	6.53	6.32	5.88	6.29	6.67	7.09	7.33	6.95	6.78	5.96	6.22	6.22	6.92	7.28	7.35	6.93	6.51	5.85	6.19	6.28
MmugDNA.16505.1.S1_at	MmugDNA.16505.1	gDNA.Hs.29952.0.S1	5.76	6.10	6.20	6.60	4.85	4.58	5.15	5.60	5.59	5.80	6.02	6.56	4.63	4.59	5.40	5.62	5.94	5.91	5.96	6.73	4.81	4.94	5.38	5.41	6.07	6.20	6.49	6.79	5.06	4.92	5.04	5.55
MmugDNA.19559.1.S1_at	MmugDNA.19559.1	gDNA.Hs.22542.0.A1	3.89	4.08	4.08	4.02	4.96	4.68	5.01	4.76	3.79	4.44	4.21	4.29	4.65	4.59	4.64	5.02	3.95	4.02	4.04	4.42	5.11	4.68	4.63	4.74	4.03	4.15	4.01	4.59	5.51	4.59	4.77	4.71
MmunewRS.87.1.S1_at	MmunewRS.87.1	51474785	6.25	5.58	5.87	6.46	4.80	5.23	4.96	4.76	6.67	6.05	6.22	6.61	5.45	5.70	5.47	5.07	6.67	5.54	5.66	6.16	5.27	5.36	5.39	4.59	6.14	5.99	5.50	6.72	5.05	5.15	5.33	4.76
MmugDNA.12086.1.S1_at	MmugDNA.12086.1	gDNA.Hs.207552.0.A1	4.63	4.17	4.62	4.48	5.34	5.35	5.05	4.71	4.01	4.39	4.80	4.38	4.96	4.87	4.67	5.28	4.60	4.53	4.19	4.26	5.10	5.22	5.08	5.23	4.75	4.77	4.12	4.50	5.16	5.20	4.97	5.27
MmugDNA.13139.1.S1_at	MmugDNA.13139.1	gDNA.Hs2.374698.1.S1	4.93	5.14	5.15	5.28	6.25	6.27	5.79	5.71	5.14	5.17	5.15	5.21	6.10	6.50	5.84	5.75	5.35	4.90	4.72	5.03	6.35	6.31	5.66	5.80	4.96	5.17	4.73	5.50	6.34	7.10	5.69	5.45
MmugDNA.16031.1.S1_at	MmugDNA.16031.1	gDNA.g7706428	9.40	9.51	9.68	9.44	8.66	9.19	9.03	9.20	9.66	9.47	9.60	9.47	8.86	9.18	9.13	9.18	9.56	9.65	9.73	9.74	8.77	9.10	8.80	9.15	9.91	9.30	9.28	9.18	8.92	9.23	8.78	8.80
MmuSTS.3752.1.S1_at	MmuSTS.3752.1	59676196	5.41	5.17	5.36	5.17	6.00	5.57	5.50	5.51	5.36	5.08	5.44	5.52	5.69	5.56	5.78	5.54	5.46	5.42	5.38	5.44	6.00	6.05	5.93	5.79	5.39	5.42	5.31	5.37	6.43	6.08	6.28	5.81
MmugDNA.21266.1.S1_at	MmugDNA.21266.1	gDNA.Hs.300741.0.S2	7.07	7.61	7.64	7.46	8.46	8.55	8.35	8.93	7.74	7.84	7.95	7.91	8.64	8.42	8.18	9.15	7.86	8.13	8.24	7.87	8.65	8.90	8.24	8.76	7.87	8.05	8.58	8.26	8.64	8.77	8.49	8.82
MmugDNA.6159.1.S1_at	MmugDNA.6159.1	gDNA.Hs.68185.0.A1	4.82	4.73	5.19	4.91	5.32	5.13	5.34	5.05	4.70	4.91	4.97	4.74	5.31	5.19	5.57	5.37	4.57	4.74	4.93	4.93	5.17	5.22	5.47	5.33	5.01	5.04	4.70	4.75	5.62	5.10	5.53	5.19
MmuSTS.4646.1.S1_at	MmuSTS.4646.1	55167588	3.49	3.72	3.67	3.61	3.83	3.96	4.47	4.33	3.67	3.92	3.89	3.60	4.06	3.71	4.63	4.23	3.65	3.57	3.73	3.59	4.60	3.94	4.30	4.29	3.77	3.47	3.42	3.55	4.15	4.61	4.59	4.39
MmugDNA.9238.1.S1_at	MmugDNA.9238.1	gDNA.g7669476	8.88	8.93	9.45	9.16	8.36	8.85	8.63	8.54	8.93	8.73	8.78	9.06	8.37	8.70	8.16	8.15	8.56	8.79	9.05	9.09	7.79	8.45	8.33	8.41	8.72	8.75	8.97	9.33	8.50	8.16	8.01	8.30
MmugDNA.13757.1.S1_at	MmugDNA.13757.1	gDNA.g7706157	13.38	13.47	13.36	12.81	12.52	12.66	12.61	12.60	12.94	13.40	13.34	12.78	12.37	12.81	12.65	12.49	12.82	13.35	13.10	12.75	12.44	12.66	12.42	12.31	13.03	13.53	13.16	12.78	12.39	12.75	12.21	11.89
MmugDNA.4172.1.S1_at	MmugDNA.4172.1	gDNA.Hs.293476.1.A1	10.96	10.87	10.91	10.90	10.10	10.26	10.78	10.37	10.78	10.97	10.78	10.94	10.06	10.23	10.66	10.11	10.90	10.60	10.59	11.04	10.17	10.20	10.77	10.15	11.02	10.86	10.87	11.05	10.29	10.27	10.81	10.30
MmugDNA.1834.1.S1_at	MmugDNA.1834.1	gDNA.Hs.171379.0.A1	8.63	9.44	9.61	9.44	8.49	8.59	8.62	8.50	8.67	9.41	9.58	9.30	8.61	8.53	8.52	8.63	8.55	9.46	9.60	9.52	8.48	8.29	8.45	8.62	8.86	9.48	9.40	9.27	8.85	8.49	8.35	8.50
MmugDNA.26966.1.S1_at	MmugDNA.26966.1	gDNA.Hs.173343.0.A1	6.04	5.71	5.51	5.60	5.48	5.24	5.46	5.28	6.00	5.88	5.95	6.00	5.24	5.02	5.62	5.40	5.82	5.66	5.62	5.89	5.47	5.22	5.67	5.43	5.66	5.98	5.88	5.87	5.32	5.28	5.15	5.57
MmunewRS.87.1.S1_x_at	MmunewRS.87.1	51474785	7.31	6.48	6.42	7.03	5.50	6.23	6.02	5.16	7.18	6.87	6.95	7.50	5.99	6.38	6.06	5.45	7.41	6.30	6.32	7.04	6.03	6.12	6.06	5.33	6.89	6.46	6.32	7.61	5.74	6.17	5.45	5.21
MmugDNA.13120.1.S1_at	MmugDNA.13120.1	gDNA.Hs.278634.0.A1	6.76	7.60	7.37	7.37	7.72	7.97	7.79	7.88	7.25	7.94	7.79	7.56	8.28	8.25	8.20	8.51	7.63	7.34	7.09	8.01	8.39	8.37	8.23	8.25	7.77	7.49	6.67	7.48	8.50	8.39	7.83	8.11
MmugDNA.35897.1.S1_at	MmugDNA.35897.1	gDNA.g13376724	7.02	6.91	7.12	7.16	7.29	7.44	7.40	7.39	7.02	6.86	6.90	6.94	7.19	7.32	7.19	7.33	6.86	6.82	6.93	7.37	7.32	7.33	7.31	7.33	7.13	7.16	7.25	7.45	7.52	7.34	7.40	7.50
MmuSTS.4012.1.S1_at	MmuSTS.4012.1	60301445	9.55	9.60	9.61	9.50	9.98	9.97	9.86	9.76	9.70	9.40	9.40	9.39	9.89	9.77	9.83	9.71	9.55	9.67	9.66	9.69	9.84	9.76	9.88	9.87	9.87	9.61	9.35	9.55	10.05	9.84	9.96	9.73
MmugDNA.33613.1.S1_x_at	MmugDNA.33613.1	gDNA.g13376434	6.77	6.95	6.84	7.11	6.50	6.54	6.63	6.46	6.97	7.08	6.93	7.18	6.65	6.69	6.79	6.48	7.28	6.81	6.69	7.13	6.56	6.73	6.63	6.29	7.00	7.26	6.84	7.24	6.78	6.65	6.26	6.66
MmugDNA.32034.1.S1_at	MmugDNA.32034.1	gDNA.Hs.119387.0.S1	9.34	9.77	9.74	9.77	8.69	8.37	9.21	8.37	8.84	9.91	9.60	9.87	9.04	8.38	9.21	8.32	8.90	9.69	9.48	10.24	8.46	8.13	8.85	8.20	9.00	9.91	9.85	9.95	9.16	8.17	8.89	8.31
MmugDNA.29159.1.S1_at	MmugDNA.29159.1	gDNA.Hs.170144.0.A1	4.45	4.79	4.68	4.24	5.13	5.34	5.21	5.56	4.36	4.72	4.15	4.48	5.11	5.57	5.10	4.83	4.67	4.70	4.76	4.43	5.04	4.79	4.97	4.76	4.70	4.80	4.44	4.35	5.08	5.09	4.77	5.23
Mmu.6730.1.S1_at	Mmu.6730.1	CN806615	13.80	13.72	13.69	13.42	13.10	13.23	13.21	13.23	13.43	13.80	13.75	13.46	13.03	13.39	13.17	13.12	13.34	13.78	13.54	13.19	13.12	13.30	13.12	13.03	13.25	13.80	13.65	13.48	12.67	13.29	13.07	12.87
MmugDNA.12099.1.S1_at	MmugDNA.12099.1	gDNA.Hs.178137.1.A1	7.19	8.17	8.41	8.22	7.12	6.22	7.19	6.99	7.63	7.74	8.03	8.11	7.49	6.63	7.39	7.16	7.85	8.21	8.66	7.96	7.49	6.64	7.40	7.38	7.75	7.81	8.39	8.28	7.61	6.40	7.24	7.06
MmugDNA.40857.1.S1_at	MmugDNA.40857.1	gDNA.Hs.75456.1.A1	10.27	10.27	10.42	10.16	9.02	9.07	10.01	9.84	10.21	10.08	10.06	10.26	9.03	9.18	9.86	9.74	10.09	10.40	10.18	10.64	9.16	9.08	9.71	10.05	10.37	10.43	10.22	10.18	9.23	9.07	9.84	10.02
MmugDNA.16474.1.S1_at	MmugDNA.16474.1	gDNA.g9910395	6.56	7.34	7.10	6.40	5.48	5.78	4.49	6.13	7.11	7.78	7.99	6.50	5.92	5.89	5.31	6.85	7.14	6.82	6.83	6.20	5.79	5.97	4.92	6.30	7.01	7.23	6.84	6.65	6.00	6.03	4.90	5.86
MmugDNA.12033.1.S1_at	MmugDNA.12033.1	gDNA.Hs.123075.0.A1	10.23	10.33	10.35	10.10	10.39	10.39	10.49	10.48	10.25	10.38	10.43	10.08	10.59	10.50	10.51	10.50	10.32	9.97	10.01	10.09	10.28	10.33	10.50	10.48	10.28	10.27	10.21	10.06	10.50	10.41	10.42	10.41
MmugDNA.2134.1.S1_at	MmugDNA.2134.1	gDNA.g6005706	7.39	7.51	7.73	7.63	6.53	6.49	7.38	7.17	7.66	7.73	7.76	7.58	6.68	6.47	7.22	7.19	7.22	7.96	7.81	7.74	6.48	6.61	7.13	7.56	7.69	7.65	7.52	7.48	6.68	6.62	7.18	7.22
MmugDNA.29161.1.S1_at	MmugDNA.29161.1	gDNA.Hs.129037.0.A1	9.12	8.61	9.13	8.78	8.11	8.92	8.17	7.74	8.94	8.76	8.91	8.79	7.55	8.55	7.48	7.02	8.69	8.56	9.06	8.86	7.83	8.51	7.56	7.39	8.68	8.84	9.43	9.03	8.24	8.63	8.14	8.02
MmunewRS.17.1.S1_at	MmunewRS.17.1	2306914	8.01	7.78	7.61	8.07	8.10	8.80	9.09	8.64	7.86	7.84	7.75	8.09	7.81	8.52	9.13	8.48	7.78	7.94	7.85	7.97	8.12	8.64	9.01	8.57	7.98	7.75	7.90	7.76	8.22	8.72	9.25	8.58
MmuSTS.45.1.S1_at	MmuSTS.45.1	62000066	9.27	9.12	9.34	9.22	8.28	8.25	9.02	8.96	9.29	9.14	9.04	9.18	8.31	8.21	8.76	8.74	9.06	9.37	9.21	9.46	8.15	8.25	8.88	9.07	9.34	9.22	9.12	9.12	8.47	8.33	8.99	8.90
MmuSTS.1346.1.S1_at	MmuSTS.1346.1	52626991	8.59	8.24	8.44	8.40	8.31	8.27	8.18	8.21	8.15	8.06	8.22	8.25	8.15	7.99	7.89	7.84	8.16	8.37	8.19	8.41	7.95	7.92	7.87	7.90	8.29	8.22	8.24	8.18	7.99	7.81	8.11	8.09
MmugDNA.7349.1.S1_at	MmugDNA.7349.1	gDNA.g9966912	6.34	6.24	6.27	6.44	6.86	6.91	6.60	7.35	6.50	6.81	6.72	6.65	7.25	7.37	7.44	7.76	6.58	5.80	6.14	6.41	7.32	7.12	7.19	7.19	5.74	6.49	6.99	7.23	7.17	7.27	6.76	7.53
MmugDNA.39180.1.S1_at	MmugDNA.39180.1	gDNA.Hs.43107.0.S1	4.39	4.62	4.49	4.59	4.71	5.06	4.97	5.17	4.67	4.76	5.32	5.06	5.34	5.42	5.23	5.58	4.93	4.28	4.53	5.29	5.47	5.28	5.61	5.51	5.26	4.67	4.61	5.43	5.89	5.84	5.70	5.84
MmugDNA.2217.1.S1_at	MmugDNA.2217.1	gDNA.g12667353	4.78	3.83	3.97	3.81	3.39	3.22	2.92	3.28	4.57	3.85	4.02	4.22	3.64	3.03	3.03	3.49	4.66	3.56	3.74	3.71	3.23	2.75	2.74	3.38	4.13	3.64	4.03	3.81	3.33	2.66	2.68	3.94
MmugDNA.9180.1.S1_at	MmugDNA.9180.1	gDNA.Hs.34447.0.A1	5.06	5.43	5.44	5.04	5.52	5.50	5.70	5.75	5.27	5.45	5.27	5.30	5.73	5.51	5.64	5.44	5.52	5.34	5.21	5.39	5.68	5.71	5.76	5.56	5.30	5.52	5.34	5.10	5.45	5.54	5.77	5.72
MmuSTS.3787.1.S1_at	MmuSTS.3787.1	55167476	8.10	5.87	5.99	6.23	7.66	8.69	8.01	8.59	7.38	6.41	6.38	6.47	7.28	8.27	7.82	9.01	7.66	5.99	6.53	5.95	8.17	8.65	7.81	8.20	7.09	6.78	8.22	6.64	7.43	8.44	8.66	8.82
MmugDNA.27509.1.S1_at	MmugDNA.27509.1	gDNA.Hs.10475.0.A1	8.68	9.08	9.07	9.08	9.20	9.26	9.29	9.44	8.92	9.04	9.18	9.13	9.37	9.30	9.29	9.19	8.97	8.75	8.97	9.08	9.32	9.28	9.50	9.33	9.19	8.92	8.91	9.09	9.59	9.31	9.13	9.20
MmugDNA.19359.1.S1_at	MmugDNA.19359.1	gDNA.Hs.161158.0.A1	7.01	6.35	6.66	6.73	7.14	7.71	7.23	7.32	7.03	6.47	6.58	6.73	7.01	7.73	7.06	7.41	7.16	6.37	6.66	6.98	7.43	7.86	7.62	7.61	7.49	6.49	6.82	6.71	7.51	8.01	7.20	7.25
MmugDNA.32449.1.S1_s_at	MmugDNA.32449.1	gDNA.g2959555	3.94	4.43	4.85	3.97	5.54	5.36	5.20	5.16	3.70	4.81	5.22	3.96	5.36	4.96	4.93	5.25	4.28	4.90	4.54	4.08	6.23	5.21	4.89	5.43	4.28	4.62	4.61	4.33	6.02	5.22	4.98	5.24
MmugDNA.37938.1.S1_at	MmugDNA.37938.1	gDNA.Hs.239666.0.S1	10.18	9.34	10.01	10.30	9.34	9.02	8.95	9.13	10.08	9.15	9.90	9.99	9.23	9.08	9.37	8.99	10.18	9.24	9.84	10.08	9.19	9.22	9.24	9.44	10.48	9.40	10.06	9.79	9.04	9.24	9.07	9.36
MmugDNA.2219.1.S1_at	MmugDNA.2219.1	gDNA.g12667355	9.49	8.33	8.86	8.17	8.16	7.31	7.04	7.43	9.24	8.63	8.41	8.52	8.11	7.26	7.08	7.68	8.96	8.12	8.43	8.56	7.71	7.26	6.77	7.73	8.92	8.14	8.37	8.31	8.50	7.09	6.62	8.14
MmugDNA.43619.1.S1_at	MmugDNA.43619.1	gDNA.Hs.68647.0.A1	7.69	7.78	7.34	7.65	7.43	7.36	7.29	7.17	7.96	7.83	8.19	7.93	7.25	7.52	7.34	7.72	7.67	7.90	7.60	7.95	7.48	7.51	7.54	7.35	7.95	7.76	8.53	8.03	7.49	7.70	7.26	7.57
MmuSTS.1747.1.S1_at	MmuSTS.1747.1	55774069	5.99	5.81	6.10	5.88	6.67	6.47	6.20	6.44	6.15	5.81	6.16	5.85	6.46	6.36	6.13	6.31	6.25	5.93	6.10	6.08	6.47	6.52	6.11	6.31	6.31	5.95	5.94	5.66	6.75	6.45	6.26	6.65
MmugDNA.16474.1.S1_s_at	MmugDNA.16474.1	gDNA.g9910395	7.19	7.89	7.59	6.95	6.29	6.35	5.87	6.74	7.55	8.11	8.35	6.70	6.54	6.70	6.18	7.41	7.83	7.13	7.22	6.55	6.47	6.32	5.75	6.73	7.76	7.79	7.37	6.96	6.54	6.58	5.53	6.48
MmugDNA.33533.1.S1_at	MmugDNA.33533.1	gDNA.g184213	8.72	9.22	8.97	9.50	8.02	8.55	7.98	8.84	8.82	9.25	9.55	9.61	8.31	8.66	7.72	8.91	8.83	9.32	9.68	9.17	8.38	8.70	7.94	8.95	9.01	9.27	9.73	9.53	8.22	8.75	7.86	8.86
MmugDNA.28222.1.S1_at	MmugDNA.28222.1	gDNA.Hs.539.2.S1	9.69	9.53	9.74	9.70	9.42	9.28	9.19	9.42	9.45	9.47	9.78	9.63	9.51	9.22	9.49	9.38	9.40	9.50	9.68	9.74	9.30	9.04	9.24	9.31	9.61	9.35	9.36	9.39	9.32	8.94	9.21	9.16
MmugDNA.14850.1.S1_at	MmugDNA.14850.1	gDNA.Hs.214013.0.S1	8.10	6.88	7.93	7.56	8.44	8.61	8.42	8.16	8.12	7.21	7.91	7.21	8.52	8.57	8.48	7.96	7.96	7.06	8.02	7.64	8.45	8.64	8.27	8.49	8.00	6.99	8.04	7.42	8.61	8.64	8.15	8.21
MmugDNA.37560.1.S1_at	MmugDNA.37560.1	gDNA.Hs.170383.0.A1	3.10	3.41	3.92	3.57	3.93	5.81	5.93	5.23	3.77	3.53	3.21	3.64	3.72	5.36	5.72	5.81	3.93	3.71	3.81	3.93	3.50	5.94	5.45	5.43	4.23	4.07	4.05	3.53	3.96	5.59	5.60	5.82
MmugDNA.33613.1.S1_at	MmugDNA.33613.1	gDNA.g13376434	7.33	6.99	6.91	7.22	6.86	6.79	6.94	6.53	7.03	7.33	7.03	7.11	6.52	6.79	6.83	6.63	7.29	6.91	6.48	7.11	6.56	6.66	6.75	6.54	7.31	7.14	6.89	7.19	6.61	6.69	6.39	6.74
MmugDNA.21640.1.S1_at	MmugDNA.21640.1	gDNA.Hs.7589.0.A1	9.28	9.34	9.37	9.22	8.65	8.94	8.94	9.08	9.12	9.48	9.30	9.29	8.85	9.23	9.15	8.95	9.28	9.38	9.41	9.61	9.15	9.25	8.89	9.08	9.59	9.35	9.13	9.37	9.15	9.14	8.91	9.16
MmuSTS.3399.1.S1_at	MmuSTS.3399.1	47776475	8.92	7.56	7.00	7.41	8.75	8.82	8.65	8.76	8.49	7.27	7.39	7.54	8.83	8.62	8.69	8.71	8.50	7.49	7.24	7.60	8.40	8.43	8.57	9.10	8.49	7.58	7.72	7.57	8.44	8.46	8.60	9.22
MmugDNA.28206.1.S1_x_at	MmugDNA.28206.1	gDNA.Hs.285405.1.A1	9.55	9.52	9.61	9.36	9.03	9.09	9.21	9.26	9.60	9.47	9.28	9.21	9.19	9.04	9.29	9.24	9.62	9.54	9.69	9.37	8.88	9.09	9.26	9.33	9.39	9.62	9.65	9.33	9.12	9.24	9.43	9.17
MmugDNA.154.1.S1_at	MmugDNA.154.1	gDNA.g7019592	6.60	6.85	7.09	7.22	6.43	5.96	6.28	6.47	6.89	7.20	7.38	7.29	7.06	6.55	6.66	6.67	7.12	6.84	6.91	7.18	6.84	6.33	6.67	6.70	6.75	6.79	6.63	7.20	6.61	6.51	6.44	6.54
MmugDNA.25468.1.S1_at	MmugDNA.25468.1	gDNA.Hs.274401.0.S1	4.79	4.81	4.98	4.80	5.26	5.11	5.06	5.22	4.96	4.71	5.06	4.76	5.10	4.98	5.44	5.06	4.82	4.85	5.07	5.00	5.07	5.15	5.02	4.97	4.80	4.89	5.01	4.77	5.27	5.57	5.35	5.33
MmugDNA.41296.1.S1_at	MmugDNA.41296.1	gDNA.Hs2.380483.1.S1	7.91	7.87	7.70	7.61	7.53	7.52	7.53	7.44	7.61	7.67	7.82	7.61	7.55	7.47	7.62	7.43	7.47	7.80	7.97	7.72	7.17	7.19	7.51	7.55	7.67	7.89	8.04	7.82	7.57	7.29	7.50	7.49
MmugDNA.24653.1.S1_at	MmugDNA.24653.1	gDNA.g7108350	4.39	5.60	5.45	4.42	6.41	6.11	5.57	6.05	4.57	5.91	5.71	4.42	6.13	5.68	5.52	6.45	4.15	5.24	5.33	4.50	6.34	5.64	5.62	6.20	4.37	5.16	5.03	4.59	6.28	5.91	5.54	5.65
MmugDNA.8048.1.S1_at	MmugDNA.8048.1	gDNA.g8924051	6.83	6.89	6.54	6.21	5.14	4.72	4.99	6.24	7.27	6.83	6.08	6.29	5.41	4.99	4.83	6.47	6.96	7.25	6.56	6.50	5.78	4.36	5.08	6.45	6.96	6.89	5.88	6.52	6.05	4.97	5.27	6.22
MmugDNA.25374.1.S1_at	MmugDNA.25374.1	gDNA.Hs2.382814.1.S1	6.34	5.98	5.56	5.93	6.50	6.32	6.67	6.37	6.25	6.22	5.47	6.00	6.47	6.54	6.32	5.99	5.84	6.06	6.16	5.81	6.27	6.25	6.64	6.38	6.21	5.94	6.02	5.77	6.71	6.68	6.53	6.45
MmugDNA.8810.1.S1_at	MmugDNA.8810.1	gDNA.Hs.50732.0.S1	5.62	5.83	5.75	5.71	5.98	6.32	5.94	5.97	5.53	5.89	6.06	5.67	6.13	6.24	5.87	6.40	5.67	5.52	5.39	5.88	6.35	6.36	5.95	5.84	5.95	5.94	5.95	5.53	6.36	6.49	6.07	6.29
MmugDNA.28573.1.S1_at	MmugDNA.28573.1	gDNA.Hs.178398.0.A1	5.38	6.51	6.54	6.91	5.60	5.00	5.21	5.32	6.15	6.38	6.34	7.11	5.87	5.86	6.05	5.49	6.09	6.43	5.76	6.73	5.41	5.68	6.03	5.76	5.76	5.86	5.54	6.28	4.89	5.24	5.06	5.16
MmugDNA.10292.1.S1_at	MmugDNA.10292.1	gDNA.Hs.138580.0.S1	6.11	5.02	4.64	4.89	6.29	6.66	6.02	5.51	5.45	5.05	4.33	4.76	6.84	7.23	6.53	5.76	6.24	4.89	4.34	5.29	6.81	7.03	6.27	5.62	6.08	4.98	4.86	5.23	7.33	6.90	5.74	6.00
MmugDNA.40532.1.S1_at	MmugDNA.40532.1	gDNA.Hs.181244.2.S1	9.44	9.01	9.92	9.53	8.63	8.28	8.81	8.90	9.69	8.52	8.75	9.59	8.55	7.83	8.22	8.51	9.17	9.00	9.71	9.50	8.23	8.02	8.29	9.01	8.96	9.17	9.52	9.40	8.29	7.96	9.14	9.07
MmugDNA.4537.1.S1_at	MmugDNA.4537.1	gDNA.Hs.122571.0.A1	5.84	5.14	5.36	6.36	6.32	6.20	7.14	6.53	5.52	4.87	5.28	5.76	6.32	6.37	6.57	6.44	5.32	4.98	5.31	6.28	5.76	5.80	6.58	6.45	5.74	4.73	5.23	6.00	6.32	6.11	7.06	6.19
MmugDNA.2178.1.S1_s_at	MmugDNA.2178.1	gDNA.Hs.181244.4.S1	13.81	10.11	13.90	13.74	10.78	4.00	10.53	3.88	13.86	10.06	13.68	13.86	10.40	3.67	10.09	3.95	13.70	10.43	13.90	13.79	10.44	4.19	10.35	3.72	13.56	10.14	13.78	13.82	9.62	4.33	10.79	4.21
MmugDNA.14381.1.S1_x_at	MmugDNA.14381.1	gDNA.Hs.77886.1.S1	7.51	7.36	7.39	7.08	7.71	7.69	7.39	7.73	7.32	6.96	7.16	7.10	7.34	7.42	7.39	7.29	7.33	7.29	7.27	7.16	7.54	7.74	7.64	7.43	7.13	7.32	7.56	7.28	7.50	7.55	7.96	7.81
MmugDNA.33533.1.S1_x_at	MmugDNA.33533.1	gDNA.g184213	9.48	9.85	9.69	10.23	8.70	9.13	8.78	9.54	9.49	9.92	10.21	9.88	8.98	9.53	8.58	9.69	9.71	10.00	10.27	9.87	9.00	9.53	8.50	9.70	9.72	9.85	10.28	10.07	8.99	9.56	8.54	9.48
MmugDNA.35149.1.S1_at	MmugDNA.35149.1	gDNA.g13376629	9.66	9.13	9.31	9.08	9.46	9.83	9.80	10.14	9.54	9.12	9.08	9.23	9.51	9.63	9.79	9.79	9.58	9.03	9.30	9.37	9.67	9.79	9.66	9.91	9.66	9.41	9.71	9.61	9.81	9.67	9.77	10.06
MmugDNA.23498.1.S1_at	MmugDNA.23498.1	gDNA.g13518227	7.84	7.60	7.76	7.99	7.82	8.20	8.19	8.27	7.99	7.70	7.76	7.93	8.22	8.20	8.44	8.35	7.89	7.71	7.69	8.03	7.77	8.07	8.27	8.35	7.94	7.59	7.40	7.87	8.01	8.16	7.98	8.15
MmugDNA.36514.1.S1_at	MmugDNA.36514.1	gDNA.Hs2.362366.2.S1	5.94	5.48	5.72	5.79	5.67	5.14	5.01	5.14	5.85	5.53	5.42	5.52	5.54	5.07	5.21	5.13	5.48	5.54	5.54	6.08	5.23	5.17	5.14	5.17	5.79	5.77	5.56	5.72	5.70	5.42	5.07	5.25
MmugDNA.42453.1.S1_at	MmugDNA.42453.1	gDNA.Hs.235026.0.A1	9.68	9.99	9.81	9.68	9.49	9.67	9.48	9.24	9.77	10.12	10.17	9.74	9.63	9.81	9.71	9.69	9.91	9.66	9.80	9.90	9.53	9.59	9.49	9.30	9.91	9.86	10.06	9.68	9.76	9.55	9.26	9.23
MmuSTS.1087.1.S1_at	MmuSTS.1087.1	59676453	8.78	9.05	9.19	9.48	8.26	8.41	8.62	8.35	8.41	9.07	9.01	9.48	8.30	8.40	8.77	8.33	8.48	8.84	8.95	9.69	8.09	8.26	8.53	8.34	8.66	9.05	9.00	9.50	8.65	8.39	8.69	8.50
MmugDNA.11518.1.S1_at	MmugDNA.11518.1	gDNA.Hs.293472.0.S1	8.49	8.09	8.13	7.38	8.34	8.92	8.51	8.95	8.04	8.32	8.11	7.15	8.40	9.00	8.84	9.07	8.24	7.84	7.99	6.92	8.02	8.80	8.56	9.09	8.08	8.37	8.22	7.37	8.72	8.97	8.64	9.19
MmugDNA.12823.1.S1_at	MmugDNA.12823.1	gDNA.Hs.61188.0.A1	9.48	9.81	9.72	10.08	9.03	9.51	8.78	9.06	9.97	9.90	10.05	9.83	9.42	9.80	9.07	9.23	9.94	9.53	9.77	9.78	8.99	9.70	8.81	9.07	9.79	9.56	9.52	9.70	9.30	9.81	8.57	8.95
MmugDNA.4354.1.S1_at	MmugDNA.4354.1	gDNA.Hs2.365200.1.S1	6.84	6.40	6.51	5.55	7.01	7.13	7.23	7.49	6.67	6.13	5.70	5.74	6.64	6.47	6.89	6.53	6.32	6.09	6.71	6.13	6.99	6.67	6.77	7.11	6.81	6.84	6.51	5.97	7.08	7.02	7.21	7.06
MmugDNA.12154.1.S1_at	MmugDNA.12154.1	gDNA.Hs.197068.0.A1	6.51	6.53	7.04	6.36	7.89	7.27	7.74	7.89	6.53	6.18	7.01	6.00	7.71	7.08	7.29	7.62	6.07	6.52	7.48	5.74	7.32	7.00	7.29	8.08	5.95	6.77	7.80	6.25	7.43	7.05	7.64	8.13
MmugDNA.16049.1.S1_at	MmugDNA.16049.1	gDNA.Hs.179520.1.A1	9.05	9.09	8.98	8.85	8.62	8.56	8.77	8.72	8.99	9.16	9.13	8.85	8.93	8.71	8.83	8.61	9.01	9.21	9.13	8.95	8.75	8.57	8.75	8.93	9.10	9.02	8.92	9.04	9.19	8.63	8.73	8.74
MmugDNA.13717.1.S1_at	MmugDNA.13717.1	gDNA.Hs.247043.2.A2	4.64	5.31	5.34	4.85	5.63	5.76	5.83	5.52	4.89	5.45	5.19	5.22	5.63	5.86	5.51	5.96	5.00	5.59	5.27	5.34	5.50	5.92	5.17	5.83	4.50	5.48	4.84	4.99	5.66	6.04	5.42	5.73
MmugDNA.36005.1.S1_at	MmugDNA.36005.1	gDNA.g13376771	7.50	8.04	8.29	7.91	7.38	7.31	7.62	7.44	7.72	7.98	8.11	7.99	7.50	7.44	7.66	7.58	7.50	8.33	8.38	7.93	7.39	7.37	7.49	7.61	7.48	8.03	7.97	7.82	7.42	7.70	7.44	7.43
MmugDNA.40434.1.S1_at	MmugDNA.40434.1	gDNA.Hs.10688.0.A1	7.98	7.91	7.85	6.92	8.40	8.48	8.50	8.11	7.85	7.74	7.50	6.94	8.31	8.83	8.51	7.81	7.67	7.86	7.73	7.10	8.31	8.35	8.40	8.01	7.74	8.16	8.01	7.11	8.43	8.29	8.35	8.02
MmugDNA.21469.1.S1_at	MmugDNA.21469.1	gDNA.Hs.2006.0.S1	8.04	7.11	5.98	6.56	6.92	6.24	5.32	5.56	7.79	7.58	7.66	6.69	6.73	6.37	5.41	5.94	8.18	7.14	7.69	6.51	6.78	6.33	4.50	5.23	7.58	9.27	10.03	8.79	6.96	6.57	5.98	5.65
MmugDNA.43130.1.S1_at	MmugDNA.43130.1	gDNA.Hs.221652.0.S1	4.00	5.52	4.78	4.65	5.24	5.43	5.08	5.37	4.43	4.41	4.10	4.45	4.62	4.79	4.58	5.02	4.14	4.22	4.39	4.36	4.62	4.65	4.78	4.99	4.45	4.43	4.40	4.13	4.86	4.92	4.90	5.03
MmugDNA.40495.1.S1_at	MmugDNA.40495.1	gDNA.g7656880	5.45	5.55	5.18	5.84	5.83	6.04	5.59	5.85	5.19	5.51	5.31	5.42	5.56	5.70	5.79	5.76	5.07	5.26	5.07	5.47	5.49	5.55	5.47	5.95	5.16	5.11	5.06	5.48	5.73	5.37	5.53	5.81
MmugDNA.28291.1.S1_at	MmugDNA.28291.1	gDNA.g11177859	8.43	8.17	8.93	8.23	7.99	8.05	8.21	7.90	8.24	8.32	8.44	8.16	8.14	7.93	8.30	7.74	8.16	8.33	8.88	8.57	7.77	7.76	8.03	7.92	8.31	8.37	8.60	8.24	8.19	7.73	7.92	7.70
MmugDNA.35372.1.S1_at	MmugDNA.35372.1	gDNA.Hs.287492.0.S1	7.22	7.03	7.32	6.18	6.60	6.09	6.55	6.07	7.31	6.05	6.49	6.19	5.92	4.66	4.91	5.56	6.35	7.54	7.38	6.47	5.44	5.58	5.76	6.17	6.59	7.72	7.78	6.30	6.10	5.66	6.29	6.35
MmugDNA.43571.1.S1_at	MmugDNA.43571.1	gDNA.Hs.280699.0.A1	7.51	8.40	8.72	8.76	7.10	6.57	7.26	7.67	7.60	8.19	8.07	8.57	7.47	7.15	7.57	7.41	7.61	8.54	8.63	8.37	7.05	6.84	7.45	7.92	7.08	8.13	8.10	8.78	6.92	7.07	7.00	7.81
MmugDNA.8695.1.S1_at	MmugDNA.8695.1	gDNA.Hs.89986.0.A1	8.89	9.35	8.91	8.98	8.55	8.64	8.19	8.66	8.93	9.42	8.75	9.15	8.64	8.82	8.34	8.70	8.75	9.54	9.09	9.22	8.56	8.79	8.32	8.76	8.90	9.71	9.04	9.40	8.75	8.91	8.75	8.94
MmugDNA.5215.1.S1_at	MmugDNA.5215.1	gDNA.Hs.166975.4.S1	9.03	8.67	9.11	8.57	9.41	9.38	9.49	9.36	8.85	8.64	8.46	8.96	9.18	8.78	8.97	9.18	8.58	9.06	9.16	9.10	9.26	8.94	9.34	9.65	8.91	8.66	8.83	9.19	9.75	9.25	9.93	9.67
MmugDNA.31015.1.S1_at	MmugDNA.31015.1	gDNA.g11038631	8.34	8.32	8.63	8.34	7.99	8.15	8.16	8.23	8.47	8.61	8.48	8.35	8.21	8.14	8.37	8.35	8.34	8.28	8.40	8.58	7.93	8.08	8.13	8.18	8.64	8.58	8.15	8.32	8.36	8.18	8.09	8.07
MmugDNA.8454.1.S1_at	MmugDNA.8454.1	gDNA.g8051610	5.86	5.75	5.70	5.66	6.12	6.17	6.07	5.87	5.76	5.80	5.85	5.88	6.07	5.87	6.02	6.10	5.90	5.64	5.61	5.71	6.02	6.15	6.17	6.09	6.08	6.09	5.84	5.76	6.08	5.89	6.02	6.06
MmugDNA.12917.1.S1_at	MmugDNA.12917.1	gDNA.Hs.282387.0.A2	9.99	9.97	9.83	9.67	10.03	10.16	10.22	10.07	10.05	9.99	9.62	9.60	10.26	10.28	10.18	10.00	10.00	10.15	10.00	9.69	10.00	10.23	10.19	10.24	10.07	10.13	9.85	9.86	10.26	10.29	10.23	10.33
MmugDNA.35588.1.S1_at	MmugDNA.35588.1	gDNA.g4503178	9.28	9.35	9.64	9.34	9.73	9.72	9.78	9.56	9.52	9.41	9.68	9.43	9.92	9.74	9.82	9.55	9.37	9.46	9.73	9.60	9.78	9.73	9.65	9.69	9.60	9.38	9.67	9.49	10.10	9.83	9.74	9.77
MmugDNA.1721.1.S1_at	MmugDNA.1721.1	gDNA.g13540500	7.22	7.16	6.85	6.33	6.22	6.46	6.20	6.38	7.41	7.26	7.00	6.25	6.30	6.61	6.43	6.31	7.22	7.35	7.02	6.27	6.14	6.28	6.26	6.61	7.07	7.05	6.81	6.45	6.47	6.16	6.00	6.18
MmugDNA.18027.1.S1_at	MmugDNA.18027.1	gDNA.Hs.171497.0.A1	7.09	6.94	7.39	7.19	6.95	6.92	7.05	6.94	7.19	7.22	7.20	7.32	6.96	6.85	6.62	6.95	7.04	7.32	7.21	7.36	6.50	6.90	6.75	7.20	7.18	7.00	6.92	7.25	6.89	6.62	6.66	6.92
MmugDNA.19842.1.S1_at	MmugDNA.19842.1	gDNA.Hs.99624.0.A1	6.04	4.52	3.54	4.58	6.65	7.99	6.72	7.70	5.30	5.60	5.88	5.38	6.64	7.94	6.43	7.98	5.65	4.53	5.84	4.66	7.42	8.28	6.56	7.25	4.63	6.79	8.72	7.20	6.52	8.38	7.67	8.19
MmugDNA.25233.1.S1_at	MmugDNA.25233.1	gDNA.Hs2.350723.1.S1	5.66	6.33	5.89	5.35	6.68	6.17	6.54	6.27	5.87	6.38	6.03	5.58	6.49	6.19	6.57	6.44	5.59	6.07	5.89	5.65	6.53	6.03	6.52	6.37	5.76	6.22	6.16	5.08	6.86	6.37	6.46	6.49
MmugDNA.31688.1.S1_at	MmugDNA.31688.1	gDNA.Hs.16930.0.A1	7.50	7.43	7.57	7.43	6.88	7.48	7.38	6.97	8.00	7.49	7.15	7.73	6.35	7.00	6.86	6.49	7.53	7.60	7.53	8.18	6.75	7.11	6.86	6.83	7.67	7.26	6.74	7.39	6.48	7.17	6.88	6.99
MmugDNA.7165.1.S1_at	MmugDNA.7165.1	gDNA.Hs.286124.2.A1	10.36	10.24	10.41	10.60	10.67	10.40	10.80	10.50	10.37	10.35	10.44	10.50	10.85	10.52	10.86	10.64	10.38	10.18	10.32	10.46	10.73	10.44	10.69	10.64	10.40	10.11	10.10	10.53	10.67	10.57	10.67	10.48
MmugDNA.17758.1.S1_at	MmugDNA.17758.1	gDNA.Hs2.352633.1.S2	6.05	6.77	6.16	6.01	5.41	5.37	5.78	5.20	5.69	6.12	5.62	5.30	5.58	4.94	5.36	5.05	5.39	6.31	5.58	5.57	4.65	4.59	5.08	5.38	5.51	6.49	5.38	5.76	5.38	5.12	5.28	4.97
MmugDNA.30510.1.S1_at	MmugDNA.30510.1	gDNA.g2501962	7.39	7.02	7.53	7.19	7.63	7.69	7.59	7.79	7.33	7.30	7.38	7.15	7.85	7.58	7.68	7.69	7.35	7.14	7.56	7.57	7.59	7.65	7.22	7.81	7.34	7.48	7.76	7.59	8.01	7.89	7.72	8.01
MmuSTS.2174.1.S1_at	MmuSTS.2174.1	55774103	9.06	8.40	9.17	9.15	8.39	7.20	8.25	8.05	9.04	8.20	9.01	9.10	8.32	7.16	8.20	7.90	8.96	8.12	8.76	9.49	8.08	7.11	7.92	7.93	9.08	8.01	8.55	9.05	8.47	6.65	7.94	7.96
MmugDNA.38510.1.S1_at	MmugDNA.38510.1	gDNA.g4503564	7.19	7.85	8.10	7.54	7.64	7.36	7.40	7.19	7.74	8.01	8.08	7.82	7.20	7.09	7.54	7.20	8.03	8.23	8.30	8.52	7.95	7.75	7.26	6.83	8.31	8.10	7.66	7.77	7.40	7.69	7.34	7.02
MmuSTS.3415.1.S1_at	MmuSTS.3415.1	47776481	6.48	6.26	6.64	5.92	5.66	5.90	5.87	5.99	6.22	6.10	6.11	5.91	5.73	5.55	5.68	5.49	6.25	6.15	6.10	5.86	5.47	5.67	5.73	5.54	5.80	6.06	6.08	5.59	5.35	5.66	5.89	5.98
MmugDNA.6979.1.S1_at	MmugDNA.6979.1	gDNA.g13278971	9.51	9.43	9.99	9.54	8.64	9.24	9.37	8.71	9.36	9.68	10.05	9.60	8.64	9.18	9.24	9.20	9.26	9.38	9.92	9.46	8.51	9.09	9.29	9.02	9.10	9.67	10.20	9.70	8.65	8.94	9.19	9.34
MmugDNA.21485.1.S1_at	MmugDNA.21485.1	gDNA.Hs.193682.0.A1	6.23	6.16	5.60	6.13	5.59	6.23	6.04	5.53	6.36	6.39	6.10	6.22	5.54	5.94	6.01	5.58	6.06	6.36	6.11	6.46	5.38	5.66	5.99	5.82	6.42	6.54	6.29	6.79	5.99	5.83	5.77	5.93
MmugDNA.16143.1.S1_at	MmugDNA.16143.1	gDNA.g6912587	8.80	8.78	9.23	8.65	8.25	8.70	8.60	8.35	8.51	8.73	8.64	8.66	8.33	8.52	8.34	8.11	8.39	8.92	8.93	9.10	8.08	8.37	8.28	8.19	8.60	8.78	8.99	8.72	8.67	8.67	8.40	8.18
MmugDNA.24189.1.S1_at	MmugDNA.24189.1	gDNA.Hs.191721.0.A1	9.74	9.54	10.11	9.71	9.22	9.54	9.69	9.55	9.78	9.30	8.92	9.52	8.99	8.95	8.72	8.50	9.19	9.52	9.70	9.77	8.77	8.93	9.15	9.32	9.60	9.55	9.81	9.80	9.31	8.79	9.30	9.35
MmugDNA.38268.1.S1_at	MmugDNA.38268.1	gDNA.Hs.125019.0.A1	8.70	8.83	9.11	9.19	8.26	8.45	8.72	8.36	8.90	9.31	9.09	9.09	8.84	8.68	8.41	8.24	8.87	8.83	9.10	8.62	8.55	8.62	8.62	9.06	8.80	8.63	8.58	9.03	8.42	8.40	7.92	8.19
MmugDNA.4146.1.S1_at	MmugDNA.4146.1	gDNA.Hs.117414.0.S1	10.09	10.16	10.16	10.20	9.65	9.40	9.40	9.90	10.16	10.21	10.41	10.21	10.03	9.74	9.45	9.83	9.92	10.56	10.58	9.97	9.66	9.70	9.38	10.29	9.71	10.33	10.38	10.42	9.45	9.69	9.47	10.20
MmugDNA.29550.1.S1_at	MmugDNA.29550.1	gDNA.Hs.174187.0.A1	9.67	9.90	9.24	9.52	9.78	10.02	9.82	10.23	9.74	10.06	9.74	9.67	10.11	10.42	10.13	10.23	9.89	9.93	9.61	9.58	9.96	10.32	10.07	10.27	9.87	9.75	9.66	9.86	9.77	10.39	9.86	10.22
MmugDNA.21266.1.S1_s_at	MmugDNA.21266.1	gDNA.Hs.300741.0.S2	6.75	7.23	7.27	6.93	7.87	7.81	7.74	8.17	7.34	7.34	7.52	7.35	7.90	7.75	7.47	8.56	7.37	7.72	7.93	7.25	8.06	8.29	7.63	8.15	7.16	7.46	8.09	7.57	7.77	8.14	7.89	7.95
MmugDNA.10214.1.S1_at	MmugDNA.10214.1	gDNA.g7662307	9.97	9.93	10.16	9.87	9.36	9.11	9.75	9.02	9.34	10.03	9.75	9.92	9.54	9.02	9.74	9.06	9.30	9.72	9.64	10.23	9.00	8.91	9.46	9.09	9.41	10.07	9.96	9.96	9.59	8.75	9.44	9.38
MmugDNA.28080.1.S1_at	MmugDNA.28080.1	gDNA.Hs.318720.1.A1	6.11	6.60	6.78	6.90	6.31	5.95	5.64	5.54	6.73	6.32	6.45	6.62	6.40	6.32	5.91	5.33	6.92	6.42	6.25	6.34	6.12	6.18	5.62	5.54	6.69	6.06	6.03	6.99	6.20	5.50	5.45	5.12
MmugDNA.16893.1.S1_at	MmugDNA.16893.1	gDNA.g7706560	4.79	3.98	3.68	3.39	4.69	5.03	4.99	5.36	4.03	3.44	3.81	3.25	4.27	5.03	4.89	5.27	4.26	3.57	3.82	3.81	4.49	5.05	4.69	4.78	4.33	3.78	5.94	3.99	4.25	5.37	5.85	5.68
MmugDNA.7354.1.S1_at	MmugDNA.7354.1	gDNA.Hs.19107.0.A1	9.30	8.55	9.06	8.58	8.52	8.83	8.14	8.32	9.52	8.27	8.36	8.56	7.95	8.02	7.32	7.76	8.74	9.33	9.46	8.85	7.51	8.06	7.41	8.84	8.98	9.30	9.76	9.00	8.24	8.21	7.86	9.05
MmugDNA.27473.1.S1_at	MmugDNA.27473.1	gDNA.g2253680	8.96	9.12	9.01	9.12	8.79	8.68	9.23	8.44	9.31	8.97	9.28	9.10	8.84	8.82	8.84	8.90	9.00	9.55	9.68	9.27	9.01	8.92	8.96	8.78	9.35	9.23	9.56	9.25	9.12	8.87	9.06	8.59
MmuSTS.611.1.S1_at	MmuSTS.611.1	47776725	6.17	5.30	7.11	6.41	4.59	4.61	5.02	5.97	6.35	5.43	6.73	6.47	5.31	5.14	5.72	5.35	5.96	6.03	7.14	6.61	3.88	4.71	5.11	5.67	5.70	5.04	6.30	6.47	5.14	4.26	4.30	5.78
MmugDNA.3499.1.S1_at	MmugDNA.3499.1	gDNA.Hs.181426.0.A1	6.80	6.47	6.92	7.02	7.27	7.05	7.04	7.08	7.32	7.18	7.44	7.20	7.32	7.37	7.57	7.51	7.10	6.42	6.83	7.02	7.40	7.34	7.59	7.59	6.65	6.51	6.73	7.35	7.40	7.38	7.48	7.40
MmugDNA.4655.1.S1_at	MmugDNA.4655.1	gDNA.Hs.111076.1.S1	6.59	6.47	6.93	7.99	7.50	7.74	8.10	8.05	6.70	6.78	6.75	8.13	7.80	8.11	8.27	8.56	6.69	6.49	6.61	8.00	7.60	7.84	8.19	8.16	6.93	6.81	6.44	8.07	7.81	7.86	7.91	8.09
MmugDNA.40441.1.S1_at	MmugDNA.40441.1	gDNA.Hs.250450.0.A1	7.71	7.81	7.86	7.47	7.49	7.02	7.41	7.48	8.18	7.65	7.98	7.54	7.51	7.09	7.46	7.79	8.03	8.00	8.17	7.88	7.39	7.17	7.42	7.61	8.21	7.61	7.46	7.46	7.55	7.13	7.21	7.22
Mmu.2091.1.S1_x_at	Mmu.2091.1	AF157401.1	13.80	13.85	14.14	14.33	13.04	10.69	13.88	11.61	13.55	14.13	14.26	14.37	13.72	10.44	13.80	11.77	14.15	13.68	14.08	14.15	13.65	10.43	13.22	11.45	14.11	14.16	14.37	14.31	13.20	11.07	12.80	11.27
MmugDNA.39645.1.S1_at	MmugDNA.39645.1	gDNA.Hs.301866.0.A1	6.94	6.86	7.16	6.82	6.72	6.69	6.69	6.97	7.13	6.87	6.57	6.79	6.43	6.46	6.38	6.51	6.66	6.77	6.75	6.68	6.04	6.23	6.50	6.52	6.76	6.55	6.65	6.77	6.66	6.07	6.14	6.52
MmugDNA.26747.1.S1_at	MmugDNA.26747.1	gDNA.Hs.157315.0.A1	9.04	8.75	9.31	9.36	8.70	8.74	8.77	8.83	8.97	9.05	9.04	9.34	8.35	8.50	8.80	8.40	8.71	8.76	9.41	9.37	8.52	8.42	8.69	8.79	8.66	8.97	9.26	9.34	8.50	8.49	8.76	9.02
MmugDNA.15018.1.S1_at	MmugDNA.15018.1	gDNA.Hs.189762.0.A1	6.54	6.34	6.38	6.47	5.67	6.45	6.31	5.90	6.12	6.50	6.96	6.56	6.06	6.26	6.09	6.04	6.26	6.38	6.51	6.56	5.93	6.35	6.22	5.93	6.49	6.68	6.84	6.49	6.15	5.98	6.26	6.28
MmugDNA.40544.1.S1_at	MmugDNA.40544.1	gDNA.Hs.13583.0.A1	9.87	9.72	9.63	9.65	10.05	10.00	9.91	10.27	9.80	9.78	9.63	9.65	10.12	10.01	10.00	10.05	9.64	9.58	9.54	9.85	9.71	9.91	9.70	10.27	9.81	9.75	9.60	9.82	10.18	9.88	9.74	10.45
MmugDNA.10577.1.S1_at	MmugDNA.10577.1	gDNA.Hs.176496.0.A1	9.49	9.12	9.27	8.95	8.52	8.76	9.38	8.50	9.13	8.95	8.46	9.00	8.14	8.49	8.77	8.21	8.92	9.30	9.30	9.17	7.87	8.21	8.82	8.41	9.25	9.53	9.48	9.24	8.37	8.51	9.47	8.59
MmuSTS.2582.1.S1_at	MmuSTS.2582.1	60301206	4.07	4.24	3.97	4.80	5.22	4.90	5.35	4.79	4.60	4.06	4.02	4.73	5.38	5.19	5.34	4.59	4.50	3.85	3.90	5.43	5.15	5.60	5.21	4.82	5.01	4.43	4.29	5.66	6.14	5.87	6.04	5.06
MmugDNA.1975.1.S1_at	MmugDNA.1975.1	gDNA.Hs.293804.0.A1	7.06	7.05	6.92	7.20	7.50	7.43	7.20	7.32	6.85	6.93	6.96	7.06	6.94	7.26	6.90	7.17	6.99	7.00	7.01	7.08	7.20	7.50	7.15	7.22	6.87	6.99	7.19	6.95	7.06	7.41	7.39	7.36
MmugDNA.10956.1.S1_at	MmugDNA.10956.1	gDNA.Hs.94030.0.S1	5.99	6.11	6.07	6.17	7.17	6.95	6.71	6.64	6.35	6.37	6.28	6.55	6.65	6.45	6.58	7.13	6.37	6.07	6.64	6.60	7.09	6.33	6.77	6.92	5.97	6.35	6.31	7.18	7.52	6.90	7.31	7.06
MmugDNA.11157.1.S1_at	MmugDNA.11157.1	gDNA.Hs.91375.0.S1	7.22	6.78	7.23	6.88	6.55	6.70	6.64	6.55	7.08	6.69	6.99	6.80	6.70	6.51	6.91	6.19	6.79	6.51	6.72	7.12	5.98	6.36	6.51	6.20	6.84	6.68	6.61	6.80	6.74	6.47	6.33	6.37
MmugDNA.41099.1.S1_at	MmugDNA.41099.1	gDNA.Hs.309305.0.A1	5.01	5.08	5.41	4.63	4.56	4.61	4.65	4.71	5.34	5.06	4.73	4.76	4.59	4.50	4.20	4.66	5.06	5.48	5.25	4.67	4.55	4.32	4.76	4.51	5.39	5.49	5.56	4.48	4.51	4.53	4.82	4.79
MmugDNA.4202.1.S1_at	MmugDNA.4202.1	gDNA.Hs2.376819.1.S1	8.06	7.90	8.34	8.12	7.82	8.02	7.71	7.51	8.05	8.00	7.83	8.27	7.61	7.68	7.55	7.27	7.86	7.68	7.67	8.31	7.42	7.65	7.55	7.64	7.98	8.01	8.37	8.71	8.11	7.55	7.43	7.80
MmugDNA.21518.1.S1_at	MmugDNA.21518.1	gDNA.Hs.136315.0.A1	4.59	4.32	4.06	4.60	4.78	4.71	4.57	4.71	4.93	4.45	3.89	4.45	5.27	5.12	4.86	5.14	4.85	4.17	4.05	4.27	5.01	4.95	4.72	4.95	4.89	4.54	4.29	4.67	5.22	5.10	4.73	4.82
MmugDNA.19329.1.S1_at	MmugDNA.19329.1	gDNA.Hs.240443.0.S2	12.26	12.05	12.13	12.07	12.51	12.51	12.50	12.67	12.59	12.41	12.12	12.55	12.29	12.81	12.34	12.59	12.39	12.29	12.13	12.12	12.88	13.02	12.39	12.84	12.36	12.37	12.07	12.21	12.50	13.21	12.63	12.85
MmugDNA.3876.1.S1_at	MmugDNA.3876.1	gDNA.Hs.137396.0.A1	6.72	6.12	6.63	6.81	7.10	6.52	7.11	6.75	6.78	6.45	6.75	6.58	7.15	6.89	7.25	6.90	6.75	6.19	6.59	6.69	6.90	6.77	7.09	6.80	6.57	6.19	6.25	6.52	6.92	6.64	6.94	6.96
MmugDNA.17965.1.S1_at	MmugDNA.17965.1	gDNA.g4826897	12.49	12.69	12.82	12.48	12.35	12.56	12.42	12.44	12.43	12.71	12.62	12.43	12.38	12.39	12.25	12.33	12.37	12.58	12.44	12.42	12.34	12.19	12.20	12.22	12.56	12.51	12.47	12.31	12.43	12.36	12.15	12.17
MmugDNA.96.1.S1_at	MmugDNA.96.1	gDNA.Hs.65407.0.A1	5.44	5.87	5.90	4.86	6.32	6.03	5.85	6.24	5.94	6.06	5.77	5.53	6.68	5.95	6.13	6.20	5.83	6.10	5.73	6.02	6.77	6.13	6.21	6.41	5.80	6.22	5.77	6.07	6.84	6.59	6.20	6.42
Mmu.12104.1.S1_at	Mmu.12104.1	AF143626.1	7.92	7.66	7.91	7.76	7.07	6.31	7.71	6.57	7.93	7.74	8.06	7.72	7.35	6.48	8.07	6.88	7.98	7.56	7.74	7.75	6.99	6.33	7.79	6.70	8.18	7.57	7.76	7.79	7.31	6.54	7.60	6.27
MmuSTS.3695.1.S1_s_at	MmuSTS.3695.1	51853695	9.87	9.94	9.97	9.97	9.71	9.78	9.62	9.52	9.82	9.79	9.85	9.75	9.67	9.67	9.76	9.63	9.82	9.66	9.72	9.80	9.70	9.61	9.67	9.41	9.72	9.74	9.67	9.80	9.72	9.72	9.49	9.37
MmugDNA.4349.1.S1_at	MmugDNA.4349.1	gDNA.g8922308	7.13	6.25	5.72	6.29	6.46	6.40	5.11	4.43	6.96	5.97	5.93	6.80	6.13	6.06	4.84	5.26	6.55	7.05	6.56	6.69	5.62	5.94	5.16	5.91	6.68	7.06	6.99	6.92	6.03	5.74	5.14	5.97
MmugDNA.13235.1.S1_at	MmugDNA.13235.1	gDNA.g13625169	6.65	6.00	7.05	7.34	8.09	7.53	8.21	7.28	6.33	6.15	7.00	7.21	7.55	6.99	7.64	7.26	6.28	6.09	6.68	7.17	7.69	7.00	7.90	7.19	6.46	6.49	7.29	7.47	7.77	7.24	8.10	7.28
MmunewRS.112.1.S1_at	MmunewRS.112.1	30795122	8.99	8.67	8.87	8.51	7.95	8.37	8.51	8.62	8.78	8.68	8.57	8.35	8.05	8.32	8.56	8.31	8.61	8.77	8.77	8.84	7.67	8.00	8.20	8.60	8.71	8.83	8.92	8.51	8.27	8.23	8.27	8.66
MmugDNA.37439.1.S1_at	MmugDNA.37439.1	gDNA.Hs.24301.1.S1	9.44	9.52	9.12	9.57	8.49	8.54	7.77	9.59	9.66	9.69	9.17	9.41	8.76	8.48	7.75	9.41	9.52	9.71	9.26	9.57	8.46	8.32	7.72	9.55	9.79	9.57	9.30	9.35	8.92	8.54	7.78	9.17
MmugDNA.42604.1.S1_at	MmugDNA.42604.1	gDNA.Hs.106151.0.S1	7.20	6.64	7.25	7.21	6.58	7.04	6.54	6.53	7.10	6.57	7.18	7.09	6.39	6.89	6.70	6.33	6.77	6.53	7.48	7.52	6.24	6.52	6.25	6.18	7.11	6.43	7.10	7.22	6.59	6.49	6.26	6.22
MmugDNA.41848.1.S1_at	MmugDNA.41848.1	gDNA.Hs.42732.0.A1	8.06	7.89	7.81	8.04	7.75	7.69	7.90	7.52	7.81	8.46	8.10	8.06	7.81	7.85	7.99	7.72	7.85	8.04	7.88	8.09	7.85	7.61	7.73	7.67	7.88	8.16	7.89	8.19	7.89	7.71	7.65	7.67
MmugDNA.2970.1.S1_at	MmugDNA.2970.1	gDNA.Hs2.3187.3.A1	8.12	7.87	7.93	8.06	7.63	7.60	7.77	7.54	8.16	7.95	7.95	7.95	7.88	7.70	7.74	7.79	8.13	7.85	7.94	8.16	7.60	7.65	7.90	7.99	8.19	7.88	7.94	7.89	8.00	7.60	7.76	7.91
MmuSTS.1187.1.S1_at	MmuSTS.1187.1	59676489	5.73	6.10	5.86	5.92	5.85	6.16	6.23	6.27	5.60	5.91	5.78	5.84	6.06	5.98	6.27	6.06	5.65	5.82	5.70	6.07	5.88	5.90	6.04	6.05	5.90	5.83	5.73	5.76	6.04	5.96	6.26	6.08
MmugDNA.40066.1.S1_at	MmugDNA.40066.1	gDNA.g5454101	9.42	9.25	9.57	9.28	9.06	9.08	9.01	9.01	9.23	9.31	9.38	9.40	9.10	8.92	9.14	9.01	9.18	8.96	9.22	9.66	9.03	8.98	8.77	8.94	9.55	9.23	9.20	9.23	9.39	8.89	8.79	9.17
MmugDNA.15550.1.S1_at	MmugDNA.15550.1	gDNA.Hs.251409.0.S1	5.05	4.72	5.30	4.59	3.94	4.15	4.27	4.53	5.05	4.56	5.67	4.31	4.03	4.48	4.29	4.28	5.52	4.19	5.32	4.56	4.13	4.05	4.19	4.16	5.46	4.70	5.63	4.51	4.73	4.50	4.08	3.95
MmugDNA.41995.1.S1_s_at	MmugDNA.41995.1	gDNA.Hs.76239.3.A1	5.70	5.64	6.07	6.07	6.72	6.26	6.37	6.13	5.66	5.89	6.16	5.93	6.62	6.19	6.68	6.16	5.55	5.80	5.85	6.04	6.57	6.05	6.40	6.14	5.64	5.69	5.85	5.71	7.09	6.28	6.12	5.62
MmugDNA.28738.1.S1_at	MmugDNA.28738.1	gDNA.Hs.69855.2.A1	8.48	8.57	8.59	8.50	8.14	8.03	8.16	8.02	8.34	8.72	8.42	8.33	8.30	8.31	8.55	8.02	8.28	8.50	8.39	8.55	8.19	8.13	8.27	8.15	8.21	8.54	8.15	8.46	8.33	8.13	8.01	8.03
MmuSTS.806.1.S1_at	MmuSTS.806.1	62000146	9.33	9.37	9.42	9.60	8.85	8.95	9.03	8.76	9.43	9.55	9.60	9.63	9.06	9.21	9.32	9.15	9.58	9.22	9.20	8.93	8.97	9.29	9.29	8.61	9.27	9.29	9.02	9.56	8.49	9.18	8.99	8.74
MmugDNA.38045.1.S1_at	MmugDNA.38045.1	gDNA.Hs.244583.0.A1	8.80	8.00	7.88	7.51	8.17	6.96	6.46	6.81	8.58	7.13	6.51	7.14	7.28	5.77	5.92	6.51	7.71	8.35	7.75	7.77	7.20	5.85	6.20	7.09	7.67	9.01	8.85	8.08	7.34	5.92	7.57	7.28
MmugDNA.7704.1.S1_at	MmugDNA.7704.1	gDNA.Hs.105633.1.S1	7.36	6.37	6.95	7.02	5.91	4.74	5.83	5.17	6.75	6.49	7.46	7.63	6.65	4.76	6.68	5.89	7.03	6.27	6.80	7.22	6.68	4.79	6.66	5.33	7.33	6.17	6.95	7.26	6.86	4.72	6.10	5.21
MmugDNA.35915.1.S1_at	MmugDNA.35915.1	gDNA.Hs.13997.0.A1	8.24	7.94	8.46	8.02	7.28	7.95	8.23	7.54	8.37	8.13	8.25	7.91	7.45	7.89	8.07	7.34	7.94	8.66	8.65	8.35	7.08	7.81	8.01	7.64	8.29	8.11	8.25	7.93	7.39	7.64	8.05	7.31
MmugDNA.20339.1.S1_at	MmugDNA.20339.1	gDNA.Hs.29088.0.A1	8.53	8.42	8.49	8.50	8.07	8.27	7.68	7.80	8.57	8.79	8.87	8.39	8.61	8.69	8.13	8.30	8.61	9.17	9.29	8.92	8.21	8.40	8.02	8.60	8.50	8.87	8.99	8.72	8.61	8.60	8.12	8.54
Mmu.10045.2.S1_x_at	Mmu.10045.2	CD767432	10.29	8.99	9.18	8.56	9.63	10.37	12.93	12.29	10.79	8.94	9.24	8.67	9.79	10.47	12.62	12.15	10.73	9.24	9.18	8.42	9.84	10.55	12.97	12.29	10.33	8.90	8.45	8.11	9.60	10.54	12.31	11.82
MmugDNA.35464.1.S1_at	MmugDNA.35464.1	gDNA.Hs.7426.0.S1	7.65	7.22	7.31	7.23	7.15	7.26	7.23	7.10	7.53	7.32	7.42	7.18	7.25	7.03	7.19	6.98	7.54	7.23	7.56	7.52	6.89	6.92	7.16	7.31	7.60	7.42	7.76	7.33	7.36	6.92	7.16	7.24
MmugDNA.13124.1.S1_at	MmugDNA.13124.1	gDNA.Hs.24870.0.A2	7.30	7.36	7.40	7.24	5.86	7.24	7.13	5.99	7.65	7.58	7.43	7.29	6.21	7.25	6.63	6.21	7.04	8.00	7.39	7.45	6.03	7.21	7.04	6.69	7.15	7.36	7.43	7.36	5.79	7.22	7.02	6.52
MmugDNA.36737.1.S1_s_at	MmugDNA.36737.1	gDNA.g7705647	6.24	6.44	6.27	6.08	6.64	6.63	6.41	6.46	6.14	6.18	6.22	6.17	6.22	6.41	6.47	6.26	6.19	6.47	6.41	6.32	6.48	6.52	6.54	6.40	6.31	6.41	6.26	6.06	6.49	6.41	6.53	6.35
MmugDNA.28686.1.S1_at	MmugDNA.28686.1	gDNA.g8923252	8.70	8.65	8.80	8.57	8.32	8.52	8.49	8.50	8.52	8.63	8.59	8.68	8.55	8.51	8.60	8.45	8.55	8.59	8.57	8.87	8.26	8.36	8.49	8.45	8.63	8.67	8.63	8.65	8.68	8.36	8.46	8.41
MmunewRS.52.1.S1_s_at	MmunewRS.52.1	50233782	11.91	12.27	11.82	11.98	12.37	12.60	12.12	12.34	11.94	12.46	12.03	12.13	12.16	12.53	12.35	12.70	12.27	12.39	11.85	12.03	12.74	12.70	12.32	12.59	12.23	12.40	11.58	12.06	12.33	12.70	12.58	12.53
Mmu.105.1.S1_x_at	Mmu.105.1	CN648205	8.66	9.01	8.84	9.12	8.18	8.43	8.57	8.36	9.04	9.04	9.21	8.91	8.69	8.73	8.77	8.71	9.07	9.03	8.94	8.64	8.66	8.78	8.87	8.58	8.47	8.84	8.57	8.73	8.23	8.72	8.60	8.24
MmugDNA.16327.1.S1_at	MmugDNA.16327.1	gDNA.g4826652	8.89	8.65	8.97	8.88	8.64	8.64	8.64	8.42	8.95	8.93	9.12	8.79	8.77	8.67	8.50	8.52	8.78	8.70	9.02	9.00	8.67	8.56	8.70	8.27	8.98	8.87	9.09	9.06	9.16	8.74	8.56	8.33
MmuSTS.143.1.S1_at	MmuSTS.143.1	56089229	6.88	7.06	5.10	5.33	7.03	7.25	7.14	7.60	6.44	7.22	5.33	5.26	7.15	7.07	7.21	7.71	6.50	6.79	5.06	5.19	7.01	6.98	7.14	7.69	6.44	7.19	4.63	4.82	7.13	7.05	6.92	7.72
MmugDNA.39837.1.S1_s_at	MmugDNA.39837.1	gDNA.Hs.26468.0.A1	9.03	9.16	9.11	9.38	8.99	8.89	8.83	8.59	8.88	9.10	9.09	9.34	9.00	8.78	9.02	8.36	8.75	8.95	9.02	9.38	8.65	8.50	8.71	8.44	8.76	9.32	9.17	9.57	8.97	8.63	8.86	8.49
MmugDNA.410.1.S1_s_at	MmugDNA.410.1	gDNA.g188178	11.39	11.61	12.08	11.94	10.89	11.55	11.36	10.89	12.20	12.03	12.06	11.87	11.36	11.50	11.01	10.90	12.14	11.90	11.95	11.80	11.25	11.60	11.33	10.94	12.27	11.26	10.95	11.36	11.38	11.62	10.48	10.16
MmugDNA.22615.1.S1_at	MmugDNA.22615.1	gDNA.Hs.158761.0.S1	6.96	7.07	7.26	7.17	7.05	5.72	6.73	5.74	7.11	6.97	7.17	7.57	6.83	5.55	6.58	5.39	6.78	6.69	7.08	7.32	6.99	5.50	6.76	5.57	6.99	7.25	7.31	7.60	7.00	5.42	6.77	5.68
MmugDNA.12442.1.S1_at	MmugDNA.12442.1	gDNA.Hs.272173.0.A1	8.01	7.93	8.18	8.15	7.83	8.03	7.82	7.62	7.89	7.89	7.80	7.98	7.65	7.51	7.61	7.49	7.60	8.14	7.97	8.49	7.49	7.28	7.70	7.47	7.83	8.26	8.43	8.01	8.00	7.76	7.89	7.82
MmugDNA.16989.1.S1_at	MmugDNA.16989.1	gDNA.Hs.39429.0.A1	7.87	7.29	7.09	7.52	7.06	7.67	7.62	6.62	7.62	7.58	7.38	7.62	6.78	7.33	7.23	6.34	7.74	7.49	7.39	7.95	6.80	7.10	7.10	6.46	8.10	7.87	7.60	7.79	7.25	7.26	7.03	6.58
MmugDNA.37715.1.S1_at	MmugDNA.37715.1	gDNA.Hs.38613.0.A1	8.72	7.56	8.12	8.21	7.14	5.89	7.19	6.42	7.95	7.71	8.54	8.49	7.82	6.08	7.71	6.97	8.24	7.09	7.97	8.59	7.76	6.23	7.75	6.52	8.54	7.18	8.13	8.44	7.90	6.06	7.36	6.38
MmuSTS.347.1.S1_at	MmuSTS.347.1	51853889	3.15	2.66	3.13	2.56	3.82	3.21	3.40	4.02	3.27	2.41	3.42	2.70	4.85	3.39	3.81	4.07	3.31	2.66	3.44	2.69	3.53	3.11	3.45	3.57	3.03	2.67	3.21	2.74	4.24	3.38	3.13	3.70
MmunewRS.412.1.S1_x_at	MmunewRS.412.1	58531220	3.63	3.59	3.38	3.50	3.65	3.66	3.85	3.73	3.66	3.38	3.38	3.44	3.61	3.57	3.60	3.59	3.58	3.65	3.69	3.56	3.69	3.84	3.82	3.80	3.47	3.41	3.58	3.58	3.66	3.54	3.88	3.62
MmuSTS.1411.1.S1_at	MmuSTS.1411.1	47776818	7.03	7.39	7.27	7.33	6.73	7.02	6.95	6.83	7.25	7.31	7.40	7.17	6.91	7.13	6.80	6.88	7.02	6.72	6.63	7.12	6.58	6.69	7.00	6.62	7.09	6.66	6.72	7.24	6.73	6.27	6.43	6.49
MmugDNA.35474.1.S1_at	MmugDNA.35474.1	gDNA.Hs2.334269.1.S1	6.74	6.84	6.57	6.95	6.51	6.64	6.61	6.61	6.76	6.93	7.00	6.78	6.63	6.51	6.72	6.61	6.61	6.99	6.67	6.89	6.61	6.44	6.66	6.64	6.77	6.73	6.68	6.76	6.74	6.38	6.61	6.51
MmugDNA.31923.1.S1_at	MmugDNA.31923.1	gDNA.Hs.242.1.S1	7.18	7.40	7.54	7.67	6.96	6.94	7.29	7.01	7.08	7.43	7.50	7.62	7.09	6.79	7.20	6.88	6.87	7.34	7.22	7.69	6.78	6.88	7.04	6.99	7.13	7.13	7.23	7.34	7.16	6.83	7.15	6.81
MmugDNA.12427.1.S1_at	MmugDNA.12427.1	gDNA.Hs.153272.0.A1	4.35	4.14	4.11	4.50	4.86	4.34	4.57	4.34	4.31	4.15	4.44	4.43	4.73	4.65	4.36	4.51	4.27	4.01	4.35	4.40	4.60	4.43	4.44	4.58	3.90	4.03	4.21	4.35	4.86	4.53	4.58	4.47
MmuSTS.944.1.S1_at	MmuSTS.944.1	53828476	8.54	8.69	8.85	8.75	8.81	8.83	8.88	8.66	8.86	8.73	8.76	8.70	9.04	8.95	9.07	9.08	8.87	9.08	8.85	8.74	9.15	9.32	8.93	9.06	8.70	8.87	8.61	8.49	8.79	9.05	8.91	9.04
MmugDNA.19278.1.S1_at	MmugDNA.19278.1	gDNA.Hs.102471.0.S2	9.06	9.24	9.12	9.06	9.56	9.43	9.40	9.23	9.40	9.22	9.13	9.22	9.40	9.44	9.16	9.41	9.15	9.35	9.32	9.24	9.52	9.49	9.34	9.41	9.46	9.34	9.17	9.26	9.74	9.55	9.48	9.39
MmugDNA.31618.1.S1_at	MmugDNA.31618.1	gDNA.g8923620	7.25	7.47	7.30	7.65	7.72	7.54	7.94	7.75	7.67	7.58	7.64	7.91	8.04	7.68	8.09	7.92	7.57	7.70	7.51	7.82	7.73	7.77	8.08	7.98	7.01	7.35	7.11	7.67	7.76	7.62	7.88	8.01
MmugDNA.3132.1.S1_at	MmugDNA.3132.1	gDNA.Hs.134533.0.A1	10.17	9.18	9.00	9.41	8.52	8.99	8.57	8.63	9.14	10.07	9.86	9.53	8.97	8.81	9.24	9.28	9.43	8.46	8.78	9.97	8.21	8.61	9.06	8.80	9.38	10.03	10.24	10.23	8.77	8.68	8.91	9.39
MmuSTS.3197.1.S1_at	MmuSTS.3197.1	62000558	8.32	8.35	8.44	8.17	8.07	8.16	8.07	8.20	8.24	8.38	8.44	8.07	8.05	8.00	8.04	8.26	8.12	8.09	8.14	8.09	7.78	7.75	8.07	8.09	8.07	8.31	8.61	8.38	8.06	7.88	7.85	8.07
MmugDNA.27616.1.S1_at	MmugDNA.27616.1	gDNA.Hs.155335.1.A1	3.47	3.65	3.72	3.67	3.48	3.38	3.39	3.52	3.55	3.52	3.74	3.52	3.27	3.35	3.20	3.49	3.59	3.52	3.61	3.49	3.39	3.47	3.52	3.39	3.83	3.46	3.44	3.69	3.52	3.42	3.37	3.42
MmunewRS.488.1.S1_at	MmunewRS.488.1	46409437	6.41	5.04	6.18	6.93	3.99	4.96	6.01	4.18	6.70	5.59	6.50	7.30	3.74	4.98	6.66	4.64	6.68	5.94	6.79	7.29	3.81	4.74	6.38	4.66	6.39	6.11	7.16	7.96	4.01	5.33	6.95	5.19
MmugDNA.13358.1.S1_at	MmugDNA.13358.1	gDNA.Hs.306799.0.S1	5.53	4.95	4.70	5.61	5.70	6.11	5.59	5.55	4.88	5.26	4.83	4.89	5.89	5.50	5.36	5.10	4.83	4.91	5.10	5.25	5.39	5.65	5.18	5.71	4.82	5.53	5.23	4.93	6.44	5.79	5.19	5.80
MmugDNA.3951.1.S1_at	MmugDNA.3951.1	gDNA.Hs.137319.0.A1	8.80	8.86	9.13	9.06	7.75	8.95	8.61	8.32	8.80	9.13	8.88	9.16	7.76	8.83	8.31	8.67	8.90	8.71	8.63	9.11	7.75	8.76	8.54	8.42	8.83	8.91	8.75	9.18	7.95	8.42	7.87	8.74
MmugDNA.11518.1.S1_s_at	MmugDNA.11518.1	gDNA.Hs.293472.0.S1	7.61	7.71	7.49	5.89	7.47	8.49	8.02	8.63	7.34	7.94	7.76	5.36	8.06	8.70	8.55	8.80	7.16	7.20	7.37	5.56	7.17	8.30	8.24	8.69	7.38	7.94	7.65	5.81	8.32	8.63	8.30	8.87
MmugDNA.20151.1.S1_x_at	MmugDNA.20151.1	gDNA.Hs.79350.1.S1	7.67	7.97	7.78	7.74	8.10	7.96	8.04	8.08	7.89	7.84	7.99	7.64	8.45	8.14	8.15	8.41	7.91	8.17	8.01	7.91	8.27	8.03	8.09	8.51	8.18	7.99	8.28	8.11	8.61	8.11	8.15	8.44
MmugDNA.15566.1.S1_at	MmugDNA.15566.1	gDNA.g4504040	11.85	11.74	11.94	11.76	12.05	12.10	12.14	12.25	11.93	11.82	11.72	11.77	11.96	11.90	12.01	12.07	11.78	11.85	11.62	11.95	12.10	11.96	11.92	12.04	12.23	11.73	11.57	11.59	12.20	12.00	11.93	12.02
MmugDNA.26764.1.S1_at	MmugDNA.26764.1	gDNA.Hs.234508.0.A1	11.07	10.30	11.02	9.24	9.12	9.84	9.58	9.35	11.00	10.12	10.56	9.17	8.97	9.59	9.70	9.02	10.72	10.25	10.91	9.48	8.87	9.43	9.11	9.20	10.90	10.28	10.83	9.21	9.47	9.80	9.53	9.23
MmugDNA.9666.1.S1_at	MmugDNA.9666.1	gDNA.Hs.306806.0.S1	6.95	6.96	7.17	7.01	6.87	6.99	6.56	6.33	6.93	6.91	6.57	6.80	6.90	6.86	6.46	6.34	6.85	7.38	7.16	7.26	6.50	6.54	6.56	6.64	7.11	7.07	7.01	7.16	6.96	6.60	6.88	6.81
MmugDNA.16495.1.S1_at	MmugDNA.16495.1	gDNA.g4504194	9.59	9.69	9.78	9.73	9.47	9.39	9.47	9.39	9.59	9.68	9.88	9.53	9.66	9.41	9.62	9.47	9.44	9.44	9.61	9.60	9.34	9.36	9.48	9.29	9.63	9.58	9.66	9.53	9.63	9.37	9.43	9.15
MmuSTS.1443.1.S1_at	MmuSTS.1443.1	47776840	7.29	6.98	7.30	7.29	7.65	7.72	7.30	8.02	7.35	7.06	7.26	7.36	7.44	7.47	7.45	7.89	7.42	7.29	7.43	7.47	7.75	7.80	7.48	7.61	7.27	7.28	7.78	7.30	7.56	7.92	7.50	7.79
MmugDNA.33057.1.S1_at	MmugDNA.33057.1	gDNA.Hs.231857.0.A1	7.42	7.43	6.73	6.78	6.31	6.67	6.70	6.47	7.51	7.43	7.07	6.95	6.90	6.79	7.14	6.99	7.42	6.89	6.83	7.46	6.47	6.39	6.89	6.88	7.65	7.23	6.83	7.14	6.99	6.62	6.66	6.56
MmugDNA.16796.1.S1_at	MmugDNA.16796.1	gDNA.g7706522	6.62	6.71	6.66	6.62	6.99	6.89	6.85	7.03	6.76	6.57	6.62	6.64	6.84	6.79	6.86	7.04	6.64	6.81	6.59	6.59	6.67	6.62	6.90	7.05	6.84	6.77	6.51	6.63	6.93	6.61	6.94	6.98
MmugDNA.6010.1.S1_s_at	MmugDNA.6010.1	gDNA.g9966792	8.48	8.63	8.93	8.94	8.24	7.96	8.44	8.58	8.63	8.98	9.03	8.87	8.47	7.96	8.38	8.61	8.63	8.65	8.90	9.00	8.45	7.76	8.38	8.49	8.77	8.69	8.74	8.78	8.85	7.91	8.68	8.50
MmugDNA.8078.1.S1_at	MmugDNA.8078.1	gDNA.Hs.122127.0.A1	6.02	5.86	5.93	5.66	6.35	6.04	6.30	5.98	5.52	5.80	5.72	5.74	6.20	6.18	6.19	6.41	6.03	5.74	5.74	5.87	6.18	6.31	6.15	5.99	5.77	6.08	6.49	5.73	6.05	6.06	6.13	6.50
MmugDNA.15562.1.S1_s_at	MmugDNA.15562.1	gDNA.Hs.287772.0.S1	14.62	14.60	14.66	14.61	14.55	14.52	14.56	14.51	14.57	14.63	14.63	14.54	14.58	14.54	14.62	14.54	14.64	14.63	14.60	14.61	14.50	14.51	14.58	14.56	14.63	14.61	14.56	14.56	14.57	14.57	14.50	14.47
MmuSTS.85.1.S1_s_at	MmuSTS.85.1	51853824	8.06	8.02	7.96	8.24	8.40	8.13	9.96	9.36	8.79	8.52	8.31	8.57	8.79	8.49	9.57	9.46	8.72	8.41	8.01	7.79	8.82	8.56	9.84	9.55	8.90	7.75	7.55	7.98	8.72	8.70	9.61	9.19
Mmu.10045.2.S1_at	Mmu.10045.2	CD767432	9.42	8.46	8.80	8.21	9.23	9.65	12.30	11.64	10.19	8.56	8.45	8.45	9.08	9.79	12.04	11.40	10.04	8.57	8.53	8.37	9.07	9.85	12.34	11.56	9.68	8.07	7.72	8.37	8.79	9.81	11.84	11.12
MmugDNA.13766.1.S1_at	MmugDNA.13766.1	gDNA.g13236503	7.71	8.30	8.14	7.69	8.37	8.49	8.43	8.58	7.75	8.31	8.10	7.74	8.43	8.19	8.41	8.28	7.62	8.36	8.18	8.01	8.45	8.09	8.41	8.37	7.91	8.44	7.96	8.24	8.79	8.29	8.53	8.40
MmugDNA.33142.1.S1_at	MmugDNA.33142.1	gDNA.Hs.293156.0.A1	9.75	8.84	9.43	9.80	9.86	10.22	10.10	10.06	9.78	8.92	8.45	9.93	9.84	10.10	9.98	9.59	9.65	9.31	9.37	10.08	9.94	10.00	9.93	10.35	9.63	8.91	9.03	9.97	10.39	10.22	10.09	10.39
MmuSTS.2656.1.S1_at	MmuSTS.2656.1	60301241	7.82	7.85	8.02	7.97	7.77	7.92	8.53	8.42	7.91	7.95	8.18	7.90	8.13	8.15	8.67	8.67	7.75	7.50	7.82	7.74	7.87	7.85	8.51	8.46	7.79	7.65	7.32	7.70	7.90	8.07	8.43	8.14
MmugDNA.43113.1.S1_at	MmugDNA.43113.1	gDNA.Hs.24087.0.A1	4.60	4.71	5.03	4.37	4.89	4.94	4.89	5.14	4.33	4.84	4.88	5.20	5.28	5.01	5.26	5.40	4.68	4.79	4.83	4.72	5.34	5.11	4.79	5.13	4.73	4.77	4.46	5.13	5.19	5.10	5.02	5.46
MmuSTS.1993.1.S1_at	MmuSTS.1993.1	47776935	7.09	7.26	7.37	6.66	7.58	7.77	7.28	7.48	7.13	7.08	7.28	6.45	7.58	7.69	7.36	7.18	7.18	7.21	7.18	6.80	7.34	7.80	7.39	7.27	7.05	7.23	7.25	6.34	7.55	7.68	7.47	7.37
MmugDNA.36489.1.S1_at	MmugDNA.36489.1	gDNA.Hs.10846.0.A1	9.42	9.17	9.23	9.69	9.74	9.78	9.67	9.65	9.58	9.27	9.26	9.55	9.96	9.80	9.73	9.56	9.48	9.14	9.16	9.69	9.69	9.70	9.61	9.63	9.61	9.06	9.04	9.57	10.06	9.76	9.52	9.50
MmugDNA.20084.1.S1_at	MmugDNA.20084.1	gDNA.Hs.86650.0.A1	9.82	9.67	9.89	9.64	10.01	9.92	9.94	10.25	9.65	9.84	9.73	9.80	10.23	10.00	9.95	9.90	9.63	9.61	9.61	9.88	9.83	9.60	9.88	10.06	9.51	9.68	9.68	9.86	10.26	9.77	9.87	10.29
MmugDNA.17218.1.S1_at	MmugDNA.17218.1	gDNA.g4557248	10.53	11.07	11.02	10.90	11.12	11.16	11.14	11.05	10.37	10.69	10.73	10.78	10.87	11.00	10.94	10.90	10.39	10.74	10.52	10.89	10.93	10.83	10.85	10.72	10.68	10.71	10.50	10.50	10.97	11.14	10.98	10.66
MmuSTS.1215.1.S1_at	MmuSTS.1215.1	55167753	7.91	8.07	8.01	7.74	7.72	7.81	7.76	7.64	8.00	8.11	7.92	7.92	7.73	7.85	7.91	7.76	7.81	8.13	7.80	7.95	7.78	7.82	7.94	7.69	8.01	8.19	8.05	7.98	7.88	7.78	7.97	7.72
MmugDNA.19718.1.S1_at	MmugDNA.19718.1	gDNA.g4557588	9.44	9.56	9.91	9.65	9.02	8.91	9.62	9.27	9.30	9.49	9.46	9.59	9.17	8.76	9.42	8.92	9.15	9.59	9.85	9.79	8.71	8.58	9.28	9.26	9.21	9.61	9.86	9.69	9.17	8.87	9.55	9.30
MmugDNA.32013.1.S1_at	MmugDNA.32013.1	gDNA.g13376252	8.70	8.85	8.82	8.82	8.30	8.22	8.54	8.63	8.64	8.76	8.78	8.69	8.48	8.26	8.76	8.51	8.87	8.60	8.57	8.92	8.39	8.15	8.67	8.39	9.04	8.60	8.48	8.66	8.72	8.34	8.43	8.18
MmuSTS.539.1.S1_at	MmuSTS.539.1	55167693	5.00	5.60	5.37	5.09	5.53	5.12	6.03	5.70	5.27	5.54	5.66	5.45	6.02	5.57	6.01	6.22	5.24	5.19	5.03	5.27	5.66	5.42	6.14	6.07	5.52	4.95	4.97	5.24	6.00	5.02	5.88	5.74
MmugDNA.4328.1.S1_at	MmugDNA.4328.1	gDNA.Hs.147025.0.A1	5.89	5.86	5.79	6.11	5.61	5.59	5.61	5.16	6.04	6.35	6.53	6.07	6.07	6.09	6.04	5.77	6.11	5.95	6.13	5.88	5.67	5.77	6.16	5.55	6.20	5.93	6.11	6.31	5.99	5.63	5.81	5.34
MmugDNA.15811.1.S1_at	MmugDNA.15811.1	gDNA.Hs.57100.0.A1	7.46	7.57	7.79	7.50	7.34	7.49	7.14	7.58	7.52	7.63	7.59	7.75	7.23	7.24	7.03	7.48	7.38	7.76	7.79	7.82	7.36	7.45	7.30	7.58	7.82	7.43	7.60	7.56	7.52	7.44	7.37	7.25
MmugDNA.1777.1.S1_at	MmugDNA.1777.1	gDNA.g13540524	8.24	6.83	7.56	6.93	6.42	6.20	6.35	6.50	8.65	7.48	7.38	7.46	6.96	6.70	6.37	7.02	8.39	6.98	7.45	7.39	7.00	6.61	6.62	7.05	8.27	6.49	7.03	7.08	7.34	6.51	6.09	6.45
MmugDNA.675.1.S1_at	MmugDNA.675.1	gDNA.Hs.124863.0.A1	4.40	3.19	4.35	4.69	3.28	3.59	3.59	3.24	3.96	3.39	4.46	3.96	3.23	3.19	3.50	3.58	4.09	3.17	4.51	3.79	3.22	3.47	3.09	3.26	3.99	3.20	4.56	4.26	3.42	3.22	3.16	3.29
MmugDNA.3501.1.S1_at	MmugDNA.3501.1	gDNA.Hs.34804.0.S1	9.92	10.17	10.07	10.35	9.89	9.78	9.92	9.94	10.02	10.21	10.11	10.19	9.71	9.60	9.71	9.78	9.71	10.59	10.69	10.07	9.50	9.58	9.74	10.05	9.75	10.37	10.31	10.24	9.64	9.34	9.86	10.12
MmuSTS.1158.1.S1_at	MmuSTS.1158.1	55167735	11.43	11.51	11.47	11.52	11.02	11.05	11.33	11.19	11.30	11.59	11.54	11.63	11.29	11.45	11.52	11.28	11.31	11.24	11.35	11.60	11.19	11.28	11.40	11.12	11.38	11.54	11.31	11.48	11.22	11.21	11.28	11.09
MmugDNA.2568.1.S1_at	MmugDNA.2568.1	gDNA.Hs.8850.2.A1	3.79	5.24	3.65	4.18	4.98	4.50	5.00	5.14	3.46	4.15	3.78	3.97	4.55	4.24	4.35	4.18	3.55	3.85	3.11	3.98	4.49	4.09	4.30	4.19	4.07	4.20	3.72	3.79	5.17	4.12	4.44	4.36
Mmu.11804.2.S1_at	Mmu.11804.2	CN805232	5.60	6.03	6.50	6.10	5.46	5.46	5.73	5.49	5.81	6.17	6.67	5.81	5.71	5.98	5.56	5.74	5.54	5.93	6.26	6.33	5.36	5.58	5.54	5.73	5.70	6.05	6.12	6.00	5.49	5.75	5.72	5.62
Mmu.7883.1.S1_x_at	Mmu.7883.1	CN803773	14.90	14.93	14.96	14.93	14.86	14.91	14.91	14.88	14.89	14.92	14.93	14.92	14.89	14.88	14.88	14.90	14.91	14.88	14.91	14.95	14.89	14.86	14.90	14.87	14.95	14.89	14.94	14.93	14.90	14.82	14.89	14.84
MmugDNA.19663.1.S1_at	MmugDNA.19663.1	gDNA.g4557562	9.36	9.14	9.26	9.45	8.46	9.13	8.64	8.99	9.33	9.22	9.19	9.51	8.53	9.09	8.73	9.09	9.38	8.96	8.98	9.76	8.51	9.12	8.67	8.90	9.67	9.14	8.77	9.52	8.89	9.18	8.56	8.93
MmugDNA.19660.1.S1_s_at	MmugDNA.19660.1	gDNA.g4557560	6.34	6.81	6.72	6.80	6.48	6.57	6.49	6.44	6.29	6.96	6.64	6.70	6.46	6.33	6.44	6.08	6.37	6.94	6.81	6.87	6.34	6.32	6.43	6.26	6.55	7.09	6.93	6.73	6.55	6.26	6.56	6.45
MmugDNA.11432.1.S1_at	MmugDNA.11432.1	gDNA.Hs.8895.0.A1	5.46	7.90	6.01	6.20	7.53	7.32	7.09	7.07	5.94	6.59	6.48	6.19	7.01	6.45	6.70	6.52	5.97	5.81	6.01	5.84	6.91	6.48	6.74	6.24	5.95	5.95	5.66	5.88	7.06	6.63	6.79	6.50
MmugDNA.18176.1.S1_at	MmugDNA.18176.1	gDNA.g12025681	5.59	5.45	5.47	5.43	5.67	5.76	5.43	5.72	5.64	5.59	5.48	5.31	6.15	6.04	5.61	5.63	5.57	5.60	5.13	5.66	5.64	5.72	5.69	5.91	5.55	5.28	5.38	5.63	5.90	5.85	5.67	5.82
MmuSTS.3611.1.S1_at	MmuSTS.3611.1	60543179	6.71	6.75	6.66	6.60	6.72	7.08	6.83	7.12	6.99	6.72	6.71	6.46	6.77	7.00	6.99	6.83	6.71	6.90	6.70	6.64	6.79	6.95	6.90	7.34	6.68	6.81	6.63	6.40	6.81	7.00	7.12	7.16
MmugDNA.15079.1.S1_at	MmugDNA.15079.1	gDNA.Hs2.207079.2.S1	2.74	2.79	2.83	2.52	2.95	2.86	2.85	2.89	2.55	2.85	2.67	2.67	3.10	2.90	2.83	2.92	2.55	2.56	2.58	2.52	2.78	2.76	2.71	2.81	2.72	2.92	2.46	2.52	3.29	2.87	2.66	2.96
MmugDNA.28791.1.S1_at	MmugDNA.28791.1	gDNA.Hs.296659.0.S1	6.97	6.64	6.85	6.54	7.20	7.44	7.20	6.74	6.88	6.75	6.33	6.50	6.91	6.80	7.03	7.09	6.57	6.84	6.32	6.61	6.56	6.86	6.86	7.05	6.79	6.90	6.87	6.76	6.97	7.01	7.10	7.33
MmuSTS.1767.1.S1_at	MmuSTS.1767.1	55774078	6.51	6.51	6.53	6.90	7.14	7.07	7.44	6.54	6.59	6.31	6.83	6.96	7.17	6.70	7.10	7.02	6.13	6.20	6.35	6.67	6.96	6.94	7.42	6.79	6.64	6.74	6.60	6.85	7.09	6.64	7.30	6.83
MmugDNA.11315.1.S1_at	MmugDNA.11315.1	gDNA.Hs.180532.5.S1	8.45	8.81	8.96	8.74	8.12	8.58	8.27	8.24	8.94	8.69	8.60	8.55	8.04	8.77	8.26	8.20	8.56	8.80	8.91	8.65	7.99	8.58	8.20	8.36	8.33	8.75	8.55	8.88	8.02	8.79	8.40	8.24
MmuAffx.21.1.S1_at	MmuAffx.21.1	AF424822.1	4.88	4.55	5.13	5.31	4.34	4.23	4.13	4.55	4.68	4.52	4.90	4.73	4.47	4.40	4.48	4.39	4.51	4.60	5.11	4.86	4.48	4.63	4.68	4.63	4.94	4.53	5.14	4.74	4.42	4.40	4.59	4.60
MmugDNA.27473.1.S1_s_at	MmugDNA.27473.1	gDNA.g2253680	9.89	9.79	9.91	9.95	9.74	9.49	9.91	9.42	10.20	9.85	9.93	10.11	9.82	9.63	9.78	9.80	9.77	10.32	10.65	9.97	9.73	9.70	9.87	9.78	9.78	10.08	10.36	10.15	9.51	9.70	9.97	9.43
MmuSTS.4029.1.S1_at	MmuSTS.4029.1	47776538	9.92	10.03	9.86	10.08	10.14	9.85	10.12	10.26	10.14	10.25	10.29	10.28	10.31	10.45	10.42	10.52	10.22	9.92	10.08	9.79	10.23	10.46	10.60	10.36	9.60	9.74	9.71	10.08	9.95	10.10	10.56	10.23
MmugDNA.14381.1.S1_at	MmugDNA.14381.1	gDNA.Hs.77886.1.S1	7.42	7.23	7.23	7.07	7.69	7.61	7.40	7.46	7.17	7.08	6.94	7.02	7.07	7.46	7.30	7.10	7.08	7.08	7.30	7.18	7.41	7.44	7.41	7.20	6.87	7.17	7.43	7.23	7.20	7.44	7.54	7.57
MmugDNA.16345.1.S1_s_at	MmugDNA.16345.1	gDNA.Hs2.375946.1.S1	9.12	9.12	9.06	9.13	8.72	8.85	8.69	9.03	9.07	9.37	9.07	9.25	9.17	8.98	8.95	9.13	9.19	9.18	9.12	9.17	8.72	8.85	8.80	9.12	9.08	9.59	9.64	9.65	9.12	8.88	8.83	9.42
MmuSTS.2905.1.S1_at	MmuSTS.2905.1	51854194	9.46	9.51	9.97	9.48	9.13	9.30	9.30	9.16	9.33	9.34	9.32	9.23	9.15	9.11	9.06	9.04	9.15	8.96	9.17	9.16	8.87	8.77	9.07	8.67	9.15	8.76	8.81	8.93	9.06	8.38	8.72	8.70
MmugDNA.25752.1.S1_s_at	MmugDNA.25752.1	gDNA.Hs.31685.0.A1	9.25	9.25	9.35	9.32	9.15	9.53	9.63	9.64	9.22	9.33	9.32	9.30	9.30	9.59	9.59	9.64	9.32	9.10	9.12	9.43	9.13	9.56	9.65	9.75	9.29	9.01	8.94	9.30	9.46	9.48	9.41	9.57
MmugDNA.4206.1.S1_at	MmugDNA.4206.1	gDNA.g7799987	9.09	9.18	9.26	9.23	8.81	9.15	9.04	8.88	8.99	8.96	8.86	8.89	8.71	8.84	8.60	8.59	8.84	8.66	8.75	8.92	8.27	8.69	8.75	8.53	9.01	8.65	8.58	8.90	8.83	8.28	8.37	8.48
MmugDNA.9047.1.S1_at	MmugDNA.9047.1	gDNA.g8922910	8.58	8.75	9.00	8.76	8.27	8.40	8.70	8.50	8.54	8.78	8.81	8.77	8.53	8.49	8.70	8.35	8.43	8.74	8.79	9.05	8.14	8.30	8.56	8.43	8.49	8.78	8.71	8.77	8.69	8.30	8.53	8.36
MmugDNA.10882.1.S1_at	MmugDNA.10882.1	gDNA.Hs.75335.3.S1	6.04	5.90	5.07	6.16	6.46	6.43	7.17	6.67	7.03	6.60	6.35	6.47	6.93	7.13	7.31	7.39	7.09	6.37	6.05	6.05	7.69	7.16	7.43	6.96	7.30	6.94	7.25	7.40	7.12	7.55	8.03	6.89
MmugDNA.9498.1.S1_at	MmugDNA.9498.1	gDNA.Hs.199390.0.A1	9.33	8.93	8.69	8.57	9.48	8.92	9.22	9.16	9.20	9.48	9.38	8.50	9.92	9.45	9.65	9.42	9.48	8.67	8.61	7.91	9.79	9.23	9.64	9.23	8.74	9.13	8.67	8.55	9.65	9.31	9.43	9.45
MmugDNA.27098.1.S1_at	MmugDNA.27098.1	gDNA.g12652656	7.25	6.97	6.68	6.94	7.89	7.82	7.41	7.38	6.98	7.04	6.73	7.07	7.64	7.45	7.21	7.60	7.14	7.27	6.99	7.09	7.73	7.73	7.30	7.26	6.98	7.52	8.28	7.39	7.85	7.61	7.74	7.76
MmugDNA.4948.1.S1_at	MmugDNA.4948.1	gDNA.Hs.13431.0.S1	7.93	8.64	8.51	8.44	8.70	8.75	8.76	8.60	8.10	8.43	8.52	8.43	8.74	8.70	8.80	8.77	8.17	8.32	8.29	8.72	8.78	8.62	8.64	8.51	8.33	8.64	8.36	8.69	9.07	8.86	8.61	8.51
MmuSTS.4562.1.S1_at	MmuSTS.4562.1	49533566	4.99	3.65	5.61	4.45	5.66	5.50	6.14	5.26	4.88	3.46	5.52	4.34	5.77	5.61	6.14	5.26	4.86	3.25	5.36	4.65	5.35	5.34	5.93	5.11	4.69	3.07	5.46	4.54	5.74	5.98	6.45	5.16
MmugDNA.69.1.S1_s_at	MmugDNA.69.1	gDNA.g7019552	7.55	7.32	7.53	7.13	6.96	7.08	7.17	7.10	7.29	7.39	7.28	7.14	7.15	7.16	6.88	7.11	7.08	7.43	7.38	7.36	7.15	6.90	6.96	7.12	7.47	7.29	7.35	6.90	7.30	6.94	6.81	6.97
MmugDNA.12371.1.S1_at	MmugDNA.12371.1	gDNA.g11245471	6.88	6.68	6.56	6.55	6.37	6.37	6.31	5.82	6.87	6.91	6.84	6.45	6.67	6.58	6.43	6.42	6.85	6.42	6.18	6.45	6.33	6.23	6.37	5.93	6.75	6.74	6.31	6.66	6.34	6.24	5.81	5.51
MmugDNA.18039.1.S1_at	MmugDNA.18039.1	gDNA.Hs.241565.0.S2	10.37	10.37	10.41	10.22	9.76	10.00	10.11	9.85	9.88	10.06	10.03	9.99	9.79	9.79	10.09	9.72	9.98	9.53	9.62	10.17	9.53	9.60	9.96	9.49	10.10	9.94	9.76	9.96	9.65	9.36	9.56	9.50
MmugDNA.37779.1.S1_at	MmugDNA.37779.1	gDNA.Hs.87912.0.A1	8.45	9.01	9.35	8.23	8.25	8.40	8.27	7.99	8.44	8.17	8.33	8.34	8.34	8.29	8.49	8.28	8.50	8.79	8.88	8.47	7.40	7.93	7.61	7.96	8.15	8.53	8.44	8.26	7.88	7.81	7.85	7.91
MmugDNA.6929.1.S1_at	MmugDNA.6929.1	gDNA.Hs.1583.1.S1	8.26	8.05	8.09	7.92	7.49	7.72	7.62	7.72	8.20	8.07	7.93	7.83	7.46	7.76	7.50	7.51	8.16	7.62	7.86	8.14	7.68	8.09	7.47	7.60	8.12	7.55	7.35	7.67	7.65	7.60	7.15	7.20
Mmu.14179.2.S1_x_at	Mmu.14179.2	CN647490	10.73	10.81	10.74	10.44	11.08	10.90	10.88	10.80	10.43	10.74	10.81	10.64	11.05	10.81	10.98	10.55	10.40	10.77	10.76	10.42	10.93	10.79	10.89	10.70	10.45	10.73	10.67	10.56	10.94	10.83	10.95	10.84
MmuSTS.3320.1.S1_at	MmuSTS.3320.1	47776443	5.79	6.14	5.79	6.84	6.23	6.53	6.92	6.11	5.86	6.80	6.24	6.64	6.34	6.75	6.64	6.80	5.81	5.81	5.58	5.86	6.97	6.35	6.81	6.46	5.75	5.57	5.13	6.13	6.57	6.66	6.65	6.29
MmugDNA.27881.1.S1_at	MmugDNA.27881.1	gDNA.Hs.15384.0.S2	7.14	6.44	6.51	6.37	7.26	6.99	7.05	7.10	7.37	6.54	6.31	6.41	7.24	7.09	6.99	7.10	7.32	6.59	6.46	6.43	7.11	7.15	7.10	7.33	7.30	6.41	5.86	6.36	7.49	7.20	7.13	7.19
MmuSTS.2983.1.S1_at	MmuSTS.2983.1	49533357	9.57	9.86	9.83	9.80	9.61	9.51	9.73	9.59	9.83	9.82	9.83	9.62	9.67	9.53	9.71	9.63	9.64	9.88	9.84	9.82	9.56	9.52	9.68	9.71	9.72	9.74	9.78	9.80	9.66	9.69	9.69	9.64
Mmu.2091.3.S1_at	Mmu.2091.3	CN641654	10.46	10.76	11.52	10.73	9.84	9.57	10.45	10.16	10.71	10.37	10.05	10.64	9.46	9.09	9.35	10.28	10.07	11.02	11.21	10.85	9.01	8.97	9.49	10.97	10.46	11.07	10.92	10.76	9.36	9.07	10.99	10.73
MmugDNA.35614.1.S1_at	MmugDNA.35614.1	gDNA.Hs.160019.0.A1	4.41	3.95	4.19	3.91	3.55	4.30	3.68	3.22	4.41	4.10	4.16	3.96	3.64	4.10	3.24	3.21	4.03	4.39	4.47	3.63	3.34	3.88	3.74	3.52	4.37	4.31	4.79	4.19	3.89	4.30	3.81	4.04
MmugDNA.7431.1.S1_at	MmugDNA.7431.1	gDNA.Hs.145575.0.A1	6.25	6.45	6.47	6.60	5.90	6.18	5.37	5.90	6.66	6.86	6.72	6.77	6.51	6.56	5.63	6.23	6.77	7.03	7.07	6.80	6.16	6.55	5.73	6.61	6.64	6.16	6.18	7.03	6.48	6.58	5.81	6.11
MmugDNA.41882.1.S1_at	MmugDNA.41882.1	gDNA.g7262390	10.29	10.50	10.26	10.35	10.23	10.29	10.42	10.25	10.77	10.49	10.48	10.45	10.30	10.36	10.26	10.34	10.55	10.85	10.59	10.31	9.95	10.26	10.15	10.31	10.60	10.38	10.36	10.44	10.14	10.27	10.17	10.30
MmugDNA.16811.1.S1_at	MmugDNA.16811.1	gDNA.Hs.61539.0.A1	7.57	8.39	8.31	8.59	6.77	7.47	7.05	7.29	7.68	8.65	8.66	8.48	7.58	8.12	7.71	7.98	8.07	7.36	7.39	8.31	6.86	7.95	7.68	7.24	7.80	8.10	7.60	8.48	7.06	7.88	6.68	6.96
MmugDNA.17693.1.S1_at	MmugDNA.17693.1	gDNA.Hs.170737.0.A3	7.98	9.04	8.98	8.83	8.93	9.29	8.96	9.28	8.13	9.19	9.27	8.81	9.38	9.42	9.09	9.37	8.20	8.61	8.54	8.89	9.09	9.32	9.06	9.07	8.50	8.87	8.38	8.65	9.38	9.16	8.77	9.01
MmugDNA.25961.1.S1_at	MmugDNA.25961.1	gDNA.Hs.21145.1.S1	7.77	7.62	7.63	7.73	7.88	7.90	7.76	7.75	8.02	7.91	8.11	7.76	7.97	8.20	8.16	8.06	7.86	7.72	7.87	7.76	8.02	8.02	8.33	8.06	7.89	7.86	7.74	7.57	7.92	8.01	7.82	7.88
MmugDNA.34541.1.S1_at	MmugDNA.34541.1	gDNA.g12751104	6.11	6.05	6.22	6.29	6.47	6.13	6.20	6.33	6.15	5.76	6.01	5.97	6.31	6.19	6.41	6.13	5.94	6.10	6.24	6.05	6.34	6.23	6.20	6.43	5.81	6.14	6.16	6.29	6.41	6.31	6.48	6.27
MmugDNA.20151.1.S1_at	MmugDNA.20151.1	gDNA.Hs.79350.1.S1	7.59	7.87	7.65	7.63	7.97	7.76	7.85	7.94	7.82	7.85	7.85	7.58	8.21	8.01	8.19	8.25	7.68	7.99	7.97	7.85	8.08	8.00	8.12	8.31	8.00	8.00	8.27	8.00	8.41	7.89	8.09	8.31
MmugDNA.38885.1.S1_at	MmugDNA.38885.1	gDNA.Hs2.376871.1.S1	9.93	8.67	9.14	8.68	8.25	8.23	8.17	8.30	10.07	9.19	9.13	9.17	8.60	8.47	8.38	8.74	9.86	8.91	9.05	9.14	8.65	8.53	8.43	8.59	9.94	8.29	8.32	8.77	8.98	8.25	7.84	8.60
MmuSTS.3227.1.S1_at	MmuSTS.3227.1	62000562	7.96	7.75	7.80	7.94	8.06	8.12	8.11	8.06	7.78	7.76	7.70	8.03	7.98	8.07	8.06	7.99	7.62	7.60	7.70	8.21	7.96	7.89	8.02	8.05	7.96	7.76	7.73	8.15	8.33	8.14	8.12	8.10
MmugDNA.34572.1.S1_at	MmugDNA.34572.1	gDNA.g12654888	8.93	9.18	8.64	9.17	9.29	8.99	9.05	9.08	9.23	9.28	9.08	9.05	9.34	9.40	9.36	9.55	9.25	9.29	8.94	9.05	9.43	9.45	9.46	9.44	9.10	9.05	8.88	9.11	9.48	9.34	9.62	9.03
MmugDNA.2414.1.S1_at	MmugDNA.2414.1	gDNA.g4505896	3.14	3.63	3.89	4.38	4.22	4.24	4.15	4.02	3.21	3.72	3.66	4.14	4.11	4.56	4.15	3.87	3.29	3.80	3.62	4.26	4.37	4.33	4.14	4.07	3.27	3.92	3.63	4.12	4.80	4.99	4.13	4.40
MmugDNA.1674.1.S1_at	MmugDNA.1674.1	gDNA.Hs.29546.0.S1	7.92	7.73	7.93	7.19	7.38	7.39	7.36	7.37	7.86	7.72	7.59	7.21	7.31	7.33	7.09	7.28	7.75	7.82	7.87	7.31	7.34	7.24	6.86	7.25	7.67	7.60	7.68	7.31	7.62	7.28	7.19	7.30
MmugDNA.32512.1.S1_at	MmugDNA.32512.1	gDNA.g8923751	6.99	7.48	7.48	7.38	7.15	6.72	7.14	6.90	7.30	7.63	7.97	7.29	7.55	7.28	7.29	7.22	7.53	7.64	7.45	7.29	7.09	7.04	7.37	7.07	7.34	7.61	7.46	7.37	7.26	7.19	7.16	6.82
MmugDNA.35875.1.S1_at	MmugDNA.35875.1	gDNA.g5174390	11.08	11.04	11.09	11.04	10.80	11.00	10.82	10.82	11.00	11.10	11.03	10.88	10.75	10.89	10.84	10.95	10.99	10.97	10.92	11.06	10.78	10.79	10.65	10.68	11.14	10.85	10.68	10.77	10.87	10.90	10.58	10.42
MmugDNA.43424.1.S1_at	MmugDNA.43424.1	gDNA.Hs.94952.0.A1	7.15	6.13	7.55	6.81	7.67	7.62	8.11	7.26	7.18	6.04	7.56	6.60	7.74	7.79	8.01	7.05	6.89	6.41	7.53	6.92	7.58	7.59	7.82	7.31	7.20	6.15	7.65	6.86	7.98	7.84	8.13	7.14
MmuSTS.2795.1.S1_at	MmuSTS.2795.1	47776371	3.95	4.01	4.10	4.09	4.70	5.30	4.12	4.73	4.23	3.98	3.97	4.11	4.69	4.68	4.18	4.53	4.21	3.95	3.90	3.77	4.80	4.80	3.81	4.56	4.18	4.03	4.22	4.25	4.21	5.37	4.08	4.68
MmugDNA.29834.1.S1_at	MmugDNA.29834.1	gDNA.Hs.135223.0.A1	8.91	8.88	9.29	9.40	8.85	8.61	9.18	8.99	9.20	9.08	9.14	9.30	8.90	8.41	8.91	8.53	8.89	9.29	9.49	9.03	8.85	8.46	8.86	8.79	8.81	9.22	9.40	9.40	8.89	8.56	9.09	8.98
MmugDNA.37826.1.S1_at	MmugDNA.37826.1	gDNA.Hs2.29406.1.A1	7.93	7.90	7.86	8.14	7.66	7.71	7.71	7.57	8.03	8.37	8.02	8.19	8.04	7.94	7.99	7.61	8.01	8.24	7.89	8.37	7.85	7.75	7.73	7.59	8.08	8.20	7.74	8.22	8.25	7.81	7.82	7.50
MmugDNA.36203.1.S1_at	MmugDNA.36203.1	gDNA.Hs.58643.0.A1	11.43	11.11	11.15	10.78	10.69	10.81	10.89	10.72	10.69	10.90	10.54	10.79	10.52	10.52	10.65	10.35	10.45	10.62	10.64	11.07	10.43	10.55	10.50	10.39	10.69	10.84	11.00	10.70	10.62	10.43	10.73	10.41
MmugDNA.27935.1.S1_s_at	MmugDNA.27935.1	gDNA.Hs.122813.1.A1	6.43	6.16	5.99	6.16	5.87	5.80	6.10	5.71	6.37	6.32	6.16	6.12	6.18	5.78	5.88	5.91	6.26	5.99	6.07	6.06	5.98	5.49	5.98	5.97	6.67	6.07	6.26	5.94	6.13	5.75	5.95	5.72
MmugDNA.38478.1.S1_s_at	MmugDNA.38478.1	gDNA.Hs.278494.0.S1	12.70	12.80	12.63	12.82	12.18	12.44	12.69	12.07	12.64	12.85	12.60	12.71	12.47	12.49	12.85	12.31	12.78	12.59	12.52	12.81	12.16	12.26	12.53	12.11	12.88	12.69	12.23	12.57	12.55	12.37	12.03	11.81
MmugDNA.6123.1.S1_at	MmugDNA.6123.1	gDNA.Hs.8297.1.S1	4.32	5.99	5.98	4.53	5.72	7.18	7.66	6.52	4.41	6.44	6.57	4.82	5.58	7.45	7.53	7.06	4.58	6.09	6.47	4.77	6.22	7.16	7.46	7.53	4.42	6.74	6.86	4.35	5.78	6.70	7.55	7.66
MmugDNA.2977.1.S1_at	MmugDNA.2977.1	gDNA.Hs2.370704.1.S1	5.87	6.00	6.08	6.22	5.56	5.59	6.19	5.54	6.11	5.83	5.85	6.38	5.55	5.69	6.38	5.52	6.15	5.96	6.20	6.17	5.68	5.57	5.89	5.79	6.23	5.87	6.12	6.41	5.47	5.50	5.93	5.41
Mmu.2091.5.S1_x_at	Mmu.2091.5	CN803678	9.25	9.09	9.25	9.25	8.84	9.00	9.22	9.17	9.08	9.47	9.33	9.27	9.21	8.99	9.30	9.17	9.29	9.07	9.26	9.28	9.29	8.94	8.89	9.04	9.47	9.57	9.66	9.35	8.88	8.85	8.94	9.01
MmuSTS.1180.1.S1_at	MmuSTS.1180.1	55167740	10.36	10.26	10.46	10.05	10.02	10.02	10.06	10.04	10.10	10.29	10.21	10.02	10.25	10.00	10.10	9.83	10.15	10.30	10.28	10.22	9.92	9.89	9.98	10.00	10.47	10.29	10.21	10.14	10.39	9.94	9.96	9.98
MmugDNA.17406.1.S1_at	MmugDNA.17406.1	gDNA.Hs.36972.0.S1	7.78	7.86	7.84	7.80	7.31	7.48	7.81	7.49	7.76	7.76	7.58	7.28	7.69	7.33	7.55	6.92	7.51	7.93	7.58	7.71	7.16	7.02	7.44	7.21	7.75	7.95	7.45	7.72	7.68	7.35	7.38	7.08
MmugDNA.22318.1.S1_at	MmugDNA.22318.1	gDNA.Hs2.395301.1.S1	8.91	8.34	8.55	8.21	8.05	8.36	8.37	8.08	8.02	8.24	8.09	8.16	7.73	8.21	7.93	7.69	7.68	8.01	8.32	8.34	7.37	7.79	7.82	7.59	7.99	8.32	8.70	8.14	7.83	7.75	7.91	7.86
MmugDNA.30425.1.S1_at	MmugDNA.30425.1	gDNA.g13376061	6.77	7.04	7.29	7.08	7.34	7.16	7.28	7.28	6.86	7.10	7.52	7.14	7.62	7.34	7.40	7.63	6.84	7.03	7.00	7.11	7.44	7.22	7.34	7.22	6.92	6.63	6.98	6.97	7.67	7.27	6.89	7.01
MmugDNA.25860.1.S1_at	MmugDNA.25860.1	gDNA.Hs.199671.0.A1	6.12	6.80	6.90	6.28	5.95	6.12	5.85	5.75	5.79	6.39	6.36	6.03	5.87	6.10	5.57	6.05	5.77	6.40	6.78	6.56	5.81	5.72	5.88	6.07	6.12	6.98	6.78	6.22	5.92	6.00	5.85	6.30
MmugDNA.19610.1.S1_at	MmugDNA.19610.1	gDNA.Hs2.302809.1.S1	6.21	5.47	5.14	5.47	5.33	4.61	5.34	4.83	6.37	5.74	4.88	5.54	5.16	4.61	4.90	5.34	5.78	6.38	5.78	5.58	4.99	4.82	5.26	5.73	6.19	5.83	6.09	5.97	5.41	4.99	5.44	6.01
MmuSTS.657.1.S1_at	MmuSTS.657.1	55960813	10.06	9.91	10.03	10.09	9.91	9.95	10.04	9.95	10.02	10.10	10.29	10.13	9.93	10.04	9.89	9.97	9.99	10.13	10.32	10.18	9.91	10.07	10.05	9.95	10.16	10.03	10.29	10.18	10.08	9.98	10.01	9.91
MmugDNA.8492.1.S1_at	MmugDNA.8492.1	gDNA.Hs.283636.0.S1	9.67	9.55	9.76	9.24	9.73	9.82	9.80	9.70	9.55	9.57	9.64	9.31	9.80	9.84	9.96	9.85	9.60	9.44	9.56	9.57	9.65	9.67	9.79	9.65	9.78	9.43	9.28	9.14	9.88	9.68	9.66	9.47
MmugDNA.16098.1.S1_at	MmugDNA.16098.1	gDNA.Hs2.378166.1.S1	7.58	7.41	7.24	7.55	7.02	6.73	7.16	7.27	7.67	7.84	7.66	7.52	7.41	7.19	7.35	7.49	7.72	7.19	6.99	7.66	7.02	6.92	7.21	7.31	7.75	7.29	7.04	7.54	7.34	6.95	6.84	7.03
MmugDNA.31313.1.S1_at	MmugDNA.31313.1	gDNA.g4758939	10.57	10.74	10.80	10.62	10.29	10.02	10.53	10.67	10.70	10.66	10.83	10.56	10.49	10.12	10.65	10.74	10.74	10.66	10.75	10.61	10.39	10.04	10.54	10.57	10.72	10.75	10.89	10.52	10.35	10.13	10.45	10.47
MmugDNA.13716.1.S1_s_at	MmugDNA.13716.1	gDNA.Hs.247043.2.A1	10.37	10.74	10.63	10.74	10.53	10.19	10.51	10.63	10.83	10.90	10.96	10.81	10.75	10.57	10.57	10.86	10.77	10.93	10.88	10.86	10.76	10.48	10.60	10.83	10.77	10.97	10.82	10.92	10.59	10.56	10.55	10.74
MmugDNA.42492.1.S1_at	MmugDNA.42492.1	gDNA.Hs2.419219.1.A1	5.54	5.60	5.65	5.58	5.87	5.91	5.90	5.96	5.71	5.65	5.59	5.78	5.69	5.67	6.28	5.91	5.63	5.45	5.43	5.71	5.97	5.76	5.86	6.13	5.65	5.70	5.33	5.82	5.61	5.82	6.19	5.63
MmugDNA.7640.1.S1_at	MmugDNA.7640.1	gDNA.Hs2.272939.1.S1	4.50	4.03	5.42	4.06	5.61	4.93	5.62	4.95	4.45	4.39	6.03	4.05	5.91	5.04	5.71	5.37	3.92	4.20	5.52	4.33	5.40	5.17	5.55	5.38	4.28	3.89	5.39	4.60	5.82	5.08	5.60	5.33
MmugDNA.41435.1.S1_s_at	MmugDNA.41435.1	gDNA.g12584838	9.01	9.49	9.63	9.61	9.04	8.81	9.28	9.16	9.07	9.52	9.64	9.59	9.18	8.67	9.38	9.08	8.94	9.43	9.64	9.75	8.87	8.48	9.15	9.14	9.18	9.42	9.61	9.61	9.30	8.68	9.21	8.98
MmugDNA.36992.1.S1_at	MmugDNA.36992.1	gDNA.g9506440	5.79	6.07	6.17	6.07	5.52	5.95	5.80	5.92	6.14	6.12	6.02	6.09	5.96	5.87	6.02	5.95	6.20	6.36	6.11	6.31	5.85	5.82	5.90	6.08	6.24	6.08	5.89	5.85	5.98	5.86	5.65	5.94
MmugDNA.19426.1.S1_at	MmugDNA.19426.1	gDNA.Hs.128674.0.A1	6.97	7.10	6.69	7.21	7.00	6.86	6.36	6.54	6.64	7.22	6.81	7.13	6.71	6.74	6.28	6.46	6.84	7.09	6.73	7.13	6.78	6.80	6.55	6.60	6.85	7.15	6.86	7.04	6.76	6.74	6.77	6.48
MmugDNA.36189.1.S1_at	MmugDNA.36189.1	gDNA.Hs2.102447.2.A1	8.06	8.12	7.69	8.04	8.44	8.49	8.33	8.30	7.94	8.05	7.89	7.94	8.31	8.50	8.61	8.04	8.21	7.70	7.71	8.25	8.44	8.46	8.24	8.09	8.49	8.13	8.10	8.40	8.77	8.26	8.17	8.46
MmugDNA.24993.1.S1_at	MmugDNA.24993.1	gDNA.Hs2.148532.1.S1	3.77	3.41	3.70	3.53	3.39	4.08	3.85	4.07	3.22	3.26	3.44	3.55	3.50	4.38	4.09	4.11	3.55	3.69	3.53	3.62	3.32	4.29	3.88	3.78	3.59	3.37	3.64	3.23	3.94	3.82	4.22	3.91
MmugDNA.9433.1.S1_at	MmugDNA.9433.1	gDNA.g9257200	8.07	8.08	8.41	8.33	7.84	8.34	7.89	7.83	7.92	8.20	8.13	8.19	7.58	7.99	7.62	7.76	7.96	8.03	8.13	8.31	7.80	8.24	7.68	7.73	7.98	8.03	8.10	8.12	7.79	8.03	7.86	7.69
MmugDNA.22739.1.S1_at	MmugDNA.22739.1	gDNA.Hs.55888.1.S1	7.81	7.63	7.78	7.87	8.27	8.28	8.09	8.48	8.38	7.70	7.86	7.77	8.49	8.33	8.03	8.41	8.05	8.02	7.96	8.04	8.32	8.42	7.92	8.43	8.41	7.80	7.83	7.89	8.43	8.40	8.00	7.93
MmugDNA.31034.1.S1_at	MmugDNA.31034.1	gDNA.Hs.180842.1.A1	12.82	11.92	10.62	10.62	13.76	11.90	12.55	13.65	12.56	11.95	10.72	10.45	13.78	11.87	12.60	13.59	12.46	12.02	10.76	10.56	13.61	11.56	12.52	13.72	12.60	11.97	10.67	10.45	13.81	11.58	12.48	13.63
MmugDNA.17293.1.S1_s_at	MmugDNA.17293.1	gDNA.g4416407	8.96	9.07	8.90	8.88	8.78	8.96	8.86	8.58	9.33	9.17	9.24	8.79	8.89	8.84	8.77	8.71	9.25	9.34	9.18	8.83	8.64	8.77	8.69	8.65	9.45	8.89	8.77	8.82	8.89	8.94	8.39	8.57
MmugDNA.27053.1.S1_s_at	MmugDNA.27053.1	gDNA.Hs.63368.0.A1	10.62	10.80	10.69	11.03	10.76	10.99	11.05	11.17	10.56	11.15	10.95	11.00	11.11	11.26	11.26	11.15	10.76	10.85	10.69	10.87	10.93	11.11	10.97	11.34	10.62	10.77	10.49	11.02	10.85	11.11	10.88	11.31
MmugDNA.28031.1.S1_at	MmugDNA.28031.1	gDNA.Hs2.24340.1.S1	10.47	10.23	10.23	9.82	10.88	10.85	10.37	10.59	10.43	10.14	9.68	9.80	10.48	10.72	10.02	10.17	10.20	10.02	10.03	9.97	10.67	10.75	10.04	10.47	10.38	10.33	10.05	9.98	10.61	10.74	10.15	10.62
MmugDNA.12646.1.S1_at	MmugDNA.12646.1	gDNA.Hs.15075.1.A1	8.44	8.50	8.97	8.53	8.05	8.30	8.50	8.14	8.46	8.57	8.54	8.49	8.39	8.19	8.36	8.31	8.42	8.33	8.60	8.84	8.35	8.19	8.21	8.35	8.63	8.54	8.58	8.63	8.70	8.48	8.36	8.30
MmugDNA.24834.1.S1_at	MmugDNA.24834.1	gDNA.Hs.197289.1.S1	6.35	5.73	5.82	6.03	5.93	5.86	5.98	5.41	6.44	6.65	6.43	6.29	5.91	5.94	5.96	5.95	6.26	6.52	6.16	6.03	5.45	6.12	6.11	6.06	6.02	6.45	6.36	6.54	5.69	5.81	6.18	6.09
MmugDNA.30873.1.S1_s_at	MmugDNA.30873.1	gDNA.g8923564	10.41	10.37	10.28	10.27	10.69	10.52	10.50	10.46	10.35	10.30	10.27	10.21	10.66	10.48	10.50	10.44	10.29	10.05	10.03	10.43	10.71	10.34	10.31	10.36	10.47	10.18	9.95	10.07	10.92	10.45	10.32	10.35
MmugDNA.10465.1.S1_at	MmugDNA.10465.1	gDNA.Hs.176376.0.A1	10.03	9.75	9.65	10.17	10.07	10.17	10.22	9.95	10.03	10.08	10.04	10.08	10.52	10.44	10.60	10.21	10.11	9.98	10.02	10.43	10.18	10.28	10.54	10.33	10.13	10.18	10.04	10.64	10.57	10.60	10.87	10.37
MmugDNA.31567.1.S1_s_at	MmugDNA.31567.1	gDNA.g4885346	8.09	7.82	8.18	7.96	7.74	7.77	7.86	7.67	8.36	7.85	7.91	7.99	7.75	7.72	7.80	7.75	8.15	7.71	7.80	8.20	7.70	7.72	7.73	7.70	8.45	7.74	7.84	7.90	7.91	7.53	7.57	7.67
MmugDNA.10504.1.S1_at	MmugDNA.10504.1	gDNA.Hs.13854.0.A1	8.87	9.10	9.37	8.98	8.12	9.00	8.66	8.17	8.67	9.03	9.15	8.99	8.35	9.13	8.68	8.12	8.63	9.67	9.49	9.23	8.26	8.99	8.55	8.24	8.88	8.90	8.89	8.76	8.26	9.00	8.47	8.37
MmugDNA.32007.1.S1_at	MmugDNA.32007.1	gDNA.Hs.28169.0.S1	9.28	9.33	9.42	9.56	9.09	9.23	9.32	9.55	9.30	9.55	9.27	9.57	9.07	8.88	9.10	9.26	9.25	9.57	9.50	9.67	8.92	8.97	9.11	9.27	9.35	9.59	9.24	9.62	9.34	9.17	9.19	9.41
MmuSTS.1722.1.S1_at	MmuSTS.1722.1	60301099	11.74	11.63	11.23	11.67	11.13	11.06	11.33	11.32	11.86	11.85	11.22	11.63	11.19	11.13	11.41	11.32	11.96	11.61	11.04	11.64	11.13	11.02	11.36	11.22	11.98	11.50	10.99	11.47	11.17	10.99	11.17	11.10
MmugDNA.27578.1.S1_at	MmugDNA.27578.1	gDNA.Hs.6127.0.S1	6.50	6.66	6.28	6.54	6.84	6.95	7.01	6.58	6.44	6.44	6.67	6.58	6.93	6.67	6.86	6.73	6.50	7.05	6.81	6.73	7.27	6.93	6.97	6.82	6.83	6.75	6.47	6.87	7.42	7.01	6.87	6.78
MmuSTS.1280.1.S1_at	MmuSTS.1280.1	55167785	6.93	6.23	6.58	6.18	7.11	6.85	6.69	6.92	6.87	6.10	6.23	6.34	7.19	6.59	6.69	6.70	6.75	5.97	6.10	6.40	7.14	6.68	6.65	6.87	6.85	6.33	6.14	5.99	7.44	6.55	6.66	6.82
MmugDNA.20383.1.S1_at	MmugDNA.20383.1	gDNA.Hs.295923.1.A1	8.75	8.70	9.10	8.67	8.49	8.46	8.47	8.63	8.66	8.71	8.50	8.78	8.63	8.24	8.40	8.26	8.47	8.70	8.90	9.08	8.29	8.08	8.43	8.56	8.59	9.11	9.16	8.90	9.02	8.36	8.62	8.82
MmuSTS.3936.1.S1_at	MmuSTS.3936.1	47776506	5.86	5.44	5.37	4.99	4.75	4.68	4.50	5.11	5.47	5.27	5.31	5.03	4.80	4.92	4.75	5.18	5.60	5.21	5.25	4.86	4.78	4.63	4.89	5.33	5.41	5.06	5.37	4.94	4.94	4.90	4.75	5.14
MmugDNA.1745.1.S1_at	MmugDNA.1745.1	gDNA.Hs2.9933.2.S1	8.25	8.39	8.36	8.26	8.18	8.36	8.18	8.34	8.32	8.31	8.31	8.27	8.16	8.01	8.06	8.22	8.20	8.66	8.53	8.44	8.04	8.15	8.05	8.41	8.50	8.44	8.45	8.32	8.28	8.13	7.99	8.33
MmugDNA.12993.1.S1_at	MmugDNA.12993.1	gDNA.Hs.8402.1.A1	6.36	6.09	6.15	5.99	6.25	6.24	6.46	6.54	6.16	5.87	5.87	5.95	6.11	5.99	6.26	6.39	6.06	5.80	5.99	6.16	6.25	5.91	6.33	6.30	5.78	5.98	5.73	6.04	6.48	5.99	6.23	6.54
Mmu.14396.1.S1_at	Mmu.14396.1	CB550378	10.34	10.49	10.46	10.27	10.10	10.14	9.99	10.18	10.17	10.44	10.51	10.09	10.22	10.33	10.06	10.16	10.15	10.36	10.44	10.14	9.94	10.06	10.11	10.22	10.31	10.25	10.52	10.41	10.34	10.16	10.02	10.00
MmugDNA.9955.1.S1_at	MmugDNA.9955.1	gDNA.Hs2.304604.1.S1	5.74	5.91	5.60	6.60	6.53	6.70	6.79	6.54	5.82	5.82	5.97	6.64	6.67	6.45	6.64	6.70	6.24	5.41	5.41	6.92	6.40	6.63	6.50	6.84	6.34	5.85	6.01	6.75	6.83	6.62	6.51	6.62
MmugDNA.17658.1.S1_at	MmugDNA.17658.1	gDNA.g7706668	11.22	11.30	11.40	11.25	11.05	11.17	11.10	11.13	11.17	11.23	11.34	11.17	11.15	11.16	11.18	11.16	11.16	11.28	11.28	11.18	11.07	11.02	11.09	11.20	11.06	11.27	11.10	11.11	11.13	11.13	11.00	11.02
MmugDNA.32097.1.S1_at	MmugDNA.32097.1	gDNA.Hs.125527.0.A1	7.22	7.79	7.44	7.45	7.19	7.24	7.24	7.36	7.61	7.68	7.32	7.38	7.28	6.95	7.23	7.32	7.42	7.81	7.39	7.66	7.26	7.09	7.29	7.38	7.58	7.47	7.23	7.48	7.51	7.08	7.29	7.15
MmugDNA.18471.1.S1_at	MmugDNA.18471.1	gDNA.g7706776	7.24	7.91	7.90	7.94	7.09	7.36	7.48	7.57	7.85	7.91	7.86	7.85	7.59	7.58	7.62	7.77	7.70	7.83	7.91	7.83	7.68	7.59	7.56	7.69	7.82	7.68	7.51	7.90	7.64	7.60	7.21	7.32
MmugDNA.16874.1.S1_s_at	MmugDNA.16874.1	gDNA.g4191395	8.23	7.96	8.41	8.17	7.89	8.00	7.86	8.12	8.05	7.87	8.18	8.00	7.90	7.75	8.02	7.72	7.80	7.96	8.17	8.25	7.60	7.62	7.65	7.95	8.04	7.94	8.06	8.01	7.86	7.50	7.88	7.99
MmugDNA.4046.1.S1_at	MmugDNA.4046.1	gDNA.Hs.87409.0.A3	8.65	8.07	6.41	8.25	9.88	9.94	9.42	10.23	9.62	8.58	8.27	8.19	9.81	9.79	8.88	10.77	9.73	9.27	8.93	7.71	9.88	10.42	9.08	10.02	8.70	9.66	10.10	9.78	9.35	10.21	9.83	10.34
MmugDNA.10743.1.S1_at	MmugDNA.10743.1	gDNA.g5817105	13.24	13.02	13.37	13.45	13.27	13.15	13.59	13.45	13.46	13.39	13.39	13.12	13.59	13.46	13.64	13.56	13.14	13.14	13.36	13.41	13.62	13.59	13.59	13.77	13.44	13.31	13.16	13.34	13.64	13.42	13.53	13.43
MmugDNA.28503.1.S1_at	MmugDNA.28503.1	gDNA.Hs.11355.3.A1	6.91	7.45	7.27	7.38	6.56	6.95	7.28	6.68	7.65	7.40	7.75	7.21	7.10	7.15	7.64	7.28	7.46	7.67	8.00	7.62	6.80	6.74	7.11	7.01	7.44	7.35	7.53	7.34	7.43	7.13	7.41	6.83
MmugDNA.8169.1.S1_s_at	MmugDNA.8169.1	gDNA.g13623258	11.66	11.80	11.82	11.78	11.50	11.69	11.62	11.68	11.74	11.72	11.87	11.73	11.55	11.73	11.65	11.74	11.66	11.81	11.79	11.84	11.48	11.66	11.55	11.67	11.83	11.60	11.60	11.57	11.52	11.68	11.49	11.39
MmugDNA.18247.1.S1_at	MmugDNA.18247.1	gDNA.g12803052	9.38	9.20	8.83	9.53	9.48	9.41	9.64	9.46	9.43	9.02	8.91	9.15	9.67	9.69	9.78	9.51	9.52	8.96	8.73	9.68	9.51	9.68	9.86	9.54	9.84	8.97	8.98	9.24	10.01	9.76	9.40	9.61
MmugDNA.36806.1.S1_at	MmugDNA.36806.1	gDNA.g12276139	10.28	10.21	10.37	10.14	10.08	10.22	10.22	10.23	10.19	10.17	10.14	10.29	10.01	9.92	9.94	10.07	10.10	10.19	10.22	10.43	10.05	9.96	9.90	10.11	10.34	10.30	10.29	10.23	10.38	10.14	10.06	10.17
MmugDNA.21580.1.S1_at	MmugDNA.21580.1	gDNA.Hs2.375066.1.S1	2.69	2.69	2.61	2.56	2.48	2.55	2.65	2.64	2.76	2.56	2.59	2.65	2.57	2.59	2.58	2.48	2.76	2.71	2.59	2.78	2.57	2.43	2.55	2.49	2.58	2.75	2.90	2.74	2.59	2.45	2.57	2.61
MmugDNA.36433.1.S1_at	MmugDNA.36433.1	gDNA.g6996011	8.43	7.82	7.70	8.11	6.82	6.78	5.55	5.15	7.35	8.75	7.82	9.73	7.38	8.61	5.81	6.27	7.31	8.16	8.21	8.64	7.71	8.68	6.00	6.01	7.73	8.27	8.42	8.24	7.21	8.34	6.42	5.42
MmugDNA.40543.1.S1_at	MmugDNA.40543.1	gDNA.Hs.97387.0.A1	8.82	8.31	8.45	8.75	9.00	8.71	9.16	9.02	8.58	8.25	8.19	8.51	8.88	8.80	8.99	8.61	7.96	8.87	8.50	9.15	8.69	8.64	8.88	9.07	8.46	8.49	7.89	8.36	8.95	8.66	8.95	9.13
MmugDNA.20620.1.S1_at	MmugDNA.20620.1	gDNA.g13129139	7.64	7.52	7.60	7.70	7.41	7.58	7.54	7.40	7.62	7.49	7.57	7.76	7.45	7.47	7.54	7.38	7.68	7.49	7.66	7.82	7.41	7.30	7.53	7.41	7.80	7.50	7.53	7.78	7.63	7.59	7.34	7.49
MmugDNA.5550.1.S1_at	MmugDNA.5550.1	gDNA.Hs.234478.0.S1	3.08	3.52	3.38	3.34	2.95	3.14	2.74	3.03	3.29	3.26	3.83	3.24	3.00	3.23	3.07	3.28	3.53	3.79	3.68	3.29	3.20	3.17	2.79	3.19	3.81	3.57	3.34	2.98	3.14	3.11	3.45	3.06
MmunewRS.940.1.S1_s_at	MmunewRS.940.1	51463956	14.72	14.71	14.81	14.77	14.64	14.64	14.69	14.71	14.67	14.74	14.72	14.70	14.73	14.66	14.70	14.69	14.73	14.69	14.71	14.70	14.67	14.64	14.70	14.68	14.73	14.71	14.70	14.71	14.67	14.67	14.66	14.65
MmugDNA.20192.1.S1_at	MmugDNA.20192.1	gDNA.Hs2.358026.1.S1	7.12	6.97	6.91	6.98	7.30	7.08	7.27	7.17	6.98	6.76	6.80	6.90	7.09	6.89	6.96	6.97	6.97	6.75	6.94	6.93	6.98	6.99	7.07	6.93	6.97	7.02	7.01	6.98	7.14	6.92	7.27	7.24
MmugDNA.168.1.S1_at	MmugDNA.168.1	gDNA.Hs.162167.0.A1	3.13	2.89	3.18	3.40	3.62	3.22	3.43	3.28	2.71	2.88	3.61	2.97	3.80	3.54	3.92	3.09	3.08	3.03	3.51	2.93	3.49	3.18	3.71	3.79	2.55	2.91	3.24	3.33	3.40	3.54	3.44	3.83
MmugDNA.31193.1.S1_at	MmugDNA.31193.1	gDNA.Hs.172847.3.S1	8.25	8.20	8.19	8.55	7.90	7.92	8.20	8.13	8.17	8.28	7.95	8.50	8.15	7.86	8.09	8.10	8.18	8.13	8.09	8.61	7.80	7.94	8.02	8.00	8.38	8.35	8.12	8.67	8.31	7.98	8.00	7.95
MmugDNA.39939.1.S1_at	MmugDNA.39939.1	gDNA.Hs.48876.1.S2	11.06	10.94	11.04	11.16	11.27	11.22	11.18	11.12	11.03	11.02	11.01	11.12	11.34	11.22	11.37	11.32	11.01	11.12	10.89	11.19	11.35	10.98	11.23	11.18	11.09	10.66	10.43	10.96	11.34	11.15	11.05	10.99
MmugDNA.19202.1.S1_at	MmugDNA.19202.1	gDNA.Hs.22573.0.A1	8.18	8.02	8.64	8.36	7.91	8.22	8.16	7.14	7.96	8.11	8.42	8.18	7.90	7.83	7.81	7.55	7.74	7.49	8.15	8.53	7.37	7.64	7.85	7.43	7.77	8.41	8.81	8.51	7.67	7.76	7.70	7.80
MmuSTS.2238.1.S1_at	MmuSTS.2238.1	60301169	5.52	5.25	5.03	4.89	5.55	6.30	5.95	5.79	5.11	5.18	5.02	5.24	5.02	5.70	5.42	5.48	5.03	5.14	4.89	5.07	5.52	6.01	5.44	5.44	5.02	5.92	5.52	5.73	5.21	6.18	5.83	5.92
MmugDNA.23886.1.S1_at	MmugDNA.23886.1	gDNA.Hs.7720.0.A1	7.68	7.01	7.85	6.64	7.31	5.50	5.57	6.84	7.45	6.32	7.14	6.44	6.49	5.53	5.40	6.60	7.32	6.81	7.78	7.17	6.87	5.09	5.56	7.01	7.71	7.00	7.18	6.49	6.69	5.50	5.39	6.83
MmugDNA.10526.1.S1_at	MmugDNA.10526.1	gDNA.g4502100	12.45	12.83	12.89	12.89	13.14	12.92	12.86	13.21	13.15	12.73	13.10	12.98	13.12	13.06	13.18	13.32	13.19	12.80	12.97	12.92	13.34	13.24	13.16	13.11	12.91	12.64	12.31	12.69	13.02	13.21	12.86	12.84
MmugDNA.32358.1.S1_at	MmugDNA.32358.1	gDNA.g5031874	7.34	8.04	8.53	7.38	9.05	8.72	8.35	8.99	8.87	8.41	8.76	8.03	8.93	8.69	8.71	9.64	8.63	8.78	9.00	8.39	9.58	9.20	8.74	8.87	8.57	8.49	9.14	8.40	9.43	9.30	8.80	9.03
MmugDNA.39034.1.S1_at	MmugDNA.39034.1	gDNA.Hs.132625.0.A1	8.48	8.53	8.70	8.60	8.34	8.32	8.29	8.56	8.29	8.65	8.62	8.61	8.36	8.13	8.26	8.54	8.25	8.41	8.60	8.96	8.11	7.97	8.04	8.51	8.57	8.71	8.70	8.88	8.55	7.96	8.02	8.55
MmugDNA.14942.1.S1_at	MmugDNA.14942.1	gDNA.g5729890	7.83	8.01	7.99	7.98	8.04	8.24	8.09	8.08	8.03	7.99	7.94	7.71	8.09	8.34	8.09	7.89	7.75	8.28	7.95	8.02	8.08	8.27	8.25	8.20	8.02	8.04	7.72	7.65	8.49	8.44	8.10	8.18
MmugDNA.1965.1.S1_at	MmugDNA.1965.1	gDNA.Hs.325384.0.A1	7.98	7.48	7.85	7.57	7.73	7.95	8.44	8.05	7.96	7.71	7.59	7.46	7.94	8.15	8.05	8.02	7.97	7.54	7.52	7.86	7.55	7.92	8.15	8.19	8.20	7.88	7.78	7.71	8.25	8.10	8.53	8.35
MmuSTS.3819.1.S1_at	MmuSTS.3819.1	55167498	7.09	6.62	6.14	6.07	6.41	6.10	5.65	6.36	7.26	6.80	7.16	6.10	6.30	6.06	5.57	6.47	7.45	6.36	7.27	6.58	6.67	6.16	5.54	6.48	7.51	7.53	9.05	7.98	7.28	6.60	6.03	6.52
MmugDNA.10189.1.S1_at	MmugDNA.10189.1	gDNA.Hs.37896.0.S1	4.80	4.69	4.58	4.86	5.39	6.00	5.12	5.13	4.54	4.79	4.90	4.89	4.83	5.65	4.97	4.95	4.90	4.58	4.51	4.86	4.98	5.48	4.93	4.84	4.90	4.74	4.99	4.70	5.22	5.79	4.94	4.88
MmugDNA.35455.1.S1_at	MmugDNA.35455.1	gDNA.Hs2.838.2.S1	4.07	3.90	4.07	4.36	4.09	5.24	4.92	4.04	4.30	4.43	4.71	4.79	4.54	5.69	4.90	5.12	4.31	3.81	4.19	4.54	4.98	6.10	5.69	4.69	4.55	3.72	4.21	4.39	4.88	6.12	4.72	4.38
MmugDNA.15109.1.S1_s_at	MmugDNA.15109.1	gDNA.g4502770	6.59	6.76	7.21	6.73	6.20	6.37	6.72	6.55	6.54	6.84	6.58	6.90	6.61	6.39	6.54	6.70	6.77	6.55	6.76	7.23	6.47	6.51	6.33	6.67	6.83	6.93	7.20	7.19	6.77	6.53	6.45	6.88
MmugDNA.29847.1.S1_at	MmugDNA.29847.1	gDNA.Hs.222153.0.A1	6.05	5.54	5.44	6.05	5.40	4.70	5.22	5.30	5.55	5.83	5.47	5.91	5.19	5.39	5.67	5.12	5.59	5.48	5.34	6.29	5.18	5.26	5.51	5.44	5.53	5.53	5.48	5.94	5.27	5.42	5.28	5.35
MmugDNA.3883.1.S1_at	MmugDNA.3883.1	gDNA.Hs.183583.1.S1	9.48	11.30	10.38	10.21	9.77	9.15	8.53	10.48	9.99	11.43	10.89	10.78	9.30	9.33	8.66	11.13	9.98	11.49	10.79	11.11	10.14	9.63	8.29	10.50	10.12	11.36	10.85	10.67	9.51	9.41	8.60	10.40
MmugDNA.32391.1.S1_at	MmugDNA.32391.1	gDNA.g8923717	7.25	7.14	7.08	7.09	7.44	7.55	7.26	7.44	7.06	6.85	7.15	7.03	7.18	7.37	6.91	7.51	6.93	7.19	7.23	7.14	7.60	7.52	7.14	7.24	6.84	7.18	7.14	7.18	7.13	7.19	7.43	7.54
MmugDNA.30780.1.S1_at	MmugDNA.30780.1	gDNA.g7661589	10.58	10.74	10.95	10.82	10.25	10.44	10.59	10.63	10.63	10.72	10.85	10.95	10.63	10.66	10.70	10.50	10.47	10.94	10.99	11.08	10.29	10.53	10.57	10.64	10.51	10.63	10.65	10.87	10.52	10.51	10.56	10.54
MmugDNA.37414.1.S1_s_at	MmugDNA.37414.1	gDNA.Hs2.406136.1.A1	10.57	10.51	10.75	10.60	10.42	10.46	10.64	10.42	10.62	10.58	10.75	10.79	10.58	10.59	10.59	10.48	10.60	10.61	10.72	10.92	10.48	10.61	10.65	10.59	10.90	10.72	10.82	10.78	10.67	10.46	10.69	10.64
MmugDNA.8722.1.S1_at	MmugDNA.8722.1	gDNA.g7662155	9.58	9.93	9.94	9.72	9.44	9.62	9.58	9.51	9.81	9.99	9.68	9.49	9.23	9.61	9.61	9.40	9.56	9.94	9.83	9.91	9.53	9.38	9.77	9.57	10.12	9.87	9.69	9.77	9.63	9.83	9.65	9.68
MmugDNA.133.1.S1_at	MmugDNA.133.1	gDNA.g7019588	5.12	5.18	5.10	5.47	4.80	4.51	4.40	4.64	5.09	6.13	5.52	5.42	5.23	4.56	4.71	4.75	5.76	4.84	4.81	5.11	5.34	4.67	4.54	4.74	5.18	5.17	4.47	5.40	4.95	4.91	4.29	4.73
MmugDNA.6998.1.S1_at	MmugDNA.6998.1	gDNA.g12653502	14.70	14.76	14.82	14.80	14.68	14.65	14.73	14.72	14.73	14.79	14.82	14.78	14.75	14.74	14.79	14.74	14.74	14.79	14.76	14.76	14.69	14.69	14.74	14.71	14.70	14.75	14.75	14.74	14.68	14.71	14.72	14.67
MmugDNA.30526.1.S1_at	MmugDNA.30526.1	gDNA.Hs.100686.0.A1	2.99	3.80	4.49	3.49	3.74	4.68	6.25	5.02	3.18	4.22	5.25	3.31	3.46	5.22	6.54	6.23	3.20	3.67	4.40	3.35	3.68	4.85	6.20	5.19	3.09	3.64	4.19	3.55	3.68	4.85	6.01	5.24
MmugDNA.38028.1.S1_at	MmugDNA.38028.1	gDNA.Hs.283862.0.S1	3.72	3.66	3.72	3.76	3.56	3.88	3.74	3.92	3.73	3.61	3.48	3.47	4.05	4.01	4.05	3.94	3.56	3.91	4.00	3.37	3.64	3.86	4.12	4.18	3.68	3.59	3.74	3.45	4.02	3.91	3.78	3.96
MmugDNA.33918.1.S1_at	MmugDNA.33918.1	gDNA.g5730000	6.86	6.90	6.87	6.93	6.89	7.03	7.09	7.02	6.82	6.56	6.67	6.77	6.83	6.78	6.97	6.79	6.67	6.81	6.91	6.94	6.93	6.92	6.95	6.93	6.81	6.95	6.79	6.90	6.91	6.95	7.16	7.04
MmugDNA.7678.1.S1_at	MmugDNA.7678.1	gDNA.Hs2.137319.1.A1	6.49	6.45	6.27	6.39	5.82	6.48	6.32	6.06	6.30	6.36	6.06	6.39	5.73	6.29	6.14	6.00	6.38	6.13	6.10	6.35	5.81	6.16	6.19	5.90	6.35	6.39	6.31	6.38	6.06	6.17	5.91	6.09
MmugDNA.7814.1.S1_at	MmugDNA.7814.1	gDNA.Hs2.76666.4.S1	6.66	5.94	5.77	6.06	6.50	6.99	6.64	6.47	6.60	6.22	6.02	5.98	6.33	6.74	6.28	6.97	6.53	5.94	5.94	6.03	6.75	6.99	6.57	6.37	6.38	6.25	7.06	6.86	7.07	7.26	6.76	6.70
MmugDNA.36139.1.S1_at	MmugDNA.36139.1	gDNA.Hs2.334913.1.S1	8.44	7.62	7.54	8.16	7.59	7.71	7.60	7.39	7.76	7.93	7.62	8.27	7.30	7.40	7.38	7.48	8.07	7.24	7.14	8.23	7.35	7.42	7.51	7.47	8.16	7.89	7.86	8.28	7.56	7.34	7.20	7.61
MmugDNA.33300.1.S1_at	MmugDNA.33300.1	gDNA.Hs.12913.0.S1	9.04	8.70	6.91	8.41	7.91	8.00	7.69	7.43	7.99	8.30	7.12	8.54	7.31	7.31	7.20	7.40	8.15	8.38	6.94	8.65	7.13	7.19	7.07	7.39	8.65	8.87	7.90	8.83	7.62	7.23	6.89	7.97
MmuSTS.2307.1.S1_at	MmuSTS.2307.1	51854033	4.70	5.99	5.32	5.34	5.76	5.89	5.87	5.76	5.30	5.47	5.78	5.28	5.57	5.74	5.92	5.86	5.60	5.48	5.53	5.20	5.66	5.84	5.79	5.94	5.88	5.43	5.71	5.40	5.83	6.35	5.99	5.63
MmuSTS.2701.1.S1_at	MmuSTS.2701.1	62000487	4.43	4.92	4.51	4.57	4.47	4.55	4.35	4.45	5.80	5.09	4.99	4.62	4.41	4.59	4.57	4.41	4.94	5.14	4.70	4.59	4.46	4.45	4.67	4.45	5.17	5.82	4.69	5.54	4.76	4.81	4.72	4.49
MmugDNA.8145.1.S1_at	MmugDNA.8145.1	gDNA.Hs.50883.0.A1	8.29	8.32	7.78	8.63	8.29	8.53	8.72	8.21	8.00	8.56	8.01	8.26	8.90	8.99	9.16	8.36	8.03	8.24	7.84	8.25	8.31	8.52	8.99	8.21	7.95	8.26	7.62	8.40	8.55	8.66	8.79	8.26
MmuSTS.1573.1.S1_at	MmuSTS.1573.1	62000264	6.93	6.42	6.78	6.77	6.94	6.92	6.92	6.88	6.51	6.58	6.47	6.75	6.68	6.66	6.78	6.83	6.68	6.49	6.55	6.92	6.74	6.75	6.85	6.79	6.72	6.56	6.64	6.78	7.11	6.84	7.09	6.86
MmugDNA.35640.1.S1_at	MmugDNA.35640.1	gDNA.Hs2.345050.1.A1	9.38	9.06	9.08	9.02	8.99	9.26	8.94	8.85	9.25	9.01	9.03	9.26	8.90	8.82	8.76	8.81	9.08	9.11	9.09	9.42	9.17	9.11	8.80	8.92	9.36	9.40	9.14	9.37	9.17	9.16	8.91	9.14
MmugDNA.27320.1.S1_s_at	MmugDNA.27320.1	gDNA.g8923085	7.88	7.77	7.91	8.05	7.75	7.71	7.82	7.71	7.92	8.26	8.29	8.20	8.02	8.02	8.12	7.89	7.96	8.09	8.13	7.99	7.88	7.89	7.88	8.01	7.99	8.17	8.09	8.23	8.12	7.73	7.83	7.93
MmugDNA.36833.1.S1_at	MmugDNA.36833.1	gDNA.Hs.54320.1.S1	7.72	7.69	7.59	7.20	7.84	8.04	7.63	7.55	7.50	7.47	7.48	7.27	7.81	7.90	7.83	7.52	7.55	7.23	7.34	7.40	7.72	7.84	7.89	7.50	7.81	7.64	7.32	7.10	7.99	8.10	7.53	7.58
MmugDNA.42536.1.S1_s_at	MmugDNA.42536.1	gDNA.Hs.180842.5.A1	14.54	14.52	14.58	14.57	14.29	14.50	14.59	14.33	14.51	14.54	14.56	14.50	14.46	14.47	14.57	14.24	14.50	14.51	14.58	14.55	14.22	14.33	14.52	14.32	14.53	14.52	14.49	14.48	14.43	14.42	14.43	14.23
MmugDNA.22008.1.S1_at	MmugDNA.22008.1	gDNA.g12803508	6.76	6.69	6.62	6.13	7.21	6.74	7.18	7.03	6.24	6.87	6.70	6.05	7.22	6.66	7.24	7.14	5.91	6.97	6.83	6.35	6.79	6.68	6.81	7.24	6.49	6.77	6.94	6.19	7.06	6.57	7.10	7.22
MmugDNA.42252.1.S1_at	MmugDNA.42252.1	gDNA.Hs.129836.0.S1	8.84	8.97	8.88	8.86	9.20	9.00	9.02	9.14	9.04	8.74	9.02	8.75	9.20	9.18	9.25	9.24	8.92	8.78	9.01	8.87	9.29	9.17	9.06	9.25	9.02	9.03	9.39	9.00	9.21	8.97	8.96	9.28
MmugDNA.26701.1.S1_at	MmugDNA.26701.1	gDNA.Hs.36606.0.S1	7.46	8.19	7.79	7.15	6.91	7.33	7.62	6.64	7.27	7.55	7.38	7.03	6.70	6.93	7.38	6.35	7.16	7.76	7.57	7.52	6.43	6.82	7.35	6.53	7.15	8.02	7.75	7.46	6.81	7.10	7.74	6.70
MmugDNA.32796.1.S1_at	MmugDNA.32796.1	gDNA.Hs.294142.0.A1	10.10	9.79	9.98	9.70	9.56	9.57	9.67	9.72	9.90	9.68	9.83	9.61	9.84	9.53	9.71	9.56	9.59	10.02	10.13	9.85	9.57	9.53	9.66	9.72	9.89	9.77	9.98	9.68	9.75	9.53	9.65	9.54
MmugDNA.23695.1.S1_s_at	MmugDNA.23695.1	gDNA.Hs.132793.0.A1	7.62	7.77	8.16	7.73	7.44	7.42	7.39	7.37	7.54	7.66	7.83	7.58	7.69	7.55	7.66	7.35	7.43	7.54	7.93	7.97	7.21	7.34	7.46	7.38	7.46	7.78	7.92	7.70	7.60	7.51	7.58	6.98
MmugDNA.19224.1.S1_at	MmugDNA.19224.1	gDNA.g1932711	9.55	9.16	9.30	9.20	9.23	8.86	8.96	8.80	9.39	9.35	9.40	9.28	9.41	9.22	9.13	8.78	9.53	9.15	9.33	9.51	9.32	8.92	8.95	8.61	9.58	9.27	9.48	9.19	9.58	8.96	8.63	8.90
MmugDNA.17771.1.S1_at	MmugDNA.17771.1	gDNA.g4826811	5.25	5.18	5.12	5.18	4.98	5.02	5.02	5.06	5.77	5.28	5.11	5.27	5.56	5.37	5.25	5.09	5.78	5.38	5.59	5.75	4.94	5.12	5.23	5.08	5.81	5.39	5.55	5.94	5.34	5.25	5.16	5.17
MmugDNA.27711.1.S1_at	MmugDNA.27711.1	gDNA.Hs.308708.0.S1	6.86	6.52	6.89	6.80	6.41	6.39	6.64	6.59	6.72	6.85	6.98	6.89	6.68	6.56	6.59	6.33	6.57	6.77	6.87	6.81	6.55	6.47	6.77	6.68	6.84	6.69	6.79	6.70	6.76	6.70	6.78	6.47
MmugDNA.37214.1.S1_at	MmugDNA.37214.1	gDNA.Hs.306405.0.S1	3.76	3.38	3.41	3.29	3.62	4.27	3.91	3.71	3.35	3.03	3.31	3.46	3.62	3.75	4.20	3.54	3.56	3.36	3.48	3.40	3.10	3.74	3.98	4.04	3.62	3.38	3.06	3.26	3.33	3.76	3.82	4.33
MmugDNA.8893.1.S1_at	MmugDNA.8893.1	gDNA.g4507914	8.41	8.71	8.21	8.20	8.22	8.17	7.86	8.13	8.43	8.80	8.42	8.38	8.15	8.33	7.75	8.09	8.03	9.07	8.68	8.44	8.25	8.27	7.82	8.26	8.37	9.25	8.68	8.66	8.23	8.64	8.19	8.18
MmugDNA.31101.1.S1_at	MmugDNA.31101.1	gDNA.Hs.126889.0.A1	7.81	8.01	8.16	7.81	8.36	7.93	8.17	8.12	7.86	8.22	8.22	7.94	8.38	8.10	8.22	8.38	8.08	7.97	8.10	7.64	8.20	8.12	8.25	8.19	7.91	8.13	8.00	7.98	8.15	8.34	8.28	8.08
Mmu.11745.1.A1_at	Mmu.11745.1	CB550988	7.88	8.09	7.78	8.39	8.17	8.34	8.62	8.05	8.18	8.24	8.21	8.28	8.44	8.69	8.52	8.29	8.24	8.32	8.27	8.42	8.33	8.51	8.64	8.43	8.15	8.23	8.26	8.45	8.57	8.66	8.56	8.34
MmuSTS.3325.1.S1_at	MmuSTS.3325.1	47776448	6.45	5.98	5.39	5.40	6.29	6.23	6.00	5.85	5.60	6.21	5.94	5.87	6.12	6.62	6.12	6.83	6.03	5.73	5.26	5.92	7.03	6.36	6.24	6.14	6.10	6.05	5.28	5.94	7.49	6.46	6.24	6.35
Mmu.9769.1.S1_s_at	Mmu.9769.1	CN803865	11.50	11.36	11.65	11.40	11.33	11.36	11.30	11.35	11.40	11.24	11.28	11.37	11.32	11.14	11.22	11.01	11.31	11.32	11.50	11.74	11.19	11.09	11.16	11.22	11.61	11.32	11.45	11.50	11.57	11.10	11.22	11.28
MmugDNA.20337.1.S1_at	MmugDNA.20337.1	gDNA.Hs.96849.0.S1	8.96	8.67	9.08	8.97	8.59	8.84	8.53	8.15	8.63	8.75	8.38	9.07	8.43	8.63	8.54	8.21	8.73	8.61	8.81	9.23	8.54	8.46	8.56	8.43	8.93	8.90	8.96	9.55	9.05	8.72	8.68	8.59
MmugDNA.20983.1.S1_at	MmugDNA.20983.1	gDNA.g4504706	7.99	8.16	7.97	7.96	8.33	8.24	8.17	8.20	8.14	8.14	8.16	7.97	8.49	8.29	8.58	8.45	7.93	8.41	8.37	8.16	8.36	8.09	8.43	8.62	7.69	8.42	8.51	8.51	8.70	8.62	8.87	8.62
MmugDNA.25515.1.S1_at	MmugDNA.25515.1	gDNA.g13094918	4.55	4.71	4.79	4.06	5.32	4.81	4.61	4.63	4.87	5.04	5.06	4.72	5.32	5.22	5.04	5.20	4.88	4.56	4.48	4.51	5.49	4.91	4.83	4.90	4.80	4.67	4.60	4.73	4.83	5.27	5.04	4.86
MmuSTS.3539.1.S1_at	MmuSTS.3539.1	51853656	9.20	9.28	9.50	9.03	8.98	8.98	9.24	9.14	9.03	9.02	8.95	9.10	8.87	8.73	8.91	8.80	9.02	9.09	9.23	9.33	8.70	8.55	8.88	9.12	9.07	9.03	9.22	9.12	9.14	8.63	8.88	9.04
MmugDNA.4656.1.S1_at	MmugDNA.4656.1	gDNA.Hs.270203.0.A1	8.24	8.22	8.72	8.42	9.09	9.12	9.38	9.13	8.67	8.33	8.23	8.20	8.86	8.61	8.63	8.81	7.64	9.18	9.16	8.41	8.57	8.65	9.21	9.61	8.04	8.78	8.77	8.65	8.86	8.94	9.70	9.49
MmuSTS.1287.1.S1_at	MmuSTS.1287.1	52626953	7.00	6.42	6.58	6.72	6.79	6.97	7.01	6.74	7.03	6.89	6.73	6.61	7.03	6.93	7.23	7.02	6.93	6.52	6.50	6.67	6.85	6.86	7.15	6.80	6.97	6.34	6.45	6.54	7.09	6.90	6.93	6.85
MmugDNA.8086.1.S1_at	MmugDNA.8086.1	gDNA.g13623228	7.19	6.90	7.09	7.00	6.77	6.67	6.45	6.94	6.96	7.30	7.17	7.17	7.01	6.88	7.07	6.91	7.08	6.98	7.21	7.44	6.54	6.66	6.47	6.97	7.20	7.37	7.39	7.59	7.53	6.87	6.40	7.33
MmugDNA.32303.1.S1_at	MmugDNA.32303.1	gDNA.g4885422	9.98	10.23	10.22	10.22	10.04	10.37	10.51	10.19	9.98	10.16	10.15	10.02	10.33	10.36	10.62	10.33	10.05	9.81	9.98	10.23	10.05	10.17	10.28	10.28	10.30	10.04	10.09	10.03	10.39	10.26	10.19	10.42
MmugDNA.12958.1.S1_at	MmugDNA.12958.1	gDNA.Hs.31709.0.A1	8.99	8.86	9.04	8.95	8.74	8.98	8.79	8.93	8.88	8.78	8.71	8.98	8.69	8.72	8.72	8.61	8.66	8.87	9.02	9.12	8.56	8.72	8.60	8.79	8.94	8.97	9.01	9.14	8.86	8.82	8.89	8.93
MmugDNA.30859.1.S1_at	MmugDNA.30859.1	gDNA.Hs.151608.0.S1	7.40	7.00	7.60	7.45	7.56	7.77	7.82	7.83	7.18	7.57	7.89	7.39	8.02	7.98	7.90	7.73	7.40	7.38	7.72	7.60	7.31	7.65	7.76	7.89	7.37	7.57	7.72	7.68	8.04	7.83	7.82	7.69
MmugDNA.34534.1.S1_at	MmugDNA.34534.1	gDNA.g12545399	11.05	11.62	11.62	11.39	11.26	11.22	11.14	11.27	11.40	11.52	11.47	11.24	11.19	11.16	11.24	11.30	11.47	11.64	11.59	11.65	11.41	11.37	11.03	11.18	11.67	11.51	11.27	11.34	11.48	11.35	11.08	11.10
MmugDNA.11701.1.S1_at	MmugDNA.11701.1	gDNA.Hs.43899.0.S2	6.62	6.13	5.95	5.94	6.58	7.15	5.95	6.82	6.44	5.90	5.86	5.99	6.90	7.19	6.45	7.01	6.86	5.52	5.92	5.94	6.80	7.22	5.93	6.72	6.67	5.84	6.36	6.18	6.77	7.34	6.23	6.73
MmugDNA.43522.1.S1_at	MmugDNA.43522.1	gDNA.Hs.246315.0.S1	9.14	9.26	9.48	9.44	9.29	8.55	8.76	8.56	9.19	9.44	9.41	9.27	9.38	8.78	8.88	8.81	9.18	9.18	9.21	8.87	9.46	8.75	8.82	8.54	9.41	9.19	9.22	9.31	9.36	8.95	8.69	8.54
MmugDNA.18235.1.S1_at	MmugDNA.18235.1	gDNA.Hs.94785.1.A1	10.36	10.32	10.31	10.26	9.90	9.80	9.98	10.02	9.95	10.38	10.26	10.15	10.13	9.97	10.27	9.90	10.21	9.90	9.95	10.32	9.83	9.78	10.20	9.90	10.34	10.10	10.11	10.21	10.18	9.65	9.81	9.99
MmugDNA.41344.1.S1_at	MmugDNA.41344.1	gDNA.Hs.326590.0.S1	6.60	6.37	6.57	6.36	6.68	6.69	6.66	6.50	6.37	6.19	5.95	6.26	6.47	6.47	6.61	6.33	6.35	6.25	6.31	6.24	6.38	6.47	6.35	6.35	6.10	6.43	6.48	6.25	6.52	6.50	6.61	6.30
MmugDNA.33865.1.S1_s_at	MmugDNA.33865.1	gDNA.g13624338	11.97	12.10	11.99	12.08	12.34	12.13	12.13	12.51	12.00	11.89	12.01	11.89	12.34	11.98	12.17	12.51	11.89	12.02	11.91	12.08	12.10	11.90	12.12	12.54	11.96	11.93	11.72	11.84	12.40	11.83	11.98	12.43
MmugDNA.11062.1.S1_at	MmugDNA.11062.1	gDNA.Hs.66219.0.A1	10.82	10.46	10.85	10.59	10.46	10.52	10.59	10.68	10.65	10.54	10.46	10.77	10.38	10.29	10.35	10.38	10.38	10.61	10.71	10.92	10.18	10.27	10.23	10.58	10.69	10.78	10.89	10.95	10.68	10.43	10.51	10.89
MmugDNA.4395.1.S1_at	MmugDNA.4395.1	gDNA.Hs.17731.0.S1	7.75	8.03	8.13	7.89	7.53	7.64	7.93	7.69	8.06	8.18	8.20	8.01	8.06	7.81	8.23	8.08	8.15	7.91	8.14	8.13	7.62	7.59	8.04	7.72	8.04	8.05	7.77	8.05	7.72	7.69	7.89	7.73
MmugDNA.24579.1.S1_at	MmugDNA.24579.1	gDNA.Hs.234392.2.A1	8.98	9.98	9.28	8.98	9.30	8.74	7.87	9.39	9.48	10.32	9.64	9.82	8.89	8.87	8.22	9.70	9.47	10.13	9.68	10.19	9.56	9.25	7.73	9.40	9.40	10.30	9.85	9.68	8.90	9.12	8.01	9.47
MmugDNA.2881.1.S1_at	MmugDNA.2881.1	gDNA.g8922142	9.14	9.23	9.25	8.88	9.23	9.47	9.28	9.40	9.09	8.99	8.74	8.85	9.25	9.16	9.03	9.02	9.05	9.18	8.95	9.12	9.13	9.11	9.13	9.21	9.10	9.43	9.20	9.34	9.64	9.41	9.39	9.54
MmugDNA.38439.1.S1_at	MmugDNA.38439.1	gDNA.Hs.34941.2.S1	5.69	5.62	5.66	5.33	5.24	5.36	5.39	5.44	5.59	5.52	5.60	5.27	5.42	5.36	5.34	5.42	5.46	5.38	5.47	5.23	5.02	5.35	5.19	5.45	5.32	5.41	5.48	5.29	5.17	5.00	5.13	5.20
MmugDNA.36392.1.S1_at	MmugDNA.36392.1	gDNA.g5174422	9.69	8.64	9.41	8.86	9.65	9.76	9.59	9.76	9.82	8.69	9.49	8.89	9.80	9.70	9.62	9.99	9.83	8.45	9.29	8.89	10.00	9.70	9.54	9.87	10.00	8.28	8.98	8.74	9.83	9.71	9.41	9.54
MmugDNA.20471.1.S1_at	MmugDNA.20471.1	gDNA.Hs.105097.1.A1	9.61	9.80	9.98	9.84	9.42	9.67	9.75	9.83	9.54	9.66	9.80	9.80	9.60	9.41	9.60	9.53	9.57	9.72	9.87	9.96	9.30	9.36	9.45	9.69	9.77	9.77	9.99	9.66	9.71	9.48	9.40	9.68
MmuSTS.2397.1.S1_s_at	MmuSTS.2397.1	49533208	8.55	7.94	7.70	8.05	6.83	6.64	5.46	5.25	7.29	8.81	7.63	9.66	7.16	8.69	5.65	6.20	7.29	8.25	8.16	8.04	7.64	8.70	5.89	5.80	6.91	8.30	8.54	8.33	6.78	8.36	6.45	5.52
MmugDNA.35589.1.S1_at	MmugDNA.35589.1	gDNA.g11545810	4.67	4.70	4.62	4.67	4.82	4.89	4.94	4.75	4.60	4.78	4.61	4.59	4.63	4.71	4.81	4.68	4.48	4.53	4.77	4.64	4.66	4.68	4.80	4.86	4.60	4.73	4.49	4.44	4.83	4.60	4.78	4.70
MmugDNA.38719.1.S1_s_at	MmugDNA.38719.1	gDNA.g11496991	7.37	7.35	7.76	7.70	7.19	7.06	7.38	7.28	7.70	7.54	7.66	7.60	7.24	7.18	7.46	7.25	7.44	7.75	7.58	7.68	7.20	6.95	7.41	7.49	7.81	7.15	7.25	7.33	7.53	7.08	7.42	7.00
MmugDNA.33011.1.S1_at	MmugDNA.33011.1	gDNA.Hs.196012.0.S1	4.59	4.73	4.71	5.28	4.60	4.87	4.69	4.26	5.23	5.66	5.43	5.73	4.99	4.94	4.75	4.59	5.52	4.69	4.84	5.34	5.08	4.98	5.06	4.92	5.33	5.06	5.34	5.50	5.01	4.76	4.72	4.52
Mmu.12.1.S1_at	Mmu.12.1	CB311065	4.78	5.40	5.03	5.31	4.86	4.64	4.43	4.34	4.95	5.05	4.60	5.19	5.03	4.65	4.07	4.70	4.68	4.83	4.35	5.48	4.40	4.60	4.17	4.38	4.91	5.05	4.30	5.19	4.46	4.67	4.45	4.21
MmugDNA.18304.1.S1_at	MmugDNA.18304.1	gDNA.Hs.193223.0.S1	9.33	8.46	8.46	8.64	7.88	8.34	8.76	8.47	8.83	8.36	7.96	8.46	7.57	7.74	8.47	7.97	8.72	8.38	8.34	8.83	7.38	7.79	8.23	8.24	8.50	8.64	8.65	8.84	8.18	7.97	8.55	8.34
MmugDNA.9268.1.S1_at	MmugDNA.9268.1	gDNA.g12053340	8.94	8.87	9.08	8.90	8.66	8.85	8.89	8.71	8.87	8.89	8.86	8.92	8.84	8.79	8.92	8.64	8.81	8.86	8.91	9.04	8.80	8.72	8.68	8.70	9.19	8.89	8.82	8.82	8.92	8.76	8.68	8.76
Mmu.13450.1.S1_s_at	Mmu.13450.1	CN644699	14.84	14.82	14.88	14.86	14.73	14.75	14.78	14.79	14.83	14.77	14.82	14.77	14.85	14.77	14.84	14.78	14.85	14.77	14.82	14.79	14.72	14.72	14.75	14.76	14.82	14.82	14.76	14.78	14.78	14.73	14.70	14.70
MmuSTS.4839.1.S1_at	MmuSTS.4839.1	47776676	5.29	5.40	5.10	5.04	4.90	5.00	5.23	5.03	5.27	5.43	5.13	5.13	4.84	5.08	4.75	5.17	5.40	5.49	4.95	5.15	5.01	4.98	5.03	4.97	5.36	5.47	5.52	5.25	5.32	5.24	5.24	5.19
MmugDNA.18069.1.S1_at	MmugDNA.18069.1	gDNA.g4557372	7.97	7.87	7.87	7.75	8.08	8.12	8.16	7.94	7.87	8.23	8.21	7.79	8.33	8.14	8.39	8.34	8.00	7.61	7.60	7.99	8.26	8.25	8.33	7.87	8.19	7.97	8.11	8.06	8.43	8.34	8.18	7.88
MmugDNA.27481.1.S1_at	MmugDNA.27481.1	gDNA.Hs2.376413.1.S1	6.74	7.04	7.99	7.94	6.94	6.90	6.66	6.75	6.69	7.17	7.96	8.30	6.98	6.65	6.69	6.93	6.72	6.96	8.04	8.47	6.38	6.54	6.77	6.73	6.85	7.10	7.96	8.40	7.25	6.51	6.78	6.90
Mmu.7605.1.S1_at	Mmu.7605.1	CN645612	10.58	10.58	10.14	10.61	9.91	10.06	10.22	10.22	10.90	10.85	10.26	10.51	10.24	9.97	10.35	10.15	10.87	10.57	9.94	10.56	10.03	9.81	10.27	10.05	11.24	10.46	9.82	10.28	10.36	9.93	9.91	9.71
MmugDNA.30881.1.S1_at	MmugDNA.30881.1	gDNA.Hs2.356889.1.S1	7.11	7.02	7.47	6.95	7.04	7.05	6.81	7.03	7.01	6.86	6.91	7.15	6.67	6.60	6.60	6.71	6.92	7.32	7.46	7.15	6.65	6.25	6.58	7.28	7.00	7.55	7.79	7.38	6.85	7.08	7.01	7.32
MmugDNA.38382.1.S1_at	MmugDNA.38382.1	gDNA.g9506624	4.80	5.25	4.74	5.39	5.18	4.60	6.95	7.31	5.12	4.69	4.60	5.19	5.24	5.06	8.11	8.02	5.13	4.48	4.27	4.59	4.95	5.04	8.16	7.12	5.10	4.71	4.32	4.44	4.99	5.32	7.04	6.76
MmugDNA.25508.1.S1_at	MmugDNA.25508.1	gDNA.Hs.282977.0.S2	8.66	8.39	8.73	8.54	8.39	8.48	8.37	8.47	8.67	8.53	8.77	8.61	8.47	8.66	8.43	8.16	8.69	8.47	8.85	8.68	8.40	8.51	8.21	8.40	8.70	8.37	8.60	8.48	8.46	8.49	8.43	8.40
MmugDNA.661.1.S1_at	MmugDNA.661.1	gDNA.Hs2.93825.1.S1	5.94	6.19	5.78	5.88	6.20	6.26	6.14	6.10	5.97	6.04	6.06	5.94	6.52	6.00	6.00	6.23	5.90	6.01	5.95	5.86	6.21	6.31	5.99	6.11	6.02	5.98	5.87	5.58	5.95	6.24	5.90	6.22
MmugDNA.37497.1.S1_at	MmugDNA.37497.1	gDNA.g7705743	9.92	9.82	9.78	10.04	10.48	10.46	10.05	10.32	10.04	9.74	9.91	9.91	10.39	10.23	9.97	10.23	9.87	9.97	10.00	10.03	10.17	10.11	9.98	10.25	9.41	9.99	10.26	10.27	10.14	10.10	10.12	10.27
MmugDNA.13118.1.S1_at	MmugDNA.13118.1	gDNA.g13528887	5.04	4.92	4.99	5.03	5.36	5.10	5.32	5.00	5.17	5.23	5.42	5.18	5.17	5.22	5.41	5.20	5.16	4.96	5.15	5.05	5.23	5.26	5.42	5.17	4.97	4.55	5.01	4.75	5.35	5.25	5.38	5.29
MmugDNA.41328.1.S1_at	MmugDNA.41328.1	gDNA.Hs.116727.0.A1	7.85	8.35	8.74	8.19	8.54	6.62	6.92	6.69	8.26	8.37	9.08	8.13	8.92	6.66	7.15	6.90	8.19	8.15	8.82	8.18	8.79	6.62	6.97	6.89	8.30	8.11	8.62	8.30	9.05	6.76	6.79	6.25
MmugDNA.37484.1.S1_at	MmugDNA.37484.1	gDNA.Hs.203186.0.A1	5.99	6.23	6.10	6.21	6.03	5.88	5.76	6.10	6.06	6.23	5.97	6.37	5.91	5.95	6.04	6.00	6.15	6.12	5.89	6.47	5.87	5.73	5.74	6.00	6.12	6.07	6.03	6.01	5.98	5.73	6.00	6.02
MmugDNA.24028.1.S1_at	MmugDNA.24028.1	gDNA.Hs.171835.1.A1	6.38	7.24	7.41	6.90	6.46	6.36	6.60	6.55	6.68	7.06	7.10	6.78	6.58	6.59	6.81	6.59	6.58	6.67	7.15	6.65	6.73	6.26	6.71	6.18	6.55	6.75	6.85	6.71	6.53	6.48	6.38	5.81
MmugDNA.33603.1.S1_at	MmugDNA.33603.1	gDNA.Hs.113759.0.A1	7.12	6.40	7.52	7.16	7.19	7.28	7.27	7.70	6.84	6.44	6.95	7.01	7.36	7.33	7.46	7.16	6.95	6.90	7.27	7.17	7.15	7.33	7.25	7.29	7.09	6.10	6.78	7.09	7.56	7.45	7.19	7.33
MmugDNA.26338.1.S1_at	MmugDNA.26338.1	gDNA.g12652540	11.41	11.18	11.36	11.21	11.02	11.36	11.18	11.15	11.14	11.03	11.04	11.00	11.00	10.96	10.93	10.93	11.02	11.09	11.19	11.23	10.99	10.90	11.00	10.96	11.27	11.14	11.10	11.00	11.14	10.94	10.95	10.88
MmugDNA.1466.1.S1_at	MmugDNA.1466.1	gDNA.Hs2.429129.1.A1	8.29	7.87	8.20	8.19	7.88	7.82	8.17	7.84	8.09	8.07	7.96	8.03	8.03	7.81	8.00	7.65	7.95	7.92	7.95	8.17	7.71	7.53	7.98	7.69	8.06	8.03	8.00	8.03	8.06	7.68	7.89	7.84
MmugDNA.21040.1.S1_at	MmugDNA.21040.1	gDNA.Hs.102652.1.A1	5.76	5.74	5.60	5.64	5.59	5.57	5.86	5.61	5.48	5.47	5.48	5.71	5.33	5.29	5.39	5.36	5.49	5.64	5.59	5.68	5.46	5.46	5.39	5.39	5.61	5.65	5.54	5.84	5.53	5.39	5.58	5.51
MmugDNA.36291.1.S1_at	MmugDNA.36291.1	gDNA.Hs.158101.0.A1	5.45	4.64	4.75	5.18	5.41	5.28	6.15	5.71	5.67	6.07	5.19	5.17	5.62	6.23	6.64	5.85	5.57	5.21	5.04	4.78	5.45	5.55	6.19	5.39	5.21	5.05	4.85	5.45	5.45	5.47	5.41	5.34
MmuSTS.3280.1.S1_at	MmuSTS.3280.1	47776431	6.90	6.57	6.78	6.44	7.02	6.62	7.06	7.16	6.45	6.38	6.38	6.19	6.84	6.36	7.10	6.63	6.19	6.62	6.61	6.41	6.53	6.31	7.01	7.21	6.36	6.60	6.39	6.58	6.90	6.51	7.06	7.18
MmugDNA.31187.1.S1_at	MmugDNA.31187.1	gDNA.Hs.76925.1.A1	7.94	7.70	7.76	7.62	7.57	7.73	7.47	7.76	7.97	7.54	7.55	7.64	7.44	7.48	7.54	7.59	7.71	7.67	7.87	7.98	7.12	7.35	7.37	7.61	7.83	7.71	7.71	7.69	7.82	7.50	7.39	7.52
MmugDNA.17255.1.S1_at	MmugDNA.17255.1	gDNA.Hs.46783.0.S1	8.99	8.84	8.77	8.82	9.25	8.95	9.33	9.47	8.75	8.81	8.72	8.63	9.24	8.76	9.14	9.08	8.72	8.87	8.77	8.92	8.96	8.63	9.17	9.35	9.07	8.76	8.82	8.87	9.49	8.64	9.07	9.42
MmugDNA.32211.1.S1_at	MmugDNA.32211.1	gDNA.Hs.44166.0.A1	7.45	7.57	7.31	7.97	7.35	7.20	7.25	7.05	7.21	7.49	7.00	7.95	7.23	7.12	7.07	7.14	7.16	7.43	7.32	7.93	7.43	6.93	6.83	7.02	7.55	7.62	7.34	8.20	7.33	7.16	7.29	7.10
MmugDNA.37882.1.S1_s_at	MmugDNA.37882.1	gDNA.Hs2.406962.1.S1	10.73	10.76	10.85	11.22	11.25	10.77	11.34	10.99	11.11	10.77	11.04	11.01	11.57	10.98	11.40	11.19	10.95	10.77	10.97	10.90	11.34	10.97	11.24	11.16	10.76	10.75	10.75	11.10	11.33	10.98	11.22	10.94
MmugDNA.30891.1.S1_s_at	MmugDNA.30891.1	gDNA.Hs.75113.3.A1	11.69	11.86	12.03	11.93	11.56	11.59	11.71	11.73	11.72	11.76	11.97	11.79	11.76	11.65	11.78	11.66	11.59	11.81	12.01	11.88	11.63	11.53	11.73	11.76	11.75	11.74	11.81	11.78	11.81	11.52	11.58	11.57
MmuSTS.4083.1.S1_at	MmuSTS.4083.1	60301478	7.85	7.93	8.07	7.86	7.66	7.53	8.03	7.59	7.84	7.86	7.80	7.72	7.56	7.34	8.02	7.43	7.69	8.04	8.26	8.02	7.53	7.24	7.83	7.58	7.76	7.78	8.04	8.07	7.63	7.32	7.91	7.66
MmugDNA.41357.1.S1_at	MmugDNA.41357.1	gDNA.g4503954	9.39	9.38	9.30	10.19	9.04	9.23	9.13	9.07	9.26	9.37	9.40	10.08	9.12	9.30	9.15	9.24	9.32	9.41	9.32	10.38	9.07	9.18	9.07	9.20	9.62	9.32	9.16	10.12	9.24	9.18	8.90	9.00
MmugDNA.23383.1.S1_at	MmugDNA.23383.1	gDNA.Hs.306840.0.S1	7.37	7.20	7.39	7.12	7.02	6.49	6.58	6.22	7.36	7.49	7.63	7.11	7.40	6.85	6.97	6.74	7.21	6.86	6.91	7.43	7.15	6.63	6.96	6.27	7.65	7.03	7.04	7.22	7.64	6.66	6.40	6.03
MmugDNA.26511.1.S1_at	MmugDNA.26511.1	gDNA.g12383052	8.89	9.05	8.95	8.81	8.62	8.63	8.83	8.76	8.89	9.11	9.28	8.88	8.81	8.92	8.64	8.96	8.94	8.83	8.80	8.70	8.70	8.79	8.83	8.78	9.08	8.88	8.75	8.84	8.70	8.62	8.41	8.73
MmugDNA.42505.1.S1_at	MmugDNA.42505.1	gDNA.Hs.35304.0.S1	8.52	8.60	8.59	8.41	8.77	9.45	8.75	9.05	8.65	8.84	8.68	8.50	8.82	9.49	8.68	9.21	8.60	8.72	8.60	8.69	8.99	9.56	8.91	8.89	8.82	9.11	9.28	9.05	9.07	9.49	8.85	9.33
MmugDNA.15309.1.S1_at	MmugDNA.15309.1	gDNA.g7706352	10.02	10.07	10.00	9.96	10.23	10.15	10.32	10.23	10.16	10.24	10.19	9.99	10.15	10.08	10.23	10.33	10.10	10.17	10.10	9.99	10.23	10.15	10.28	10.35	10.12	10.15	10.12	10.15	10.19	10.10	10.17	10.25
MmugDNA.7772.1.S1_at	MmugDNA.7772.1	gDNA.g7662015	5.86	5.89	5.90	5.70	6.97	6.22	6.10	5.92	6.16	5.91	5.72	6.08	6.69	6.43	5.99	6.00	5.91	5.97	5.97	5.97	7.10	6.36	6.01	6.09	6.04	6.04	6.07	5.99	6.56	6.82	6.28	6.15
MmugDNA.37880.1.S1_at	MmugDNA.37880.1	gDNA.Hs.287425.0.S1	5.47	5.42	6.18	6.22	5.10	5.49	5.02	5.37	5.56	5.50	6.03	6.07	5.03	5.58	5.32	5.16	5.45	4.86	5.49	6.39	4.91	5.00	5.24	5.11	5.14	4.97	5.53	5.98	5.10	5.00	5.04	5.04
MmugDNA.41723.1.S1_at	MmugDNA.41723.1	gDNA.Hs.87680.0.A1	6.52	6.24	6.31	6.15	5.69	5.89	6.11	6.41	6.32	6.22	6.32	6.25	5.66	5.97	5.70	6.31	6.36	6.59	6.43	6.18	5.79	6.07	5.92	6.52	6.45	6.46	6.58	6.14	5.80	5.94	6.13	6.43
MmugDNA.7775.1.S1_at	MmugDNA.7775.1	gDNA.Hs.110407.0.A1	9.66	9.94	9.98	9.86	9.46	9.58	9.99	9.57	9.89	9.89	9.72	9.67	9.68	9.57	9.72	9.51	9.66	9.79	9.71	9.81	9.45	9.55	9.72	9.46	9.90	9.89	9.75	9.68	9.81	9.48	9.72	9.46
MmugDNA.21890.1.S1_s_at	MmugDNA.21890.1	gDNA.g4557842	9.48	9.49	9.73	9.71	8.90	9.36	9.46	9.24	9.36	9.66	9.64	9.76	9.10	9.47	9.43	9.42	9.51	9.23	9.29	9.82	9.08	9.32	9.33	9.27	9.75	9.29	9.15	9.53	9.25	9.28	8.91	9.19
MmugDNA.24684.1.S1_at	MmugDNA.24684.1	gDNA.Hs.64313.0.A1	5.44	5.34	4.74	5.62	4.49	4.56	4.97	4.57	4.97	5.67	4.21	5.45	4.12	3.96	4.65	4.60	5.07	4.95	4.50	5.09	4.13	4.26	4.92	4.53	4.68	5.30	4.93	5.74	4.81	4.29	5.31	4.57
MmugDNA.12125.1.S1_at	MmugDNA.12125.1	gDNA.Hs.164577.0.A1	4.38	3.72	3.51	3.51	6.26	5.71	3.43	4.27	3.76	3.32	3.65	3.65	5.96	5.78	3.66	4.10	3.69	3.46	3.63	3.52	6.46	6.24	3.52	4.22	4.08	3.71	3.27	3.37	6.22	5.37	3.34	4.21
MmugDNA.5051.1.S1_s_at	MmugDNA.5051.1	gDNA.Hs.16520.0.S1	10.74	10.95	10.94	10.87	10.33	10.63	10.94	10.76	10.74	10.66	10.57	10.65	10.41	10.19	10.40	10.45	10.35	10.82	10.70	10.84	10.13	10.21	10.58	10.79	10.76	10.74	10.47	10.68	10.47	9.86	10.34	10.44
MmugDNA.30693.1.S1_at	MmugDNA.30693.1	gDNA.Hs2.435123.1.S1	6.15	5.84	5.42	5.50	5.43	5.36	5.04	5.57	6.30	6.13	5.43	5.52	5.02	4.79	5.07	5.56	6.19	5.90	5.30	5.71	5.48	4.72	5.22	5.54	6.03	5.97	5.44	5.53	5.89	4.79	5.11	5.65
MmugDNA.17797.1.S1_at	MmugDNA.17797.1	gDNA.g4826825	9.27	9.29	9.30	9.23	9.07	9.16	9.22	9.08	9.38	9.32	9.31	9.19	9.13	9.24	9.08	9.07	9.32	9.16	9.20	9.28	9.00	9.11	9.12	9.03	9.61	9.22	9.19	9.17	9.35	9.23	9.19	9.00
Mmu.13096.1.S1_at	Mmu.13096.1	CB550879	8.92	8.35	8.61	8.45	9.25	9.14	9.19	9.05	9.34	8.57	9.28	8.49	9.58	9.31	9.20	9.50	9.38	8.36	8.71	8.49	9.56	9.27	9.13	9.31	9.63	8.06	8.38	8.19	9.73	9.24	8.72	8.73
MmugDNA.36018.1.S1_at	MmugDNA.36018.1	gDNA.Hs.321766.0.S1	9.28	9.22	9.33	9.19	9.48	9.55	9.20	9.50	9.37	9.23	9.43	9.24	9.54	9.58	9.54	9.56	9.57	9.06	9.23	9.34	9.65	9.62	9.37	9.40	9.55	9.23	9.46	9.37	9.59	9.74	9.35	9.46
MmugDNA.34407.1.S1_at	MmugDNA.34407.1	gDNA.g12654824	5.94	5.61	5.37	6.08	5.29	5.65	5.68	5.61	6.16	5.94	6.03	6.02	5.65	5.64	5.63	5.86	5.90	5.59	5.51	6.18	5.54	5.50	5.45	5.74	5.73	5.73	5.70	6.21	5.35	5.46	5.52	5.60
MmugDNA.14781.1.S1_at	MmugDNA.14781.1	gDNA.Hs.10305.0.A1	4.97	4.30	4.49	4.27	5.00	4.64	5.18	4.69	4.74	4.16	4.30	4.63	5.26	4.52	5.51	5.28	4.98	4.05	3.97	5.02	5.13	4.65	5.47	5.20	4.99	4.49	4.20	4.51	5.18	4.35	5.25	5.12
MmugDNA.28534.1.S1_at	MmugDNA.28534.1	gDNA.g4758597	6.33	8.08	7.31	7.40	8.41	8.08	7.88	8.47	8.37	7.68	8.04	7.48	8.06	8.01	8.91	9.24	8.83	8.07	8.03	8.15	9.25	9.28	8.09	8.49	8.68	7.44	7.08	7.66	8.25	8.67	8.50	8.31
MmugDNA.11311.1.S1_at	MmugDNA.11311.1	gDNA.g4502256	8.10	8.00	8.06	7.94	7.91	7.92	7.69	7.82	8.28	7.97	7.86	7.95	7.78	7.61	7.62	7.76	8.28	8.09	8.00	8.10	8.08	7.80	7.61	7.89	8.42	8.02	7.89	8.00	8.22	8.04	7.84	7.85
MmugDNA.12413.1.S1_at	MmugDNA.12413.1	gDNA.Hs.18878.0.A1	7.46	7.41	7.55	7.66	8.16	8.34	7.68	8.30	7.56	7.54	7.95	7.91	7.74	7.91	7.57	8.72	7.75	6.96	7.43	8.14	8.34	8.02	7.82	8.19	7.71	7.44	8.06	8.16	8.42	8.34	7.98	8.44
Mmu.2091.3.S1_x_at	Mmu.2091.3	CN641654	10.58	10.92	11.66	10.88	9.81	8.30	10.73	10.41	10.82	10.59	10.22	10.70	9.67	7.77	9.86	10.33	10.32	11.02	11.24	10.75	9.49	7.57	9.89	10.92	10.63	11.13	11.08	10.80	9.62	7.69	10.84	10.49
MmugDNA.15822.1.S1_s_at	MmugDNA.15822.1	gDNA.Hs2.239500.2.S1	9.49	9.32	9.22	9.02	9.17	9.02	9.08	9.09	9.40	9.12	9.11	8.85	9.10	8.75	8.94	8.66	9.15	9.16	9.20	8.81	8.94	8.66	8.79	8.82	9.21	9.11	9.19	8.94	9.15	8.66	8.97	8.72
MmugDNA.25990.1.S1_at	MmugDNA.25990.1	gDNA.Hs2.317590.3.S1	6.36	6.74	6.66	6.32	6.23	6.33	6.39	6.38	6.58	6.48	6.71	6.48	6.01	6.35	6.11	6.46	6.33	6.42	6.54	6.41	6.05	6.25	6.37	6.37	6.87	6.48	6.24	6.19	6.31	6.23	5.86	5.84
MmugDNA.35136.1.S1_at	MmugDNA.35136.1	gDNA.g11056011	5.28	5.91	5.44	5.92	5.19	5.29	5.38	5.25	5.19	5.90	5.91	5.59	5.24	5.59	5.51	5.02	5.18	4.99	4.99	5.07	4.71	4.91	5.12	4.76	5.21	5.35	5.05	5.31	5.10	4.78	4.80	4.88
MmuSTS.1826.1.S1_at	MmuSTS.1826.1	55167858	3.79	4.49	4.34	3.83	4.70	5.17	5.88	4.32	4.07	4.94	4.84	4.25	4.51	5.07	5.88	4.88	3.77	4.92	4.88	4.55	5.48	5.21	6.00	4.28	4.04	4.63	4.49	4.45	5.30	5.45	6.56	4.41
MmugDNA.30433.1.S1_at	MmugDNA.30433.1	gDNA.g13376069	5.80	6.23	5.88	7.00	6.82	7.11	7.07	6.38	6.09	6.51	6.42	6.69	6.35	6.82	7.24	6.80	6.40	5.97	6.31	6.57	8.71	8.26	6.70	6.49	6.60	5.17	4.37	5.99	7.09	6.91	7.88	6.26
MmugDNA.9396.1.S1_at	MmugDNA.9396.1	gDNA.g7662203	10.23	10.43	10.29	10.12	10.46	10.40	10.42	10.56	10.37	10.22	10.12	10.10	10.51	10.40	10.29	10.56	10.06	10.56	10.53	10.34	10.59	10.56	10.31	10.75	10.43	10.51	10.27	10.30	10.59	10.53	10.39	10.78
MmuSTS.2040.1.S1_at	MmuSTS.2040.1	47776968	6.34	5.88	5.75	6.02	6.17	6.20	6.05	6.58	6.58	6.47	6.53	6.55	6.69	7.61	7.74	6.83	7.15	5.76	6.15	6.45	7.12	6.82	7.08	6.55	6.65	5.48	5.90	6.09	7.02	6.77	6.27	6.68
MmugDNA.25191.1.S1_s_at	MmugDNA.25191.1	gDNA.Hs.112034.1.S1	7.29	7.57	7.32	7.56	7.20	7.31	7.29	7.21	7.22	7.49	7.00	7.23	6.97	7.01	7.16	6.85	7.04	7.73	7.12	7.53	6.88	6.84	7.05	7.07	7.39	8.20	7.17	7.81	6.95	7.27	7.30	6.94
MmugDNA.39223.1.S1_at	MmugDNA.39223.1	gDNA.Hs.247881.0.S1	7.25	7.07	7.09	7.17	7.25	7.32	7.20	7.31	7.08	7.12	7.02	7.09	7.04	7.09	7.24	7.11	7.05	7.28	7.08	6.97	7.19	7.11	7.28	7.29	7.07	6.98	6.81	6.84	7.10	7.15	7.31	7.42
MmugDNA.41592.1.S1_at	MmugDNA.41592.1	gDNA.Hs.27135.0.S1	7.92	8.84	8.75	8.86	8.62	8.90	9.02	9.12	8.48	8.69	8.94	8.72	8.75	9.00	8.99	9.23	8.33	8.80	8.87	8.50	8.72	9.04	9.02	9.16	7.92	8.60	8.36	8.57	8.62	9.04	8.73	8.88
MmugDNA.35158.1.S1_at	MmugDNA.35158.1	gDNA.Hs.265495.0.A1	9.71	9.57	9.50	9.72	9.82	9.71	10.18	9.93	9.84	9.73	9.66	9.63	10.02	9.63	10.19	9.92	9.69	9.62	9.73	9.83	9.98	9.72	10.08	10.02	9.40	9.87	9.86	9.99	9.88	9.77	10.23	10.17
MmugDNA.7429.1.S1_at	MmugDNA.7429.1	gDNA.g8922713	9.06	8.80	9.19	8.92	8.62	8.67	8.77	8.89	9.04	9.06	9.03	8.91	8.97	8.77	8.94	8.75	8.99	8.77	8.98	9.09	8.92	8.50	8.81	8.81	9.17	8.95	8.95	8.88	9.03	8.77	8.61	8.89
MmugDNA.21289.1.S1_at	MmugDNA.21289.1	gDNA.g4557796	9.81	9.91	10.14	10.04	9.76	9.69	9.88	9.92	9.92	9.81	9.85	9.82	9.64	9.61	9.60	9.67	9.53	10.00	10.03	10.01	9.54	9.37	9.58	9.73	9.97	9.59	9.61	9.55	9.84	9.40	9.48	9.34
MmugDNA.3911.1.S1_at	MmugDNA.3911.1	gDNA.Hs.86412.0.S2	9.83	9.44	9.32	9.61	9.90	9.92	9.96	9.83	10.03	9.77	9.62	9.73	9.92	10.02	9.80	9.88	9.84	9.66	9.62	9.71	9.98	10.16	9.98	9.93	10.07	9.91	10.03	9.74	10.10	10.03	9.80	10.01
MmugDNA.25723.1.S1_at	MmugDNA.25723.1	gDNA.Hs.98402.0.A1	9.13	8.34	8.76	8.51	8.17	8.78	9.00	8.22	8.84	8.45	8.36	8.60	7.96	8.28	8.40	8.08	8.70	8.71	8.99	8.86	7.80	8.31	8.55	8.57	9.06	9.01	9.50	9.11	8.14	8.27	8.81	8.85
MmugDNA.24137.1.S1_at	MmugDNA.24137.1	gDNA.Hs2.85567.2.S1	3.46	3.37	3.47	3.27	4.33	5.00	3.71	3.29	3.29	3.37	3.58	3.17	4.37	4.74	3.17	3.62	3.52	3.72	3.27	3.49	4.07	4.27	3.58	3.72	3.15	3.54	3.65	3.26	4.77	4.27	3.76	3.54
MmugDNA.29290.1.S1_at	MmugDNA.29290.1	gDNA.Hs.323117.0.A1	8.38	8.51	8.72	8.71	8.81	8.87	8.66	8.65	8.79	8.79	8.80	8.94	8.92	9.00	8.62	9.02	8.72	8.61	8.71	8.52	9.06	8.94	8.93	8.94	8.29	8.57	8.15	8.75	8.77	9.10	8.81	8.64
MmugDNA.27981.1.S1_at	MmugDNA.27981.1	gDNA.g8923153	6.40	6.16	5.95	5.94	5.49	6.00	5.84	6.04	6.58	6.53	6.37	5.89	5.71	5.91	6.10	6.19	6.60	6.17	6.03	6.14	5.99	6.12	6.26	6.13	6.71	6.60	6.58	6.23	6.14	6.09	5.95	5.88
MmugDNA.37541.1.S1_at	MmugDNA.37541.1	gDNA.Hs2.396824.1.S1	5.92	5.24	6.22	5.95	5.01	5.57	5.44	5.40	5.32	6.18	6.07	6.04	5.44	5.87	5.68	5.03	5.93	5.84	6.51	5.82	5.29	5.71	5.48	5.63	5.40	5.61	6.10	6.57	5.28	5.74	5.43	4.76
MmugDNA.20388.1.S1_at	MmugDNA.20388.1	gDNA.Hs.136017.0.A1	3.48	3.09	2.88	3.08	3.40	3.46	3.22	3.41	3.42	2.98	3.13	2.89	4.55	3.46	3.11	3.60	3.49	2.82	2.79	2.69	3.66	3.34	3.09	3.66	3.15	2.80	2.97	3.05	3.71	3.34	3.13	3.43
MmugDNA.7955.1.S1_at	MmugDNA.7955.1	gDNA.Hs.21249.0.A1	5.00	4.67	4.70	4.73	4.26	4.62	4.54	4.67	4.52	4.52	4.63	4.51	4.33	4.09	4.73	4.35	4.52	4.82	4.65	5.01	4.17	4.06	4.51	4.45	4.31	4.72	4.77	4.64	4.28	4.31	4.54	4.57
MmugDNA.40121.1.S1_at	MmugDNA.40121.1	gDNA.Hs2.287797.5.S1	10.51	10.43	9.98	10.48	10.80	10.83	10.56	10.49	10.16	10.46	10.39	10.59	10.34	10.46	10.40	10.55	10.26	10.33	10.22	10.58	10.75	10.68	10.64	10.58	10.67	10.50	10.57	10.67	11.14	10.75	10.71	10.85
MmugDNA.25831.1.S1_s_at	MmugDNA.25831.1	gDNA.g4506634	14.68	14.65	14.67	14.70	14.58	14.58	14.67	14.62	14.64	14.71	14.71	14.67	14.64	14.61	14.65	14.64	14.65	14.67	14.68	14.71	14.59	14.58	14.66	14.66	14.64	14.64	14.67	14.64	14.65	14.53	14.64	14.64
MmugDNA.16293.1.S1_at	MmugDNA.16293.1	gDNA.Hs2.838.3.S1	4.02	4.22	4.42	4.47	4.10	5.24	4.67	4.38	3.97	4.24	4.27	4.39	4.75	5.36	4.37	4.98	4.37	4.63	4.41	4.27	4.65	5.50	4.86	4.69	4.47	3.85	4.49	4.31	4.46	5.55	4.58	4.44
MmugDNA.26661.1.S1_at	MmugDNA.26661.1	gDNA.Hs.284284.0.A1	6.33	6.29	6.72	6.40	6.21	6.16	5.97	6.08	6.17	6.16	6.43	6.29	6.08	6.23	5.82	6.23	6.36	6.14	6.24	6.40	6.09	6.32	6.15	6.16	6.54	6.17	6.27	5.99	5.98	6.08	5.91	6.08
MmuSTS.3701.1.S1_at	MmuSTS.3701.1	51853698	4.59	4.00	4.30	4.29	4.67	4.99	4.64	4.91	4.92	4.47	4.01	4.14	4.45	4.99	4.83	5.11	5.17	4.25	3.88	4.23	4.64	4.74	5.01	5.14	5.06	4.02	3.84	4.18	4.63	4.60	4.58	5.19
MmugDNA.37070.1.S1_at	MmugDNA.37070.1	gDNA.Hs.146861.0.S1	10.03	10.08	10.06	10.02	9.69	9.78	9.82	9.73	10.10	10.10	10.24	9.88	10.07	9.96	10.02	9.85	10.06	10.04	10.03	10.19	9.87	9.83	9.82	9.80	10.43	10.01	9.82	9.98	10.26	9.90	9.73	9.70
MmugDNA.39954.1.S1_at	MmugDNA.39954.1	gDNA.Hs2.24181.1.S1	6.87	6.75	6.67	7.22	7.22	7.01	7.25	7.10	7.29	7.54	7.52	7.49	7.60	7.92	7.56	7.55	7.27	6.90	6.72	7.26	7.59	7.76	7.51	7.34	7.04	6.67	6.57	7.73	7.21	7.69	7.70	7.34
MmugDNA.11531.1.S1_at	MmugDNA.11531.1	gDNA.Hs.31314.1.A1	9.83	9.76	9.92	9.83	10.34	10.26	9.92	9.91	9.84	9.87	9.87	9.76	10.61	10.40	9.95	9.79	9.69	9.91	10.00	9.82	10.26	10.26	9.95	9.85	9.74	9.81	9.75	9.82	10.69	10.37	9.91	9.79
MmugDNA.27077.1.S1_at	MmugDNA.27077.1	gDNA.Hs.134724.0.A1	6.94	6.87	6.93	7.04	7.10	7.04	6.94	7.03	6.74	6.82	6.78	6.93	6.90	6.71	6.95	6.79	6.73	6.97	6.86	6.83	7.11	7.05	7.01	7.07	6.78	6.95	6.92	6.72	7.08	6.92	7.02	7.07
MmuSTS.2710.1.S1_at	MmuSTS.2710.1	47776346	3.96	5.18	4.22	4.51	4.92	4.88	4.63	4.52	4.12	4.49	4.36	4.18	4.53	4.48	4.61	4.43	4.22	4.11	4.27	3.98	4.54	4.44	4.55	4.38	4.00	4.44	3.89	4.19	4.47	4.53	4.68	4.61
MmugDNA.23586.1.S1_at	MmugDNA.23586.1	gDNA.g4506316	6.38	5.31	4.67	4.50	5.96	7.18	6.04	7.37	5.64	5.49	5.48	4.62	5.42	6.78	5.80	7.46	5.94	4.95	5.11	4.75	6.18	6.92	5.89	6.48	5.51	6.71	7.51	6.09	6.20	7.05	6.41	7.06
MmugDNA.27497.1.S1_at	MmugDNA.27497.1	gDNA.g9988949	5.97	5.31	5.70	5.88	6.04	6.52	6.34	6.03	5.93	5.72	5.66	6.00	6.00	6.30	6.11	6.31	6.16	4.91	5.56	6.28	5.62	6.29	6.29	6.24	5.82	5.31	5.29	6.09	5.92	6.14	6.23	6.24
MmugDNA.73.1.S1_s_at	MmugDNA.73.1	gDNA.Hs.293960.0.A1	8.93	9.20	8.98	9.27	8.20	9.16	8.85	8.24	9.05	9.14	9.11	9.26	8.22	9.36	9.17	8.61	9.24	9.36	9.16	9.48	8.22	9.32	9.01	8.28	9.05	9.47	9.36	9.69	8.31	9.28	8.96	8.49
MmugDNA.32906.1.S1_at	MmugDNA.32906.1	gDNA.g11559924	7.70	7.44	7.44	7.61	7.47	7.50	7.40	7.22	7.52	7.54	7.49	7.62	7.41	7.38	7.53	7.30	7.62	7.35	7.21	7.90	7.35	7.36	7.39	7.24	7.69	7.67	7.83	7.63	7.45	7.18	7.40	7.45
MmugDNA.22928.1.S1_at	MmugDNA.22928.1	gDNA.Hs.114453.0.S1	4.99	5.26	4.27	5.22	5.56	6.13	5.90	5.16	4.88	5.47	5.12	4.66	5.07	5.74	5.70	5.07	4.62	5.07	5.05	4.62	5.27	5.36	5.81	5.56	4.50	5.29	5.83	5.34	5.25	5.75	5.79	5.40
MmugDNA.33239.1.S1_at	MmugDNA.33239.1	gDNA.g5031986	6.67	6.72	6.74	6.66	6.66	7.19	6.85	7.11	6.70	6.65	6.61	6.68	6.68	7.00	6.68	7.18	6.64	6.69	6.59	6.76	6.69	7.01	6.57	6.52	6.56	6.41	6.50	6.49	6.98	7.14	6.93	6.77
MmugDNA.42217.1.S1_at	MmugDNA.42217.1	gDNA.Hs.270036.0.A1	5.72	6.10	6.17	6.54	6.26	6.20	5.98	5.94	6.47	6.08	6.15	6.24	6.13	6.06	5.59	5.85	6.13	6.34	6.32	6.42	5.98	5.87	5.90	5.90	6.23	6.72	6.45	6.34	6.18	6.13	6.04	6.03
MmugDNA.723.1.S1_at	MmugDNA.723.1	gDNA.Hs.284277.0.S1	10.01	9.74	10.20	10.06	9.23	9.57	9.87	10.09	10.19	9.66	9.67	9.80	9.31	9.40	9.02	9.46	9.83	9.55	9.65	9.66	9.08	9.27	9.48	9.84	10.04	9.07	9.50	9.46	9.41	8.71	8.62	9.25
MmugDNA.13203.1.S1_at	MmugDNA.13203.1	gDNA.Hs.85874.0.S1	8.31	8.52	8.78	8.55	7.94	8.21	8.31	8.14	8.47	8.53	8.46	8.50	8.04	8.27	8.50	8.15	8.14	9.12	9.07	8.64	7.95	8.09	8.39	8.36	8.52	8.39	8.18	8.18	8.08	8.26	8.40	8.10
MmugDNA.7519.1.S1_at	MmugDNA.7519.1	gDNA.Hs.166563.1.S1	10.20	10.54	10.44	10.47	10.17	10.16	10.24	10.23	10.34	10.48	10.42	10.38	10.28	10.19	10.41	10.45	10.36	10.35	10.27	10.66	10.27	10.19	10.30	10.25	10.50	10.34	10.15	10.42	10.29	10.19	10.08	10.02
MmugDNA.34290.1.S1_at	MmugDNA.34290.1	gDNA.Hs.72092.0.S1	5.67	5.27	5.64	5.78	6.37	6.13	5.62	5.92	5.97	5.27	5.45	5.89	6.32	6.48	5.82	6.42	5.79	5.62	6.18	6.08	6.42	7.15	5.80	5.96	5.54	5.47	5.63	5.86	5.83	7.23	6.07	5.97
MmugDNA.17295.1.S1_at	MmugDNA.17295.1	gDNA.g4557282	8.50	8.49	8.31	7.95	9.08	8.45	8.65	8.74	9.16	9.10	8.78	8.16	9.53	8.96	9.41	9.40	9.31	8.69	8.29	7.29	9.13	8.82	9.31	9.08	8.12	9.02	8.38	7.95	8.86	8.99	8.96	9.02
MmugDNA.7866.1.S1_at	MmugDNA.7866.1	gDNA.g12007404	6.82	6.80	6.83	6.98	6.99	7.16	7.09	6.97	6.75	6.76	6.69	6.84	6.71	6.83	6.92	6.83	6.85	6.55	6.70	6.79	6.94	6.77	6.81	6.85	6.89	6.54	6.27	6.64	7.23	6.89	7.03	6.96
MmuSTS.4410.1.S1_at	MmuSTS.4410.1	60543280	8.07	6.44	5.31	6.57	8.11	8.24	7.53	8.57	7.80	6.98	7.21	6.83	7.80	7.75	7.24	9.31	8.22	6.16	6.93	6.83	8.24	7.99	7.52	8.22	7.87	7.61	9.05	8.43	9.02	8.45	8.43	9.18
MmugDNA.19994.1.S1_at	MmugDNA.19994.1	gDNA.g13129097	8.33	8.59	8.87	8.28	8.07	8.14	8.19	7.84	8.26	8.95	9.08	8.27	8.17	8.35	8.33	8.11	8.11	9.00	9.12	8.08	8.01	8.14	8.22	8.04	7.93	8.88	8.87	8.19	8.12	8.16	8.03	7.93
MmunewRS.859.1.S1_x_at	MmunewRS.859.1	54873620	9.88	9.78	9.69	9.82	9.77	9.72	9.72	9.65	9.77	9.66	9.67	9.93	9.61	9.62	9.51	9.56	9.84	9.65	9.64	9.88	9.82	9.76	9.58	9.51	10.06	9.77	10.25	9.95	9.65	9.64	9.65	9.68
MmugDNA.34681.1.S1_at	MmugDNA.34681.1	gDNA.g6325473	11.84	12.02	11.51	11.74	12.04	11.89	12.12	11.99	11.79	11.72	11.70	11.64	11.99	11.88	12.27	11.94	11.84	11.94	11.85	11.95	12.23	12.09	12.11	12.06	12.11	12.06	11.54	11.78	12.06	11.70	12.02	12.10
MmugDNA.41966.1.S1_at	MmugDNA.41966.1	gDNA.g339436	4.56	4.74	4.23	4.58	4.67	4.52	4.94	4.75	4.50	4.34	4.40	4.74	5.23	4.73	5.06	4.40	4.58	4.39	4.38	4.61	4.70	5.01	4.85	4.83	4.73	4.74	4.56	4.99	5.34	5.33	5.11	4.58
MmugDNA.42709.1.S1_s_at	MmugDNA.42709.1	gDNA.Hs.75354.2.S1	9.62	9.52	9.65	9.60	9.34	9.30	9.53	9.49	9.62	9.48	9.48	9.40	9.44	9.32	9.52	9.40	9.41	9.50	9.62	9.58	9.21	9.25	9.47	9.46	9.46	9.61	9.57	9.61	9.29	9.45	9.60	9.48
MmugDNA.16295.1.S1_s_at	MmugDNA.16295.1	gDNA.g1353569	4.75	5.19	5.11	4.95	5.78	5.19	5.27	5.76	4.67	4.98	5.54	4.97	6.03	5.03	4.97	5.87	5.35	5.40	5.04	4.82	6.30	5.19	5.13	5.46	5.27	5.39	4.93	5.12	5.93	5.64	5.86	5.63
MmugDNA.34964.1.S1_at	MmugDNA.34964.1	gDNA.Hs2.434251.1.S1	4.47	4.51	3.97	4.17	3.95	3.87	4.10	4.03	4.07	4.34	4.35	4.20	4.14	3.98	4.43	4.04	4.62	4.79	4.39	4.41	4.22	4.17	4.58	3.82	4.49	4.27	4.79	4.38	4.31	3.99	3.86	4.06
MmugDNA.16069.1.S1_at	MmugDNA.16069.1	gDNA.Hs.149377.0.S1	4.03	4.26	3.66	4.05	4.52	4.19	4.28	4.18	3.97	4.05	4.02	4.23	4.13	4.15	4.18	4.14	3.96	4.02	4.19	3.80	4.27	4.14	4.21	4.06	3.89	4.07	4.20	4.18	4.41	4.41	4.21	4.25
MmugDNA.9113.1.S1_at	MmugDNA.9113.1	gDNA.g8922939	8.26	8.46	8.48	8.30	8.98	8.75	8.46	8.26	8.47	8.29	8.37	8.22	9.21	8.83	8.62	8.22	8.25	8.57	8.34	8.46	8.70	8.81	8.64	8.52	8.55	8.22	7.98	8.05	9.12	8.94	8.37	8.43
MmugDNA.33082.1.S1_s_at	MmugDNA.33082.1	gDNA.g5031920	7.88	8.11	8.11	8.38	8.14	8.15	8.42	8.06	7.97	8.43	8.49	8.29	8.51	8.51	8.60	8.50	8.08	7.69	7.69	8.12	8.47	8.23	8.44	8.14	7.82	7.84	7.54	8.16	8.17	8.28	8.12	8.06
MmuSTS.3004.1.S1_at	MmuSTS.3004.1	49533375	5.32	5.63	5.78	5.74	5.20	5.36	5.37	5.51	5.53	5.62	5.73	5.51	5.52	5.34	5.34	5.47	5.38	5.55	5.84	5.34	5.36	5.20	5.23	5.52	5.44	5.59	5.54	5.45	5.34	5.47	5.20	5.46
MmuSTS.4155.1.S1_at	MmuSTS.4155.1	51853702	7.00	6.87	7.01	7.05	7.24	7.09	7.22	6.97	6.83	6.89	6.98	7.05	7.05	7.00	7.08	7.04	6.76	6.86	6.82	7.01	6.91	7.03	7.12	6.99	6.98	6.98	7.05	7.16	7.11	7.03	7.19	7.36
MmugDNA.24147.1.S1_at	MmugDNA.24147.1	gDNA.g11321602	10.00	10.01	10.11	9.92	9.78	9.85	9.82	9.75	9.82	10.06	9.89	9.75	9.89	9.80	9.96	9.45	9.81	9.80	9.78	9.88	9.62	9.46	9.76	9.40	9.66	9.80	9.71	9.96	9.82	9.54	9.66	9.35
MmuSTS.1766.1.S1_at	MmuSTS.1766.1	55774077	8.70	8.91	8.81	8.93	8.48	8.71	8.80	8.53	8.83	8.80	8.42	8.88	8.39	8.56	8.53	8.58	8.66	8.80	8.76	9.09	8.62	8.68	8.65	8.71	8.87	9.05	8.78	9.02	8.79	8.85	8.87	8.75
MmugDNA.17025.1.S1_at	MmugDNA.17025.1	gDNA.g9910421	10.33	10.61	10.61	10.71	10.27	10.19	10.41	10.41	10.34	10.72	10.70	10.64	10.45	10.31	10.52	10.58	10.39	10.44	10.53	10.44	10.31	10.27	10.36	10.48	10.33	10.55	10.54	10.63	10.37	10.35	10.31	10.37
MmugDNA.149.1.S1_at	MmugDNA.149.1	gDNA.Hs2.437125.1.S1	5.11	5.89	4.98	6.14	4.84	5.15	4.94	4.69	5.14	5.68	5.13	5.70	5.25	4.97	5.26	4.89	4.92	5.79	5.42	6.50	5.01	4.88	5.21	5.02	5.10	6.22	5.49	6.35	5.10	5.15	5.39	5.12
MmugDNA.7537.1.S1_at	MmugDNA.7537.1	gDNA.g8922765	7.41	7.34	7.89	7.81	6.76	6.98	7.83	6.85	7.47	7.37	7.43	8.00	6.93	6.70	7.74	6.93	7.30	7.37	7.62	8.19	7.05	6.82	7.79	7.05	7.60	7.36	7.50	7.65	7.00	6.39	7.43	7.05
MmugDNA.28496.1.S1_at	MmugDNA.28496.1	gDNA.Hs.151570.0.A1	5.93	5.87	6.38	6.53	5.33	6.02	5.64	5.66	5.57	6.28	6.06	6.58	5.40	5.91	5.30	5.51	5.44	5.94	6.04	6.68	4.99	6.01	5.45	5.77	5.51	6.20	6.12	6.43	5.43	5.67	5.64	5.99
MmugDNA.23863.1.S1_at	MmugDNA.23863.1	gDNA.Hs.287499.0.S1	8.99	8.37	8.05	8.41	7.45	8.13	8.46	7.80	8.84	8.37	7.88	8.52	7.54	7.87	8.52	7.77	8.60	8.18	7.86	8.74	7.02	7.96	8.12	8.05	8.39	8.45	8.63	8.91	8.12	7.90	8.21	8.19
MmugDNA.37505.1.S1_at	MmugDNA.37505.1	gDNA.Hs.183617.1.A1	4.17	6.17	7.24	5.81	4.11	4.54	4.67	5.41	4.75	5.39	5.91	5.93	4.21	4.29	4.14	4.87	4.34	6.21	6.54	5.60	4.34	4.26	4.49	5.41	3.99	4.92	5.02	5.09	4.43	4.21	3.94	4.66
MmugDNA.19883.1.S1_at	MmugDNA.19883.1	gDNA.g13129065	9.15	9.10	9.34	9.11	9.03	9.14	9.20	9.17	9.12	9.21	9.24	9.11	9.04	9.05	9.11	9.00	9.15	9.16	9.27	9.41	8.86	8.89	8.93	9.13	9.20	9.17	9.03	9.07	9.12	8.97	8.94	9.05
MmuSTS.3966.1.S1_at	MmuSTS.3966.1	47777172	8.34	7.86	7.10	8.34	6.94	6.75	7.05	7.09	7.99	7.65	7.20	8.33	7.49	7.17	7.08	7.06	7.96	6.85	6.32	8.27	6.46	6.61	6.98	7.03	8.18	6.95	6.53	7.96	7.22	6.12	6.15	6.84
MmugDNA.23105.1.S1_s_at	MmugDNA.23105.1	gDNA.Hs.248043.0.S1	12.66	12.74	12.33	13.14	12.79	10.95	11.78	11.79	12.94	12.70	12.40	12.93	12.99	10.86	11.93	11.68	12.86	12.70	12.27	13.14	12.90	10.82	11.97	11.66	13.04	12.73	12.11	12.93	13.29	10.77	11.79	11.38
MmugDNA.13719.1.S1_at	MmugDNA.13719.1	gDNA.g8099351	6.44	6.88	6.46	6.50	6.35	6.36	5.28	6.04	7.08	7.24	6.98	6.57	6.43	6.59	5.62	6.49	7.53	7.04	6.74	6.93	7.20	6.79	5.71	6.34	7.29	7.10	6.34	7.06	6.97	6.65	5.54	6.27
MmugDNA.29781.1.S1_at	MmugDNA.29781.1	gDNA.Hs.84746.2.S1	6.15	6.19	6.23	6.36	5.95	6.01	5.99	5.73	6.21	6.43	6.29	6.42	6.21	6.23	6.09	5.82	6.25	6.09	6.02	6.60	6.15	6.15	5.87	5.84	6.38	6.20	6.46	6.41	6.59	6.14	5.61	5.92
MmugDNA.21782.1.S1_at	MmugDNA.21782.1	gDNA.Hs.469.3.S1	9.15	9.03	9.06	9.15	9.24	9.30	9.29	9.42	9.38	8.99	9.03	9.14	9.47	9.43	9.25	9.23	9.23	9.16	9.15	9.39	9.30	9.42	9.25	9.59	9.44	9.02	9.09	9.08	9.45	9.37	9.03	9.49
MmugDNA.40834.1.S1_at	MmugDNA.40834.1	gDNA.Hs.144297.0.A1	4.71	4.98	4.92	4.71	4.72	4.61	4.62	4.30	4.88	4.79	4.57	4.51	4.21	4.63	4.34	4.45	4.72	4.79	4.49	4.68	4.08	4.59	4.42	4.84	4.82	4.80	4.81	4.62	4.42	4.69	4.64	4.41
MmugDNA.7375.1.S1_x_at	MmugDNA.7375.1	gDNA.Hs.265311.0.A1	4.45	4.63	4.61	4.58	4.71	4.68	4.87	4.74	4.55	4.65	4.64	4.92	4.69	4.72	4.73	4.87	4.75	4.78	4.61	4.77	4.98	4.83	4.87	4.84	4.65	4.81	4.76	4.74	4.99	4.65	5.04	4.98
MmugDNA.10015.1.S1_at	MmugDNA.10015.1	gDNA.Hs.153293.0.S2	6.05	5.66	5.72	5.52	6.49	6.39	5.89	5.81	5.82	5.76	5.59	5.80	5.94	6.15	5.92	5.95	5.74	5.76	5.76	5.89	6.12	6.41	5.86	5.96	5.72	5.94	6.05	6.03	6.56	6.26	5.70	6.15
MmugDNA.25833.1.S1_s_at	MmugDNA.25833.1	gDNA.g4506636	14.51	14.57	14.64	14.58	14.55	14.49	14.50	14.53	14.52	14.59	14.62	14.53	14.56	14.49	14.52	14.48	14.51	14.58	14.57	14.59	14.48	14.45	14.49	14.51	14.51	14.52	14.46	14.49	14.50	14.48	14.49	14.48
MmuSTS.3517.1.S1_at	MmuSTS.3517.1	59676126	7.84	7.96	8.09	7.91	7.68	7.57	7.69	7.59	7.69	7.87	7.77	7.98	7.74	7.72	7.74	7.63	7.95	7.57	7.64	8.30	7.71	7.55	7.58	7.46	8.03	7.82	7.64	8.09	7.99	7.67	7.41	7.59
MmugDNA.40036.1.S1_s_at	MmugDNA.40036.1	gDNA.g2558667	11.67	11.39	11.67	11.59	11.37	11.54	11.48	11.41	11.44	11.39	11.29	11.62	11.27	11.29	11.28	11.18	11.31	11.37	11.37	11.83	11.14	11.17	11.28	11.29	11.53	11.43	11.35	11.65	11.50	11.31	11.26	11.33
MmugDNA.30665.1.S1_at	MmugDNA.30665.1	gDNA.g5031652	10.26	10.78	10.88	11.00	10.42	10.00	10.18	9.84	10.35	10.84	10.89	10.90	10.82	10.47	10.64	10.27	10.55	10.86	10.81	10.71	10.69	10.33	10.44	10.06	10.33	10.61	10.33	10.84	10.71	10.30	9.99	9.87
MmugDNA.33204.1.S1_at	MmugDNA.33204.1	gDNA.Hs.299214.0.A1	6.40	6.85	6.94	6.73	6.34	6.65	6.61	6.32	6.46	6.91	6.99	6.68	6.24	6.66	6.68	6.18	6.45	6.73	6.67	6.96	6.46	6.42	6.65	6.29	6.28	6.59	6.71	6.58	6.27	6.40	6.40	6.07
MmugDNA.2889.1.S1_at	MmugDNA.2889.1	gDNA.Hs2.257697.1.S1	2.91	3.42	3.06	2.98	4.03	2.85	3.66	4.19	2.77	3.75	3.20	2.60	4.46	3.16	4.21	3.95	3.24	3.60	3.34	2.84	3.75	2.86	3.70	4.40	3.03	3.20	3.06	2.53	4.00	2.93	3.60	3.84
MmugDNA.30768.1.S1_at	MmugDNA.30768.1	gDNA.g7661583	4.94	5.03	4.69	4.99	5.75	6.01	4.96	5.41	5.86	4.86	4.51	4.81	5.05	5.60	5.17	5.19	4.50	5.28	4.68	4.95	5.24	5.81	5.82	5.31	4.66	4.95	4.43	4.92	4.99	5.04	6.56	5.33
MmugDNA.9405.1.S1_at	MmugDNA.9405.1	gDNA.Hs.87549.0.A1	8.78	9.02	8.83	8.80	9.36	9.20	9.14	9.32	8.69	9.01	8.79	8.86	8.94	8.81	8.86	9.42	8.59	8.90	9.16	9.39	9.23	8.94	9.17	9.85	8.83	9.24	9.28	9.55	9.80	9.55	9.65	10.09
MmugDNA.42050.1.S1_at	MmugDNA.42050.1	gDNA.Hs.188826.0.S1	8.85	8.84	8.90	8.98	8.55	8.73	8.79	8.34	8.83	9.01	9.17	8.75	8.78	8.61	8.92	8.56	8.80	8.59	8.93	8.62	8.45	8.57	8.74	8.47	8.44	8.70	8.70	8.58	8.52	8.44	8.60	8.48
MmugDNA.27920.1.S1_at	MmugDNA.27920.1	gDNA.Hs.130858.0.A1	5.63	5.52	5.60	5.65	6.05	6.15	5.86	5.93	5.41	5.65	5.61	5.90	6.00	5.86	5.38	5.86	5.73	5.77	5.52	5.68	5.81	5.91	5.88	5.94	5.97	5.92	6.08	5.67	6.48	5.84	6.01	6.27
MmugDNA.12337.1.S1_at	MmugDNA.12337.1	gDNA.Hs.183745.1.S1	6.72	6.80	6.57	6.57	7.16	6.65	7.02	6.66	6.56	6.44	6.63	6.17	7.22	6.62	6.95	6.71	6.34	6.94	6.42	6.70	6.72	6.63	6.97	7.05	6.67	6.69	6.33	6.25	6.99	6.67	6.58	6.98
MmugDNA.12622.1.S1_at	MmugDNA.12622.1	gDNA.g13375992	5.45	5.65	5.93	5.83	6.39	6.33	5.77	6.21	6.48	6.06	6.29	5.91	6.11	6.27	6.08	7.16	6.49	6.15	6.04	6.00	6.86	6.66	6.33	6.81	6.28	6.28	5.72	6.35	6.18	7.42	6.63	6.91
MmugDNA.1040.1.S1_at	MmugDNA.1040.1	gDNA.Hs.206228.0.A1	7.96	7.97	7.82	7.81	7.49	7.89	7.78	7.64	7.98	7.73	7.61	7.81	7.71	7.80	7.86	7.44	7.68	8.17	8.21	8.17	7.65	7.81	7.65	7.84	7.79	8.00	8.16	7.87	7.50	7.75	7.57	7.77
MmugDNA.4771.1.S1_at	MmugDNA.4771.1	gDNA.Hs.15220.0.A1	8.52	7.65	7.71	7.76	8.27	9.19	8.22	8.54	8.55	7.59	7.62	7.48	8.04	8.93	8.01	8.57	8.29	7.81	7.87	7.89	8.31	9.07	8.18	8.77	8.89	7.91	7.53	7.44	8.28	8.80	8.02	8.66
MmugDNA.21445.1.S1_at	MmugDNA.21445.1	gDNA.g11034852	9.82	10.09	9.80	10.04	9.55	9.54	9.68	9.59	9.82	10.31	10.18	10.02	9.67	9.58	10.04	9.97	10.14	9.61	9.46	10.22	9.71	9.41	9.87	9.53	10.30	9.99	9.68	10.01	9.93	9.51	9.65	9.55
MmugDNA.18443.1.S1_at	MmugDNA.18443.1	gDNA.Hs.29353.1.A1	7.83	8.58	9.03	8.78	8.61	9.03	9.16	9.30	8.76	8.50	8.71	9.03	8.51	8.67	8.42	9.26	8.16	7.93	8.53	8.89	9.26	9.21	9.38	9.53	8.50	7.80	8.31	9.01	9.47	8.95	9.15	9.22
MmugDNA.30624.1.S1_at	MmugDNA.30624.1	gDNA.Hs.144063.0.A1	6.77	6.54	6.30	6.59	5.59	6.74	6.23	6.02	6.58	6.34	6.40	6.67	5.44	6.40	6.32	6.51	6.70	7.28	6.32	6.81	5.42	6.31	6.39	6.24	6.80	6.75	6.43	7.17	5.99	6.30	6.35	6.56
MmuSTS.2476.1.S1_at	MmuSTS.2476.1	52627054	8.89	9.01	9.03	9.31	8.43	8.48	8.91	8.90	9.11	9.30	9.21	9.40	9.07	9.01	9.40	8.93	9.12	9.11	9.16	9.68	8.99	8.98	9.01	9.00	9.27	9.11	9.15	9.52	9.34	8.89	8.94	8.86
MmugDNA.19720.1.S1_at	MmugDNA.19720.1	gDNA.Hs.122419.0.S1	7.98	8.17	8.26	8.17	7.76	7.06	7.56	7.87	8.21	8.27	8.32	8.26	8.28	7.53	7.81	8.10	7.97	8.37	8.13	8.34	7.86	7.31	7.78	8.27	8.15	7.87	7.79	8.07	8.20	7.23	7.49	8.00
MmugDNA.800.1.S1_at	MmugDNA.800.1	gDNA.g5915657	7.49	7.35	6.68	7.04	7.73	7.50	7.61	7.69	7.11	7.29	6.84	5.93	7.52	7.22	6.81	7.49	7.56	7.18	6.72	6.17	7.67	7.60	6.90	8.08	7.59	7.13	6.23	7.10	7.81	7.79	7.52	7.70
MmugDNA.18163.1.S1_at	MmugDNA.18163.1	gDNA.g10835014	6.88	7.24	7.43	6.84	7.93	7.45	7.35	7.89	6.86	7.55	7.46	7.28	8.08	7.56	7.78	7.94	7.01	7.78	7.82	7.73	7.78	7.59	7.51	8.19	7.15	8.05	8.23	7.55	8.31	7.92	8.07	8.57
MmugDNA.16541.1.S1_at	MmugDNA.16541.1	gDNA.Hs.19121.0.S2	8.28	8.13	8.05	7.96	7.82	7.89	7.74	7.69	8.16	7.95	8.03	8.06	7.72	7.90	7.95	7.68	8.22	7.68	7.67	7.99	7.89	7.84	7.89	7.64	8.34	8.00	7.92	7.95	7.93	7.83	7.83	7.86
MmugDNA.39954.1.S1_s_at	MmugDNA.39954.1	gDNA.Hs2.24181.1.S1	7.87	7.73	7.39	7.80	7.92	8.03	7.83	7.93	8.03	7.56	7.87	7.94	8.40	8.58	8.45	8.10	8.02	7.64	7.19	8.12	7.85	8.45	8.42	8.04	8.23	7.77	7.57	8.01	7.84	8.39	8.14	8.00
MmuSTS.848.1.S1_s_at	MmuSTS.848.1	51853907	5.08	5.26	5.62	5.17	5.08	4.46	5.05	4.95	5.18	5.31	5.35	5.50	5.16	4.83	4.91	4.97	5.28	5.08	5.06	5.55	5.29	5.01	4.86	5.05	5.41	5.00	4.92	5.31	5.17	4.82	4.81	5.12
MmugDNA.683.1.S1_at	MmugDNA.683.1	gDNA.Hs.34359.0.A1	4.17	4.04	4.13	4.13	4.13	4.67	4.06	4.22	4.08	4.21	4.18	4.09	4.61	4.35	4.63	4.37	4.37	3.80	4.16	3.82	4.31	4.46	4.27	4.41	4.38	3.63	3.92	4.03	4.02	4.45	4.11	4.37
MmugDNA.13336.1.S1_at	MmugDNA.13336.1	gDNA.Hs2.406919.1.A1	4.49	4.67	4.59	4.65	4.11	4.59	4.57	4.38	4.60	5.07	4.71	4.71	4.41	4.76	4.27	4.54	4.96	4.90	4.59	5.28	4.38	4.58	4.38	4.51	4.59	4.67	4.26	4.59	4.56	4.53	4.03	4.32
MmugDNA.6032.1.S1_at	MmugDNA.6032.1	gDNA.g12005983	7.65	7.41	7.59	7.53	7.40	7.49	7.48	7.20	7.47	7.50	7.69	7.56	7.44	7.49	7.40	7.52	7.44	7.57	7.69	7.81	7.38	7.20	7.58	7.54	7.54	7.59	7.51	7.53	7.49	7.23	7.28	7.43
MmugDNA.5870.1.S1_at	MmugDNA.5870.1	gDNA.Hs2.382088.1.A1	3.54	3.28	3.72	3.18	3.04	2.87	3.45	2.86	3.29	3.66	3.30	3.19	2.98	3.14	3.17	3.03	2.95	3.75	3.80	3.70	3.05	2.95	3.20	3.05	3.52	2.98	3.42	3.24	3.19	3.13	2.99	3.33
Mmu.10581.1.S2_at	Mmu.10581.1	CO582822	5.46	5.49	4.79	5.24	5.83	6.41	5.67	5.09	5.44	5.36	5.01	5.14	5.39	6.55	5.23	5.29	5.45	4.99	4.97	5.16	5.63	6.41	5.52	5.48	5.43	5.40	5.03	5.13	6.09	6.51	5.62	5.41
MmugDNA.30742.1.S1_s_at	MmugDNA.30742.1	gDNA.g8923511	8.91	8.77	9.03	8.81	8.74	8.81	8.71	8.80	8.76	8.81	8.75	8.75	8.59	8.55	8.46	8.61	8.64	8.59	8.62	8.97	8.67	8.60	8.63	8.57	8.90	8.79	8.78	8.74	8.86	8.69	8.67	8.70
Mmu.7716.1.S1_at	Mmu.7716.1	CB312435	7.30	6.85	6.98	6.92	6.56	6.58	7.37	6.70	6.93	7.10	6.91	7.08	6.62	6.67	7.04	6.78	6.83	6.86	7.17	7.22	6.26	6.55	6.68	6.64	6.89	6.96	6.85	7.21	6.81	6.43	6.90	6.78
MmuSTS.2860.1.S1_at	MmuSTS.2860.1	51854149	5.60	5.78	5.38	5.34	6.80	8.16	6.35	5.65	5.61	5.75	5.30	5.79	6.54	7.57	6.01	5.58	5.46	5.61	5.36	5.59	7.28	8.14	6.16	5.59	5.46	6.46	5.97	7.15	6.91	7.59	6.93	5.88
MmugDNA.42973.1.S1_at	MmugDNA.42973.1	gDNA.Hs.223829.0.A1	8.29	8.11	8.11	8.16	7.69	8.16	8.08	7.99	8.47	8.21	7.86	8.08	7.76	7.85	7.95	7.91	8.06	8.46	8.38	8.31	7.62	7.92	7.79	8.29	8.20	8.22	8.19	8.38	8.02	8.12	7.92	8.36
MmugDNA.40745.1.S1_at	MmugDNA.40745.1	gDNA.Hs.119878.0.A1	9.40	9.24	9.38	9.80	8.87	8.89	9.19	9.43	9.83	9.58	9.50	10.14	9.30	9.34	9.61	9.59	10.12	9.49	9.58	10.37	9.25	9.32	9.37	9.60	10.39	9.59	9.49	9.86	9.37	9.43	9.60	9.72
MmugDNA.20222.1.S1_at	MmugDNA.20222.1	gDNA.Hs.83623.3.S1	4.74	4.72	4.66	4.76	9.30	9.54	4.96	4.88	4.94	4.51	4.86	4.62	9.54	9.63	4.76	4.58	5.13	4.94	4.64	4.82	9.15	9.47	5.03	5.13	4.95	4.63	4.52	4.99	9.40	9.27	5.10	4.87
MmuSTS.2229.1.S1_at	MmuSTS.2229.1	62000390	7.08	7.30	7.14	7.27	7.44	7.74	7.26	7.76	7.04	7.13	7.01	7.10	7.00	7.51	7.08	7.65	7.12	7.17	7.18	7.12	7.14	7.63	7.16	7.70	7.03	7.42	7.23	7.09	7.18	7.74	7.27	7.84
MmugDNA.29472.1.S1_at	MmugDNA.29472.1	gDNA.Hs2.352668.1.S1	5.15	5.72	5.95	5.56	5.18	5.27	5.17	5.00	5.34	5.10	4.88	4.83	5.07	5.16	4.47	4.61	4.94	5.01	5.24	5.44	5.07	4.83	5.12	5.19	5.51	5.42	5.61	5.24	4.85	4.90	4.93	5.09
MmugDNA.5795.1.S1_at	MmugDNA.5795.1	gDNA.Hs.49774.0.A1	4.31	5.34	6.03	5.48	5.16	4.43	4.73	4.06	4.78	5.29	5.37	5.37	5.32	4.33	4.57	3.98	3.96	5.30	5.80	5.93	4.55	4.19	4.57	4.28	4.37	6.13	6.03	6.03	5.17	4.76	4.81	4.29
MmugDNA.15014.1.S1_at	MmugDNA.15014.1	gDNA.g4502730	9.17	8.94	9.14	8.95	8.82	8.92	8.90	8.91	8.91	9.04	8.91	8.97	8.78	8.82	8.79	8.77	8.97	8.70	8.75	9.21	8.71	8.76	8.66	8.85	9.14	9.06	8.99	8.94	9.08	8.93	8.73	8.89
MmugDNA.35625.1.S1_s_at	MmugDNA.35625.1	gDNA.Hs.108104.0.S1	11.94	12.08	11.93	11.91	12.02	11.93	11.90	11.82	11.93	11.95	11.89	11.68	11.88	11.66	11.57	11.64	11.77	12.10	12.05	11.98	11.89	11.69	11.67	11.72	12.14	12.15	12.26	11.84	12.04	11.82	11.64	11.50
MmugDNA.9806.1.S1_at	MmugDNA.9806.1	gDNA.Hs.87518.0.A1	10.49	10.78	10.58	10.84	10.87	10.93	10.72	11.03	10.60	10.90	10.93	10.87	10.95	11.02	10.94	10.96	10.81	10.82	10.77	10.86	11.09	11.26	10.98	10.93	10.89	10.67	10.61	10.92	11.08	11.24	10.64	10.87
MmugDNA.6574.1.S1_at	MmugDNA.6574.1	gDNA.Hs.266933.1.A1	7.01	7.68	7.66	7.62	6.97	7.08	7.33	7.17	7.45	7.63	7.64	7.66	7.24	7.31	7.35	7.10	7.42	7.91	7.70	7.41	7.36	7.24	7.42	7.47	6.92	7.81	7.53	7.99	7.20	7.22	7.44	7.18
MmuSTS.2498.1.S1_at	MmuSTS.2498.1	52627065	8.47	8.73	8.87	8.66	8.46	8.45	8.73	8.66	8.86	8.57	8.67	8.66	8.59	8.41	8.69	8.31	8.56	9.10	9.04	8.85	8.38	8.29	8.48	8.56	8.63	8.68	8.61	8.72	8.50	8.59	8.67	8.27
Mmu.11417.1.S1_at	Mmu.11417.1	AF143627.1	7.68	7.90	7.84	7.79	7.44	7.43	7.72	7.42	7.70	7.75	8.03	7.63	7.86	7.53	7.97	7.41	7.66	7.64	7.67	7.85	7.35	7.06	7.67	7.37	7.80	7.96	7.72	7.80	7.88	7.31	7.60	7.35
MmugDNA.11890.1.S1_at	MmugDNA.11890.1	gDNA.g12597664	8.61	8.54	8.82	8.62	8.53	8.39	8.45	8.45	8.49	8.62	8.68	8.74	8.58	8.22	8.42	8.11	8.21	8.81	8.82	8.78	8.37	8.02	8.31	8.47	8.39	8.57	8.64	8.88	8.73	8.08	8.40	8.51
MmugDNA.22874.1.S1_at	MmugDNA.22874.1	gDNA.Hs.293690.0.S1	4.78	3.73	4.57	3.65	3.50	3.91	4.12	3.87	4.32	4.21	4.41	3.79	3.43	4.00	3.83	3.69	3.98	4.47	4.53	3.86	3.42	3.86	3.90	4.21	4.20	4.43	4.41	3.93	3.30	3.58	3.96	3.69
MmugDNA.38547.1.S1_at	MmugDNA.38547.1	gDNA.g9506680	7.97	7.47	7.74	7.69	7.37	7.66	7.61	7.64	7.94	7.69	7.72	7.66	7.68	7.57	7.60	7.45	7.71	7.79	8.14	7.83	7.37	7.47	7.64	7.78	8.01	7.67	7.86	7.61	7.48	7.51	7.62	7.73
MmugDNA.16342.1.S1_at	MmugDNA.16342.1	gDNA.Hs.116195.0.A1	4.54	5.20	5.35	5.21	4.74	4.14	4.80	4.75	4.97	5.59	5.74	5.33	4.65	5.09	4.95	4.79	4.60	5.41	5.42	5.52	4.24	5.03	4.68	5.06	4.63	5.06	4.79	5.50	4.64	4.86	4.86	4.68
Mmu.7958.1.S1_s_at	Mmu.7958.1	CO725423	7.08	7.73	7.44	7.61	7.02	6.69	7.25	7.39	7.42	7.50	7.33	7.33	7.18	6.66	7.13	7.46	7.31	7.67	7.62	7.66	7.19	6.39	6.89	7.54	7.64	7.62	7.01	7.47	7.36	6.88	7.05	7.21
MmugDNA.11210.1.S1_s_at	MmugDNA.11210.1	gDNA.g13623638	6.25	6.14	6.18	6.29	6.04	6.23	6.22	5.99	5.83	6.17	6.22	6.29	6.05	5.93	6.02	5.90	6.03	6.16	6.21	6.23	5.71	5.80	5.91	5.91	5.98	6.32	6.54	6.50	6.23	6.03	6.09	6.21
MmugDNA.33439.1.S1_at	MmugDNA.33439.1	gDNA.Hs2.45220.1.S1	5.73	5.63	5.51	5.44	5.78	6.14	5.74	5.97	5.69	5.67	5.51	5.37	5.73	6.16	5.67	5.65	5.63	5.65	5.24	5.39	5.88	6.46	5.73	5.47	5.57	5.70	5.35	5.19	5.83	6.89	5.69	5.79
MmugDNA.15351.1.S1_at	MmugDNA.15351.1	gDNA.Hs.106552.0.S3	3.65	3.52	4.13	4.08	3.22	3.32	3.30	3.70	3.68	3.44	3.68	3.96	3.53	3.25	3.06	3.39	3.48	3.27	3.81	4.00	3.41	3.05	3.68	3.25	3.58	3.20	4.38	4.05	3.39	2.77	3.30	3.65
MmugDNA.33877.1.S1_at	MmugDNA.33877.1	gDNA.Hs.79404.0.S1	7.04	7.75	7.54	7.26	6.99	6.77	7.29	7.17	7.32	7.85	7.76	7.45	7.52	7.27	7.39	7.47	7.40	8.01	7.57	7.44	7.13	7.17	7.55	7.30	7.51	8.03	7.48	7.72	7.48	7.31	7.38	7.07
MmuSTS.3527.1.S1_at	MmuSTS.3527.1	60543155	4.30	4.40	4.09	4.22	4.41	4.75	4.98	4.43	4.25	4.94	4.77	4.61	4.24	4.95	5.39	5.14	4.31	4.58	4.51	4.64	4.74	5.37	5.93	4.63	4.89	4.16	4.32	4.13	4.78	5.24	4.92	4.66
MmugDNA.16997.1.S1_at	MmugDNA.16997.1	gDNA.Hs.175437.0.A1	10.81	10.66	11.38	11.13	10.60	10.43	11.15	10.15	11.13	10.62	10.75	10.73	10.62	10.42	10.65	10.09	10.61	11.38	11.53	11.37	10.02	10.51	10.74	10.98	10.86	11.14	11.33	10.87	10.51	10.72	10.91	10.96
MmugDNA.18976.1.S1_s_at	MmugDNA.18976.1	gDNA.Hs2.250726.1.S1	7.77	7.89	7.73	7.79	7.55	7.56	7.74	7.63	7.68	7.61	7.44	7.62	7.41	7.50	7.48	7.23	7.55	7.47	7.46	7.76	7.47	7.40	7.63	7.20	7.43	7.47	7.50	7.47	7.39	7.13	7.51	7.34
MmugDNA.5708.1.S1_at	MmugDNA.5708.1	gDNA.Hs2.376263.1.S1	10.68	10.38	10.93	10.56	10.39	10.46	10.37	10.53	10.62	10.41	10.58	10.57	10.44	10.18	10.25	10.16	10.28	10.61	10.68	10.63	10.22	10.18	10.45	10.53	10.65	10.41	10.47	10.49	10.49	10.39	10.43	10.46
MmugDNA.4035.1.S1_at	MmugDNA.4035.1	gDNA.Hs.167578.0.S1	8.65	8.72	8.78	8.81	8.59	8.65	8.54	8.64	8.92	8.94	8.95	8.85	8.68	8.53	8.50	8.74	8.90	8.95	9.03	9.11	8.93	8.77	8.24	8.69	9.31	8.77	8.72	8.65	8.84	8.84	8.15	8.57
MmugDNA.38676.1.S1_at	MmugDNA.38676.1	gDNA.Hs.2631.0.A2	6.78	5.68	5.51	5.33	6.65	7.13	7.08	5.42	6.38	5.35	5.71	5.46	6.31	6.86	6.86	5.47	6.27	5.69	5.53	5.46	6.62	7.11	7.22	5.65	6.25	5.31	5.72	5.39	6.88	7.23	7.84	5.43
MmugDNA.30719.1.S1_at	MmugDNA.30719.1	gDNA.g5031670	8.59	8.39	8.61	8.55	8.32	8.45	8.37	8.35	8.46	8.36	8.35	8.42	8.32	8.16	8.33	8.30	8.40	8.28	8.42	8.61	8.38	8.25	8.31	8.28	8.49	8.41	8.49	8.35	8.50	8.22	8.46	8.17
MmugDNA.24467.1.S1_at	MmugDNA.24467.1	gDNA.Hs.30724.1.S1	7.76	7.77	7.96	8.22	7.31	7.69	7.90	7.62	8.00	7.84	8.06	8.27	7.68	7.75	7.94	7.72	7.92	7.90	8.01	8.13	7.54	7.67	7.84	7.62	7.79	7.86	7.50	8.28	7.60	7.77	7.91	7.66
MmugDNA.39022.1.S1_at	MmugDNA.39022.1	gDNA.Hs.82432.0.S1	9.12	9.38	9.39	9.43	9.42	9.41	9.49	9.69	9.14	9.43	9.53	9.33	9.57	9.46	9.54	9.70	9.08	9.30	9.27	9.44	9.37	9.38	9.51	9.59	9.22	9.39	9.39	9.45	9.45	9.38	9.38	9.61
MmugDNA.40213.1.S1_s_at	MmugDNA.40213.1	gDNA.g5454169	9.87	10.26	10.11	10.32	10.36	10.15	10.27	10.46	10.01	10.20	10.29	10.31	10.41	10.30	10.46	10.54	10.20	10.05	9.95	10.40	10.56	10.20	10.37	10.47	10.27	9.85	9.79	10.25	10.59	10.20	10.19	10.23
MmuSTS.4698.1.S1_at	MmuSTS.4698.1	52626798	6.95	5.77	4.98	5.34	6.46	7.03	7.22	7.43	6.52	6.11	5.40	5.39	5.93	6.44	6.73	7.75	6.59	5.90	5.66	5.25	7.17	7.07	7.04	7.14	6.32	7.60	8.27	7.24	6.85	7.05	8.00	8.03
MmugDNA.22310.1.S1_at	MmugDNA.22310.1	gDNA.Hs.169329.0.A1	10.57	10.49	10.37	10.38	10.36	10.60	10.48	10.82	10.34	10.71	10.77	10.34	10.84	10.95	10.91	10.65	10.58	10.19	10.47	10.44	10.63	10.65	10.73	10.79	10.67	10.24	10.42	10.32	10.83	10.62	10.33	10.68
MmugDNA.11246.1.S1_at	MmugDNA.11246.1	gDNA.Hs.269887.0.A1	6.60	6.26	6.77	6.28	6.51	5.92	6.38	6.33	6.53	6.48	6.27	6.20	6.20	5.60	5.86	6.03	6.19	6.55	6.74	6.29	6.27	5.20	5.55	6.23	5.93	6.69	6.68	6.28	6.24	5.95	5.86	6.14
MmugDNA.30770.1.S1_at	MmugDNA.30770.1	gDNA.g8923523	7.12	7.09	7.07	7.21	7.16	7.45	7.31	7.45	7.05	6.98	7.02	7.33	7.30	7.52	7.33	7.18	7.23	6.98	7.32	7.33	7.48	7.71	7.14	7.33	7.35	7.39	7.25	7.18	7.32	7.54	7.32	7.42
Mmu.16421.1.S1_at	Mmu.16421.1	CN645225	7.35	7.05	7.00	6.92	7.22	7.41	7.56	6.93	7.19	7.13	7.07	6.88	7.28	7.50	7.33	7.02	7.06	7.01	6.78	6.99	7.00	7.56	7.86	7.29	7.33	7.18	6.46	6.88	7.25	7.35	7.59	7.40
MmugDNA.28105.1.S1_at	MmugDNA.28105.1	gDNA.Hs.154570.0.A1	8.38	8.19	8.22	8.39	8.64	8.95	8.59	8.76	8.68	8.43	8.50	8.80	8.94	8.82	8.59	9.00	8.68	8.47	8.56	8.89	9.28	8.62	8.55	8.92	9.30	8.37	8.20	8.86	9.61	9.09	9.19	9.03
MmugDNA.39107.1.S1_at	MmugDNA.39107.1	gDNA.Hs.83623.2.S4	4.14	4.14	4.05	4.30	11.04	10.97	3.98	4.51	4.02	3.65	3.32	4.07	10.88	11.08	4.05	4.06	3.83	3.81	3.55	4.12	10.75	11.08	4.04	4.14	3.96	4.31	4.03	4.12	11.00	10.86	4.16	4.01
MmugDNA.8640.1.S1_at	MmugDNA.8640.1	gDNA.Hs2.126494.1.A1	3.95	3.71	3.81	3.33	3.74	3.82	4.07	3.92	3.47	3.51	3.33	3.46	3.98	3.42	4.10	3.65	3.49	3.40	3.08	3.62	3.79	3.53	3.77	3.86	3.64	3.40	3.70	3.28	4.32	3.49	3.65	3.87
MmugDNA.16848.1.S1_at	MmugDNA.16848.1	gDNA.g7706540	6.13	6.26	6.65	5.77	5.28	5.88	6.06	6.19	6.17	6.07	6.12	5.97	5.03	5.11	5.93	6.04	5.73	5.88	6.02	6.31	5.13	5.47	5.72	5.77	6.24	6.17	6.33	5.87	5.74	5.91	6.17	5.51
MmugDNA.39101.1.S1_at	MmugDNA.39101.1	gDNA.Hs.83623.2.S1	5.39	5.58	5.75	5.18	8.45	8.23	5.58	5.53	5.23	5.26	5.03	5.34	8.75	8.99	5.33	5.33	4.96	5.21	5.23	5.51	7.92	8.98	5.30	5.21	5.38	5.31	5.45	5.21	7.72	7.78	5.34	5.82
MmugDNA.15241.1.S1_at	MmugDNA.15241.1	gDNA.g9845292	8.00	7.63	8.26	8.18	7.20	7.23	8.11	7.78	7.88	7.79	7.46	8.45	7.00	7.32	7.72	7.65	7.42	8.49	8.68	8.71	7.21	7.58	7.65	7.84	7.74	8.26	8.45	8.09	7.21	7.37	8.35	7.78
MmuSTS.1778.1.S1_at	MmuSTS.1778.1	55167829	2.63	2.66	2.59	3.12	2.63	2.73	2.43	2.60	2.70	3.12	2.69	3.11	2.50	2.71	2.58	2.65	2.72	2.72	2.70	3.13	2.79	2.70	2.47	2.56	2.87	2.79	2.70	2.89	2.52	2.64	2.48	2.67
MmugDNA.29329.1.S1_at	MmugDNA.29329.1	gDNA.Hs.79953.0.A1	5.72	5.41	4.99	5.24	4.89	4.46	5.05	5.12	5.70	5.51	5.19	5.74	5.14	4.73	4.96	5.25	5.73	5.22	5.00	5.47	4.90	4.95	5.36	4.98	5.59	5.01	4.86	5.46	5.15	4.61	5.42	4.62
MmugDNA.15043.1.S1_at	MmugDNA.15043.1	gDNA.Hs.43936.0.A1	12.75	12.79	12.86	13.06	13.00	12.97	12.94	13.02	13.08	12.83	12.75	12.97	13.05	12.93	12.92	13.03	13.04	12.90	12.95	12.99	13.14	13.03	12.94	13.08	12.74	12.85	12.75	12.97	13.15	13.23	13.10	13.03
MmugDNA.7510.1.S1_at	MmugDNA.7510.1	gDNA.Hs.112844.0.S1	6.89	6.37	6.32	6.50	6.86	6.93	6.59	6.99	6.94	6.50	6.36	6.60	6.85	6.98	6.53	7.33	6.87	6.72	6.66	6.46	6.97	7.30	6.73	6.86	6.44	6.87	7.03	6.94	6.94	7.04	7.23	7.23
MmugDNA.15429.1.S1_at	MmugDNA.15429.1	gDNA.Hs.8346.0.A1	6.17	6.01	6.70	6.60	5.24	5.55	5.81	6.07	5.98	6.74	6.38	6.70	5.96	6.22	6.36	6.05	6.35	6.23	5.80	6.84	5.34	5.84	6.33	6.11	5.58	6.44	6.55	7.09	5.26	5.24	5.80	6.24
MmugDNA.33493.1.S1_at	MmugDNA.33493.1	gDNA.g3644039	5.37	6.15	5.61	5.64	6.38	6.21	6.06	5.66	5.15	6.17	5.92	5.80	5.79	6.04	5.85	6.01	5.40	5.47	5.32	6.00	6.53	6.21	6.07	5.68	5.95	5.52	4.99	5.77	6.38	6.25	6.11	5.90
MmugDNA.13658.1.S1_at	MmugDNA.13658.1	gDNA.g13528902	10.32	10.53	10.48	10.58	7.24	6.97	10.39	10.24	10.48	10.77	10.98	10.57	7.38	7.20	10.72	10.43	10.50	10.51	10.48	10.17	6.92	6.85	10.71	10.32	10.32	10.23	10.06	10.45	6.91	7.75	10.24	9.95
MmugDNA.34069.1.S1_at	MmugDNA.34069.1	gDNA.Hs.332731.0.S1	6.89	6.45	6.66	6.82	6.54	6.78	6.70	6.57	6.90	6.55	6.79	6.69	6.56	6.54	6.61	6.43	6.66	6.76	6.95	6.79	6.61	6.53	6.63	6.53	6.66	6.75	6.82	6.90	6.55	6.45	6.72	6.68
MmugDNA.29914.1.S1_at	MmugDNA.29914.1	gDNA.Hs2.379512.1.S1	9.47	9.21	10.14	9.06	10.75	10.73	10.34	11.04	10.16	9.30	9.68	9.30	10.19	9.73	9.52	11.34	10.29	9.65	10.20	9.65	9.77	10.76	9.85	9.91	9.59	9.61	9.96	9.35	10.22	10.58	9.95	10.18
MmuSTS.2638.1.S1_at	MmuSTS.2638.1	62000460	5.32	4.89	4.89	5.14	5.47	5.20	4.97	5.05	4.75	5.17	5.47	5.07	5.74	5.19	5.40	5.82	4.90	5.00	4.88	4.93	5.51	5.03	5.28	5.53	5.09	4.89	4.35	5.04	5.44	4.96	5.07	5.65
MmugDNA.9511.1.S1_at	MmugDNA.9511.1	gDNA.Hs.123065.0.A1	4.98	5.23	5.03	5.11	4.98	4.38	5.02	4.79	5.06	5.53	5.12	5.47	4.77	4.51	4.91	5.16	5.10	5.24	5.08	5.20	5.06	4.60	4.95	5.09	4.70	5.07	5.12	5.53	4.46	4.76	4.67	5.24
MmugDNA.28783.1.S1_at	MmugDNA.28783.1	gDNA.Hs.226469.0.S1	6.73	6.28	6.33	6.53	8.33	6.94	6.93	7.00	6.76	6.59	6.03	6.63	8.36	6.91	6.80	6.98	6.75	6.76	5.73	6.82	7.60	6.76	6.37	7.17	6.54	6.77	6.40	6.62	8.18	7.22	6.25	7.73
MmugDNA.38061.1.S1_at	MmugDNA.38061.1	gDNA.Hs.278634.1.A1	5.10	5.96	5.76	5.92	6.87	6.26	6.05	5.68	5.95	6.60	6.09	5.92	7.13	7.25	6.95	7.35	6.85	6.58	6.59	6.66	6.92	7.12	6.42	6.47	6.37	6.30	5.91	5.85	6.53	6.79	6.09	6.29
MmugDNA.27752.1.S1_at	MmugDNA.27752.1	gDNA.Hs2.348365.1.S1	10.83	11.08	11.23	11.15	10.53	10.65	10.42	10.45	11.04	11.30	11.16	11.29	10.68	11.02	10.65	11.24	11.23	11.04	10.95	11.27	11.03	11.10	10.50	10.56	11.26	10.89	10.52	10.79	10.63	11.32	10.20	10.31
MmugDNA.479.1.S1_at	MmugDNA.479.1	gDNA.Hs.13740.0.A1	9.75	9.62	9.72	9.57	9.33	8.95	9.39	9.30	9.80	9.63	9.68	9.36	9.50	9.09	9.37	9.52	9.85	8.99	9.20	9.57	9.11	8.84	9.20	9.27	10.08	9.32	9.16	9.34	9.50	8.92	8.87	9.09
MmugDNA.37072.1.S1_at	MmugDNA.37072.1	gDNA.g4503376	9.94	9.84	10.00	9.84	10.11	10.48	10.36	10.63	10.57	10.59	10.18	10.20	10.20	10.62	10.48	11.17	10.57	10.58	10.20	9.84	10.54	10.73	10.57	10.75	10.40	10.27	9.49	9.80	10.02	10.86	10.40	10.49
MmugDNA.28580.1.S1_at	MmugDNA.28580.1	gDNA.g12652858	8.72	8.90	9.99	9.58	10.20	9.66	10.11	10.21	10.09	9.54	10.30	10.01	10.59	10.10	9.87	10.82	10.28	9.36	10.09	9.64	10.92	10.43	10.44	10.82	10.39	8.88	9.52	9.23	10.46	10.35	9.19	9.94
Mmu.15993.1.S1_s_at	Mmu.15993.1	CO581923	13.45	13.49	13.27	13.45	13.01	13.24	13.45	12.96	13.47	13.41	13.27	13.38	13.11	13.22	13.42	12.91	13.41	13.46	13.23	13.52	13.00	13.09	13.41	12.93	13.59	13.34	13.02	13.38	13.28	13.04	13.34	12.73
MmugDNA.37762.1.S1_at	MmugDNA.37762.1	gDNA.Hs.44155.0.A1	9.13	8.85	9.11	8.89	8.54	8.82	8.90	8.87	8.97	8.81	8.87	8.89	8.77	8.65	8.61	8.79	8.63	8.96	8.96	9.09	8.38	8.49	8.65	8.76	8.82	8.55	8.47	8.66	8.81	8.43	8.48	8.51
MmugDNA.30275.1.S1_at	MmugDNA.30275.1	gDNA.g3832517	9.30	9.71	9.71	9.15	10.21	10.20	10.19	9.98	9.93	9.44	9.81	9.21	10.31	9.84	10.04	10.83	10.28	10.10	10.20	9.74	10.00	10.18	9.82	10.03	9.95	9.59	9.66	9.33	10.34	10.13	9.82	9.77
MmugDNA.13535.1.S1_at	MmugDNA.13535.1	gDNA.Hs2.29952.1.A1	8.56	8.03	7.79	8.68	7.19	7.23	7.92	8.76	8.77	7.89	8.03	8.71	6.92	6.57	7.95	8.73	8.69	8.28	8.21	8.94	6.83	6.75	7.81	8.75	8.76	8.43	9.02	9.35	7.00	7.00	7.95	8.66
MmugDNA.24184.1.S1_at	MmugDNA.24184.1	gDNA.Hs2.172567.1.S1	5.46	5.05	5.35	5.13	4.33	4.50	5.16	5.01	5.27	5.21	5.28	5.26	4.92	4.96	5.07	5.34	4.90	4.78	5.41	5.22	4.72	4.21	5.12	5.03	5.27	5.19	5.47	5.14	4.69	4.76	5.14	4.95
MmugDNA.43320.1.S1_at	MmugDNA.43320.1	gDNA.Hs.204370.0.S1	8.81	8.77	8.77	9.15	8.74	8.64	8.80	8.57	9.08	9.04	9.02	9.10	9.09	8.78	8.92	8.49	8.91	8.89	9.16	9.32	8.81	8.59	8.69	8.79	9.07	8.94	8.91	9.49	9.33	8.62	8.53	8.42
MmugDNA.10624.1.S1_at	MmugDNA.10624.1	gDNA.Hs.7057.0.S1	7.03	6.13	6.51	6.91	7.17	6.61	7.37	7.44	6.88	6.80	6.72	7.01	7.15	6.94	7.23	7.20	6.87	6.87	6.90	7.15	7.18	6.95	7.17	7.16	6.97	6.83	6.91	7.12	7.29	6.93	7.29	7.47
MmugDNA.28551.1.S1_at	MmugDNA.28551.1	gDNA.Hs.115920.0.A1	7.30	4.82	5.23	4.71	7.35	6.31	6.39	6.92	7.44	5.62	5.91	4.93	7.70	6.72	7.08	7.47	7.53	5.28	5.33	5.34	7.49	6.29	6.78	7.05	7.51	5.32	5.35	5.13	7.72	6.21	6.30	6.84
MmugDNA.1295.1.S1_at	MmugDNA.1295.1	gDNA.g2291005	10.31	10.07	10.43	10.18	9.92	10.02	10.12	10.29	10.15	10.06	10.18	10.24	10.00	9.97	9.91	9.96	10.09	10.18	10.32	10.34	9.80	9.97	10.05	10.16	10.08	10.14	10.15	10.19	10.05	9.99	10.10	10.26
MmugDNA.13236.1.S1_at	MmugDNA.13236.1	gDNA.Hs.153089.0.A1	6.17	6.79	6.75	6.57	5.09	6.34	5.74	4.69	6.06	7.20	7.12	6.86	5.06	7.05	5.52	5.40	5.56	7.45	7.14	6.19	4.98	6.49	5.79	5.44	5.17	6.57	6.64	6.43	4.87	6.82	5.56	5.31
MmugDNA.27747.1.S1_at	MmugDNA.27747.1	gDNA.g12652704	5.44	4.92	5.52	6.19	6.20	6.11	5.44	6.73	5.85	5.76	5.63	6.46	6.91	6.42	5.48	6.92	5.82	5.09	5.19	6.47	7.09	6.78	5.76	6.84	5.32	5.09	4.00	6.49	6.51	6.88	5.72	6.56
MmugDNA.43209.1.S1_at	MmugDNA.43209.1	gDNA.g6382063	7.48	7.55	7.58	7.28	7.21	7.29	6.03	7.01	8.42	7.87	8.02	8.02	7.29	7.67	6.78	8.02	8.71	7.86	7.96	8.52	7.79	7.84	6.07	7.59	8.87	7.75	7.18	7.70	7.49	7.67	6.36	7.38
MmugDNA.35424.1.S1_at	MmugDNA.35424.1	gDNA.Hs.3254.1.S1	10.94	10.92	11.02	10.87	10.75	10.90	10.91	10.71	10.86	10.86	10.95	10.76	10.77	10.67	10.76	10.65	10.81	10.83	10.90	10.93	10.74	10.60	10.68	10.62	11.05	10.76	10.85	10.69	11.02	10.72	10.57	10.42
MmugDNA.42576.1.S1_at	MmugDNA.42576.1	gDNA.Hs.269763.0.A1	9.47	9.14	9.29	9.10	8.79	9.24	8.81	8.79	8.94	8.83	8.30	8.99	8.27	8.66	8.43	7.68	8.82	8.98	8.34	9.62	7.97	8.69	8.42	8.21	9.17	9.15	8.94	8.84	8.61	9.20	8.43	8.89
MmugDNA.39103.1.S1_at	MmugDNA.39103.1	gDNA.Hs.83623.2.S2	3.97	3.79	3.77	3.67	9.65	9.87	3.85	3.91	3.66	3.70	3.54	3.55	9.89	9.78	3.49	3.60	3.59	3.58	3.62	3.69	9.52	9.68	3.86	3.65	3.74	3.52	3.53	3.46	9.76	9.72	3.93	3.67
MmugDNA.3640.1.S1_at	MmugDNA.3640.1	gDNA.g9651169	8.35	8.01	8.30	8.21	8.02	8.12	8.02	7.99	8.24	8.21	8.11	8.33	7.85	8.04	8.00	8.03	8.07	8.16	8.12	8.61	7.88	8.06	7.92	8.13	8.23	8.17	8.04	8.43	8.09	8.23	8.07	8.23
MmuSTS.4077.1.S1_at	MmuSTS.4077.1	60301472	10.76	10.62	10.73	10.65	10.57	10.60	10.69	10.54	10.59	10.62	10.60	10.69	10.52	10.52	10.56	10.42	10.54	10.49	10.60	10.73	10.46	10.46	10.62	10.42	10.59	10.71	10.55	10.73	10.57	10.53	10.67	10.46
MmuSTS.990.1.S1_at	MmuSTS.990.1	62000199	10.45	10.40	10.22	9.88	10.40	10.31	10.74	10.38	10.41	10.44	10.66	9.63	10.82	10.60	11.07	10.74	10.63	9.94	9.98	9.77	10.56	10.43	10.98	10.43	10.75	10.28	10.21	9.73	10.66	10.53	10.58	10.44
MmugDNA.38968.1.S1_at	MmugDNA.38968.1	gDNA.g12003206	10.61	10.92	10.70	10.91	10.98	10.79	10.99	11.02	10.94	10.99	11.28	10.96	11.16	11.01	11.28	11.42	11.03	10.69	10.69	11.14	11.20	11.16	11.24	10.96	11.02	10.69	10.74	11.00	11.18	11.02	11.00	11.12
MmugDNA.25618.1.S1_at	MmugDNA.25618.1	gDNA.Hs.22860.0.A1	5.05	4.65	4.53	4.24	5.05	5.55	5.05	5.14	4.16	4.88	4.37	4.78	4.72	5.04	4.90	5.09	4.94	4.54	4.56	4.54	5.13	5.75	5.16	4.72	4.58	5.12	5.30	5.49	5.18	5.41	5.15	5.08
MmuSTS.4411.1.S1_at	MmuSTS.4411.1	55167518	11.12	10.85	11.05	10.90	10.80	10.94	10.95	10.89	10.99	10.88	10.83	11.00	10.84	10.72	10.96	10.70	10.94	11.01	11.03	11.25	10.75	10.62	10.79	10.83	11.16	11.07	10.90	11.09	11.10	10.93	10.94	10.95
MmugDNA.30373.1.S1_s_at	MmugDNA.30373.1	gDNA.Hs.269918.2.A1	3.61	3.12	3.14	3.02	3.28	3.16	3.24	3.14	3.22	3.13	3.11	3.21	3.07	3.07	3.06	2.87	3.32	3.21	3.16	3.22	2.86	2.86	2.97	3.05	3.32	3.46	3.30	3.37	3.18	2.77	2.76	3.23
MmugDNA.30180.1.S1_at	MmugDNA.30180.1	gDNA.Hs.7572.0.A1	6.33	6.21	6.15	6.07	5.75	5.88	6.03	5.68	6.41	6.20	6.45	6.09	6.37	6.02	6.22	6.07	6.34	6.03	6.15	5.97	6.14	5.68	6.04	5.65	6.34	5.83	6.16	6.24	6.18	5.85	5.87	5.61
MmugDNA.34746.1.S1_at	MmugDNA.34746.1	gDNA.Hs.129926.0.A1	7.46	7.37	7.76	7.43	7.29	7.33	7.25	7.39	7.41	7.39	7.42	7.35	7.18	7.14	7.24	7.24	7.36	7.27	7.27	7.56	7.25	6.99	7.25	7.36	7.39	7.40	7.33	7.51	7.45	7.15	7.37	7.41
MmugDNA.38096.1.S1_s_at	MmugDNA.38096.1	gDNA.Hs.193063.0.S2	11.98	11.80	11.71	11.75	11.95	11.82	12.02	12.10	12.11	11.93	11.88	11.71	12.13	12.01	12.06	11.84	12.00	11.62	11.59	11.77	12.00	11.89	11.97	11.92	12.04	11.61	11.55	11.67	12.13	11.94	11.93	11.97
MmunewRS.8.1.S1_at	MmunewRS.8.1	47551346	7.92	8.65	8.93	8.51	8.68	8.57	7.58	8.11	8.49	8.18	8.81	8.04	8.35	8.23	7.75	8.07	8.62	9.07	8.73	8.44	8.49	8.35	7.52	8.09	8.97	9.01	8.79	8.74	8.43	8.46	7.77	8.03
MmugDNA.6252.1.S1_s_at	MmugDNA.6252.1	gDNA.Hs.328358.0.A1	8.36	8.36	8.53	8.36	8.21	8.07	8.34	8.11	8.32	8.16	8.10	8.57	8.11	7.96	8.19	8.01	8.21	8.16	8.20	8.76	8.10	8.00	8.18	8.08	8.40	8.29	8.40	8.63	8.51	8.05	8.31	8.21
MmugDNA.26436.1.S1_at	MmugDNA.26436.1	gDNA.Hs.6189.0.A1	7.61	8.00	7.76	7.78	7.61	7.32	7.56	7.59	7.55	7.99	7.76	7.69	7.92	7.43	7.70	7.50	7.63	7.79	7.71	7.86	7.57	7.37	7.66	7.35	7.64	7.97	7.61	7.60	7.77	7.40	7.33	7.21
MmugDNA.6166.1.S1_at	MmugDNA.6166.1	gDNA.Hs.44640.0.A1	6.33	7.33	6.84	6.94	7.52	7.25	7.16	7.12	7.25	7.32	7.36	7.27	7.49	7.25	7.43	7.67	7.21	7.55	7.15	7.60	7.88	7.55	7.43	7.63	7.45	7.48	6.93	7.45	7.80	7.80	7.48	7.73
MmuSTS.4460.1.S1_at	MmuSTS.4460.1	55167528	10.13	10.00	10.17	9.92	9.77	9.93	10.03	10.07	9.95	9.92	9.82	9.80	9.85	9.69	9.91	9.74	9.83	9.86	9.89	10.07	9.57	9.65	9.81	9.83	10.08	10.11	10.06	9.91	9.93	9.73	9.94	9.87
MmugDNA.9335.1.S1_at	MmugDNA.9335.1	gDNA.Hs.288680.0.S1	5.36	5.29	5.09	5.13	5.55	5.39	5.41	5.24	5.15	5.48	5.83	5.43	5.55	5.45	5.33	5.71	5.16	4.86	4.64	5.03	5.54	5.14	5.45	5.28	5.13	5.07	4.95	5.05	5.72	5.41	5.32	5.24
MmugDNA.34143.1.S1_at	MmugDNA.34143.1	gDNA.g5730082	9.40	9.30	9.40	9.09	9.08	8.90	8.94	9.29	9.36	9.52	9.53	9.15	9.18	9.00	9.27	9.48	9.37	9.32	9.52	9.31	9.03	8.84	9.18	9.36	9.35	9.38	9.48	9.27	9.38	8.82	9.10	9.31
MmugDNA.21395.1.S1_at	MmugDNA.21395.1	gDNA.Hs2.434294.1.S1	2.62	2.60	2.70	2.64	2.98	2.53	2.95	2.82	2.48	2.77	2.58	2.56	2.65	2.76	2.95	2.45	2.44	2.48	2.50	2.63	2.63	2.63	2.62	2.88	2.49	2.43	2.49	2.45	2.82	2.60	2.57	2.91
MmugDNA.35603.1.S1_at	MmugDNA.35603.1	gDNA.Hs.281706.1.A2	6.17	4.86	5.11	4.76	6.16	6.88	5.68	6.06	5.80	5.21	5.05	4.92	5.96	6.78	5.66	5.97	6.13	5.13	5.55	4.01	6.61	6.93	5.39	5.66	5.57	5.58	6.29	5.93	6.22	7.07	5.66	5.84
MmugDNA.19788.1.S1_at	MmugDNA.19788.1	gDNA.Hs2.432987.1.S2	6.62	7.10	5.71	5.88	7.01	6.50	7.39	6.48	6.26	6.92	5.91	5.66	7.03	6.45	7.15	7.26	6.60	6.84	6.26	5.94	7.31	6.36	7.23	6.87	6.33	7.08	6.61	6.23	7.53	6.41	7.39	7.11
MmugDNA.18652.1.S1_at	MmugDNA.18652.1	gDNA.Hs.49658.0.S1	8.84	8.34	8.93	8.47	8.34	8.56	8.57	8.61	8.78	8.38	8.56	8.63	8.27	8.37	8.42	8.43	8.70	8.43	8.74	8.82	8.00	8.19	8.45	8.61	8.83	8.61	8.76	8.67	8.43	8.34	8.49	8.68
MmugDNA.1371.1.S1_at	MmugDNA.1371.1	gDNA.Hs.137732.0.S1	4.35	4.45	4.35	4.32	4.69	4.58	4.50	4.55	4.45	4.29	4.29	4.46	4.49	4.51	4.34	4.45	4.51	4.16	4.18	4.51	4.69	4.46	4.57	4.53	4.40	4.58	4.63	4.55	4.83	4.67	4.41	4.68
MmugDNA.35320.1.S1_at	MmugDNA.35320.1	gDNA.Hs2.292009.1.S1	5.65	5.94	5.98	5.72	5.56	5.67	5.71	5.81	5.74	5.73	5.66	5.64	5.08	5.16	5.49	5.71	5.60	5.58	5.75	5.81	5.33	5.29	5.33	5.99	5.65	5.87	5.99	5.71	5.18	5.47	5.48	5.64
MmugDNA.2493.1.S1_at	MmugDNA.2493.1	gDNA.Hs.119273.1.A1	7.53	7.20	7.63	7.40	7.02	7.21	7.32	7.42	7.45	7.33	7.22	7.24	7.15	7.02	7.30	7.09	7.35	7.31	7.47	7.22	7.21	7.18	7.15	7.13	7.38	7.38	7.49	7.36	7.38	7.35	7.34	7.33
MmugDNA.7293.1.S1_at	MmugDNA.7293.1	gDNA.g9755158	9.18	9.02	8.21	8.65	9.17	9.00	9.21	9.33	8.71	8.88	8.46	7.57	8.98	8.83	8.53	8.98	9.15	8.61	8.19	7.89	9.42	9.31	8.54	9.57	9.46	8.59	7.52	8.51	9.51	9.26	9.12	9.47
MmugDNA.20320.1.S1_at	MmugDNA.20320.1	gDNA.Hs.207776.0.S1	10.04	10.29	9.97	10.42	10.05	9.98	9.82	10.04	10.15	10.42	10.17	10.38	10.24	10.18	9.92	10.16	10.17	10.32	10.12	10.32	10.10	10.12	9.89	10.05	10.20	10.29	9.97	10.25	10.16	10.14	9.82	9.97
MmugDNA.32209.1.S1_at	MmugDNA.32209.1	gDNA.Hs.165221.0.A1	6.49	6.45	6.45	6.29	6.42	6.48	6.01	6.01	6.80	6.51	6.46	6.50	6.30	6.60	6.00	6.52	6.67	6.68	7.00	6.77	6.52	6.42	6.39	6.56	6.65	6.65	6.78	6.61	6.32	6.54	6.13	6.75
MmugDNA.22279.1.S1_at	MmugDNA.22279.1	gDNA.Hs.184434.0.S1	10.05	10.02	9.97	9.87	9.78	9.91	10.01	10.04	9.98	9.93	9.71	9.77	9.82	9.64	9.76	9.75	9.87	10.00	9.91	10.07	9.67	9.56	9.77	9.79	10.13	10.37	9.96	10.10	10.04	9.78	9.99	9.94
MmuSTS.1446.1.S1_at	MmuSTS.1446.1	47776843	6.20	6.34	6.35	6.23	6.08	6.12	5.86	5.97	6.05	6.17	6.34	6.10	6.25	6.16	6.15	5.97	6.23	6.04	6.26	6.31	6.09	6.04	6.05	5.77	6.28	6.01	6.17	6.10	6.23	5.79	5.95	5.91
MmugDNA.35337.1.S1_at	MmugDNA.35337.1	gDNA.g13376698	7.01	6.79	6.94	6.37	6.61	6.22	6.50	6.29	6.72	7.29	6.66	6.28	6.58	6.58	6.60	6.50	6.58	7.30	7.11	6.88	5.88	6.07	6.25	6.75	6.60	7.47	7.35	7.08	6.79	6.37	6.69	7.12
MmugDNA.16896.1.S1_at	MmugDNA.16896.1	gDNA.g6912685	8.84	9.02	9.01	8.08	9.54	9.11	9.38	9.58	8.37	8.97	8.75	8.31	9.55	8.87	9.46	9.26	8.36	9.01	8.94	8.37	9.03	8.69	9.06	9.26	8.14	9.28	9.63	8.75	9.38	8.67	9.49	9.49
MmuSTS.674.1.S1_at	MmuSTS.674.1	62000108	11.16	10.99	11.30	10.92	10.78	10.75	11.05	10.92	10.76	11.05	10.90	10.99	10.89	10.68	10.88	10.67	10.69	11.08	11.05	11.26	10.62	10.63	10.75	10.82	10.86	11.12	11.14	11.09	11.06	10.81	10.99	10.94
MmugDNA.35172.1.S1_at	MmugDNA.35172.1	gDNA.g13376635	6.26	6.32	6.37	6.13	5.82	6.18	5.97	6.27	6.29	6.37	6.31	6.04	5.72	5.78	5.98	6.10	6.21	6.37	6.14	6.27	5.39	5.79	5.97	6.48	6.19	6.37	6.13	6.16	6.11	5.72	6.03	6.19
MmugDNA.30564.1.S1_at	MmugDNA.30564.1	gDNA.Hs2.284284.1.S1	10.53	10.20	10.47	10.29	10.16	10.25	10.15	10.10	10.18	10.24	10.49	10.14	10.28	10.15	10.11	10.05	10.32	10.07	10.28	10.04	9.87	10.05	10.04	9.78	10.37	9.94	10.05	10.02	10.20	9.88	9.72	9.77
MmugDNA.13585.1.S1_at	MmugDNA.13585.1	gDNA.Hs.110667.0.S1	7.01	6.53	6.90	6.44	4.74	6.78	5.05	6.69	7.10	6.43	6.59	6.67	4.94	6.56	5.00	6.74	6.78	6.61	6.76	6.97	4.38	6.34	5.55	6.89	7.05	6.53	6.67	6.50	4.41	6.20	5.03	6.83
MmugDNA.27488.1.S1_at	MmugDNA.27488.1	gDNA.Hs.56937.1.S1	6.78	6.71	6.85	6.88	6.63	6.31	6.86	6.54	6.89	6.88	6.63	6.84	6.64	6.24	6.83	6.33	6.76	6.87	6.73	7.27	6.66	6.22	6.66	6.30	7.09	6.71	6.56	6.97	7.07	6.17	6.63	6.40
MmugDNA.41128.1.S1_at	MmugDNA.41128.1	gDNA.g2282027	5.96	5.91	5.73	5.88	6.38	6.31	6.09	6.15	6.14	5.81	5.78	6.02	6.51	6.21	6.04	6.06	6.17	6.02	5.86	5.97	6.34	6.20	6.11	6.06	6.47	5.99	6.01	5.93	6.48	6.04	6.03	6.31
MmugDNA.23105.1.S1_at	MmugDNA.23105.1	gDNA.Hs.248043.0.S1	13.30	13.35	12.93	13.44	13.35	9.87	12.24	12.01	13.37	13.39	13.02	13.45	13.42	9.54	12.48	12.07	13.38	13.39	12.98	13.48	13.29	9.63	12.52	12.12	13.24	13.37	12.77	13.42	13.32	9.48	12.46	11.83
MmugDNA.27223.1.S1_at	MmugDNA.27223.1	gDNA.Hs2.303014.1.S1	6.08	6.30	6.17	5.87	6.49	6.45	6.30	6.20	5.96	6.35	6.14	5.66	6.22	6.43	6.18	6.29	5.85	6.30	6.11	5.69	6.27	6.03	6.03	6.11	5.79	6.04	6.03	5.73	6.44	6.26	6.29	6.01
MmuSTS.237.1.S1_s_at	MmuSTS.237.1	59676332	6.50	6.37	6.26	5.80	7.14	6.49	6.31	6.58	6.67	6.13	6.37	5.73	6.72	6.48	6.75	6.61	6.35	6.17	6.39	6.03	6.70	6.55	6.62	6.46	6.71	6.30	6.32	6.02	6.80	6.57	6.47	6.28
MmugDNA.12203.1.S1_at	MmugDNA.12203.1	gDNA.Hs2.405938.1.S1	9.16	9.13	9.34	9.05	9.75	9.57	9.30	9.21	9.21	9.27	9.28	9.05	9.79	9.65	9.33	9.18	9.00	9.26	9.29	9.31	9.52	9.52	9.31	9.14	9.23	9.14	9.03	9.08	10.10	9.73	9.39	9.07
MmugDNA.22780.1.S1_s_at	MmugDNA.22780.1	gDNA.g7106833	12.25	12.64	12.33	12.08	12.50	12.60	12.63	12.62	12.37	12.59	12.47	12.04	12.56	12.71	12.64	12.61	12.34	12.68	12.50	12.00	12.54	12.63	12.65	12.65	12.59	12.64	12.43	12.08	12.70	12.62	12.53	12.54
MmugDNA.39847.1.S1_at	MmugDNA.39847.1	gDNA.Hs.227716.0.S1	9.34	8.41	8.65	8.55	7.79	8.18	8.15	8.72	8.60	8.67	8.89	8.67	8.28	8.52	8.68	8.52	8.88	8.25	8.44	8.95	7.83	8.12	8.36	8.45	8.91	8.53	8.69	8.68	8.38	8.24	7.92	8.83
MmugDNA.14287.1.S1_at	MmugDNA.14287.1	gDNA.g13507376	5.66	5.85	5.79	5.82	6.15	5.81	5.96	5.85	5.36	5.63	5.54	5.66	5.65	5.52	5.66	5.81	5.69	5.62	5.57	5.45	5.72	5.57	5.79	5.76	5.49	5.71	5.62	5.53	5.70	5.74	5.75	5.68
MmugDNA.30929.1.S1_at	MmugDNA.30929.1	gDNA.Hs.10888.0.S1	11.37	10.86	11.22	10.81	10.65	10.76	10.94	10.89	10.78	10.94	10.73	11.27	10.52	10.81	10.65	10.64	10.69	10.93	11.01	11.17	10.66	10.95	10.63	10.74	10.90	11.00	11.11	10.99	10.82	10.84	10.97	10.79
MmugDNA.2928.1.S1_at	MmugDNA.2928.1	gDNA.g4505916	9.64	9.68	9.71	9.75	9.44	9.42	9.55	9.43	9.50	9.61	9.57	9.79	9.57	9.44	9.63	9.42	9.54	9.58	9.60	10.16	9.37	9.20	9.35	9.45	9.73	9.62	9.45	9.70	9.88	9.28	9.27	9.41
MmuSTS.2856.1.S1_at	MmuSTS.2856.1	51854146	7.07	7.05	6.51	6.65	6.09	6.71	5.64	5.73	6.54	7.07	7.10	7.24	5.97	7.12	6.09	7.14	7.31	6.89	7.17	6.93	6.73	7.68	5.54	5.72	6.57	6.81	7.80	7.32	5.13	7.10	5.67	5.32
MmugDNA.41265.1.S1_at	MmugDNA.41265.1	gDNA.g12707552	4.23	4.48	4.68	4.17	4.72	4.57	5.37	4.61	4.30	4.20	4.08	4.33	4.67	4.43	4.63	4.69	3.89	4.37	4.41	4.74	4.54	3.96	4.55	4.76	4.12	4.03	3.91	4.28	4.65	4.21	4.93	4.54
MmugDNA.20769.1.S1_at	MmugDNA.20769.1	gDNA.g5453803	11.22	11.65	11.62	11.53	11.66	11.54	11.62	11.80	11.71	11.63	11.90	11.49	11.75	11.57	11.83	11.95	11.62	11.51	11.52	11.69	11.83	11.78	11.85	11.70	11.77	11.44	11.63	11.47	11.96	11.80	11.72	11.89
MmugDNA.5790.1.S1_at	MmugDNA.5790.1	gDNA.Hs2.128813.1.A1	4.74	4.65	4.85	4.93	5.02	5.08	4.86	5.01	4.67	4.49	4.62	4.83	5.08	5.46	4.92	4.66	4.75	4.85	4.93	5.02	4.82	4.75	5.34	5.09	4.86	4.79	4.73	4.84	5.09	5.06	5.09	4.91
MmugDNA.38522.1.S1_at	MmugDNA.38522.1	gDNA.Hs.69330.0.S1	7.16	7.43	7.51	7.39	7.05	6.97	7.12	7.11	7.00	7.49	7.62	7.42	7.34	7.08	7.27	7.21	7.09	7.15	7.04	7.50	7.00	7.08	7.16	7.12	7.30	7.22	7.06	7.31	7.20	6.88	6.74	6.99
MmugDNA.12544.1.S1_at	MmugDNA.12544.1	gDNA.g12669907	6.35	5.43	5.97	5.84	5.87	5.99	7.16	6.84	5.69	5.39	5.89	5.68	5.80	5.96	7.70	6.76	5.62	5.37	5.69	5.99	5.66	5.83	7.28	6.73	6.06	5.00	5.44	5.57	5.49	5.82	6.72	6.70
MmugDNA.9261.1.S1_at	MmugDNA.9261.1	gDNA.Hs.143316.0.A1	8.90	7.15	9.70	9.67	7.22	7.66	7.80	8.70	9.06	7.82	8.95	9.54	7.79	7.72	7.97	8.08	8.70	7.43	9.22	9.70	6.41	7.28	7.39	8.46	8.52	7.18	8.90	9.23	7.52	6.98	7.10	8.85
MmugDNA.13962.1.S1_at	MmugDNA.13962.1	gDNA.Hs.12622.0.A1	9.08	9.34	9.40	9.13	8.79	9.13	8.85	9.36	9.14	9.21	9.19	9.02	8.81	9.18	8.77	9.03	8.92	9.32	9.31	9.48	8.34	8.85	8.65	9.23	9.30	9.14	9.11	9.23	8.91	8.91	8.74	9.23
MmugDNA.651.1.S1_at	MmugDNA.651.1	gDNA.Hs.257890.0.A1	5.82	5.27	4.39	5.42	5.41	5.35	5.20	4.95	4.85	5.15	4.68	5.44	4.47	4.52	4.36	4.65	4.86	5.07	4.94	5.73	4.43	4.31	4.56	4.73	4.99	6.32	6.06	6.34	4.54	4.54	4.89	5.34
MmugDNA.38117.1.S1_at	MmugDNA.38117.1	gDNA.g7705812	9.71	9.77	10.08	10.03	9.21	9.13	9.78	9.64	9.77	9.88	10.26	9.86	9.41	9.21	10.05	9.76	9.75	9.63	9.85	10.04	9.18	9.05	9.79	9.80	9.82	9.45	9.48	9.58	9.33	8.99	9.59	9.49
MmuSTS.3490.1.S1_at	MmuSTS.3490.1	59676117	9.87	9.31	9.51	9.66	8.44	8.93	9.00	9.08	9.69	9.24	9.11	9.62	8.71	9.09	9.07	8.82	9.64	8.36	8.58	9.73	8.35	8.93	9.10	8.84	9.84	8.57	8.71	9.26	8.84	8.17	8.01	8.84
MmugDNA.22782.1.S1_at	MmugDNA.22782.1	gDNA.Hs.182485.1.S1	7.77	8.15	7.89	7.85	8.24	8.00	8.25	8.15	7.79	8.24	7.81	8.06	8.20	7.93	8.26	8.13	7.93	8.35	8.18	8.28	8.53	8.19	8.36	8.35	8.06	8.35	8.03	8.21	8.67	8.11	8.62	8.49
MmugDNA.40407.1.S1_at	MmugDNA.40407.1	gDNA.Hs.50456.0.A1	7.46	6.93	7.18	7.16	7.04	7.10	7.25	6.88	7.49	7.37	7.66	7.52	7.21	7.47	7.33	7.26	7.50	7.50	7.44	7.57	6.98	7.38	7.18	7.28	7.70	7.31	7.22	7.29	7.31	7.24	6.93	7.20
MmugDNA.42792.1.S1_at	MmugDNA.42792.1	gDNA.Hs.51615.0.A1	4.81	4.78	5.06	4.96	11.81	12.25	4.94	4.88	4.88	4.37	4.25	4.71	11.63	11.52	5.30	4.84	4.68	4.62	5.20	4.90	11.21	11.48	4.89	4.71	5.10	5.32	5.19	4.98	12.43	11.81	4.91	4.87
MmugDNA.1340.1.S1_at	MmugDNA.1340.1	gDNA.Hs.35088.0.A1	9.68	9.95	10.26	10.07	9.37	9.67	9.89	9.84	9.89	10.06	9.90	9.99	9.53	9.73	9.74	9.67	9.77	9.97	10.00	9.99	9.34	9.68	9.85	9.89	9.51	9.80	9.68	9.88	9.29	9.49	9.65	9.89
MmuSTS.2697.1.S1_at	MmuSTS.2697.1	60301258	10.32	10.23	10.40	10.20	10.16	10.12	10.35	10.05	10.25	10.36	10.25	10.23	10.31	9.97	10.15	10.06	10.20	10.18	10.27	10.41	10.14	9.80	10.17	10.04	10.44	10.25	10.30	10.38	10.44	10.05	10.22	10.16
MmunewRS.296.1.S1_at	MmunewRS.296.1	20373176	10.12	10.30	10.24	10.17	5.88	6.08	10.07	10.08	10.25	10.28	10.35	10.10	5.82	5.48	10.26	10.20	10.34	10.27	10.25	9.88	6.25	5.72	10.23	10.16	10.15	9.93	9.81	9.95	5.50	6.13	10.04	9.86
MmugDNA.25286.1.S1_s_at	MmugDNA.25286.1	gDNA.Hs.17528.1.S1	7.78	7.91	8.06	7.78	7.54	7.88	7.88	7.75	7.88	7.91	7.85	7.72	7.88	7.75	7.65	7.66	7.85	7.78	7.84	7.96	7.68	7.51	7.54	7.61	8.07	7.95	8.01	7.87	8.10	7.84	7.56	7.66
MmugDNA.11686.1.S1_at	MmugDNA.11686.1	gDNA.Hs.239500.1.A1	9.49	9.50	9.40	9.28	9.30	9.21	9.26	9.24	9.24	9.43	9.23	9.04	9.27	9.03	9.22	8.91	9.02	9.39	9.39	9.09	8.78	8.61	8.95	8.98	9.00	9.32	9.12	8.93	9.22	8.88	8.86	8.75
MmugDNA.35323.1.S1_at	MmugDNA.35323.1	gDNA.Hs.287849.0.A1	3.45	2.84	3.02	3.26	3.57	2.99	3.33	3.57	3.13	3.17	3.03	2.78	3.34	3.10	3.49	3.48	2.98	2.81	2.83	3.29	3.03	2.98	3.54	3.18	2.91	2.91	2.63	2.73	2.93	3.16	3.22	3.70
MmugDNA.41308.1.S1_at	MmugDNA.41308.1	gDNA.g4503932	7.76	7.45	6.98	7.78	8.10	8.02	8.53	8.20	8.45	8.00	7.85	7.95	8.33	8.44	8.87	8.78	8.74	7.62	7.50	7.30	9.06	8.73	8.71	8.33	7.81	8.57	8.98	9.01	8.03	9.03	9.40	8.43
MmugDNA.20051.1.S1_at	MmugDNA.20051.1	gDNA.g7657620	2.78	2.72	2.74	2.63	3.11	2.89	2.80	2.94	2.56	2.64	2.87	2.63	2.87	2.75	2.71	2.75	2.54	2.59	2.64	2.83	2.71	2.87	2.65	2.81	2.71	2.69	2.66	2.63	2.84	2.71	2.82	2.67
MmuSTS.1952.1.S1_at	MmuSTS.1952.1	47776919	6.49	6.43	6.96	6.20	5.68	6.01	5.72	5.99	6.88	6.06	6.37	6.39	6.35	6.58	5.95	6.51	6.70	7.47	7.78	6.64	5.63	6.48	5.72	6.65	6.61	6.14	6.43	6.18	6.28	6.14	5.64	6.12
MmugDNA.30555.1.S1_at	MmugDNA.30555.1	gDNA.g4758859	8.77	8.69	9.07	8.56	8.49	8.57	8.63	8.34	8.74	8.72	8.79	8.72	8.68	8.53	8.56	8.56	8.58	8.78	8.83	8.92	8.49	8.43	8.55	8.46	8.95	8.50	8.48	8.56	8.80	8.61	8.44	8.44
MmuSTS.4125.1.S1_at	MmuSTS.4125.1	47776580	9.40	9.74	9.48	9.73	6.84	6.67	9.19	8.98	9.32	9.80	9.81	9.81	7.29	7.41	9.89	9.68	9.69	8.73	8.67	9.37	7.34	6.99	9.74	8.94	9.08	9.43	8.84	9.67	7.02	7.25	9.29	8.89
MmuSTS.3501.1.S1_at	MmuSTS.3501.1	51853642	9.58	9.86	9.95	9.79	9.65	9.50	9.09	9.67	9.58	9.80	10.15	9.66	9.95	9.44	9.05	9.58	9.52	9.66	9.93	9.72	9.55	9.37	9.03	9.63	9.47	9.98	10.12	10.10	9.78	9.55	9.21	9.63
MmuSTS.4004.1.S1_at	MmuSTS.4004.1	47777186	11.15	10.59	8.92	10.62	11.91	12.02	11.67	12.43	11.80	10.74	10.58	10.52	11.83	11.92	11.24	12.55	11.91	11.43	11.16	9.89	12.04	12.44	11.29	12.08	10.74	11.95	12.33	12.14	11.02	12.13	12.03	12.47
MmugDNA.7128.1.S1_at	MmugDNA.7128.1	gDNA.Hs2.147313.1.S1	5.56	5.55	6.27	5.82	5.50	5.65	5.54	5.21	5.91	5.74	5.99	5.91	5.44	5.48	5.48	5.48	5.78	5.66	5.78	5.52	5.45	5.46	5.70	5.55	5.58	5.09	5.71	5.43	5.38	5.49	5.16	5.36
MmugDNA.3864.1.S1_at	MmugDNA.3864.1	gDNA.Hs.33790.0.A1	5.19	5.38	5.69	5.27	6.24	5.97	5.88	6.19	5.32	5.27	5.13	5.70	5.84	5.54	5.76	5.51	5.03	5.55	5.93	5.41	5.54	5.57	5.12	6.19	5.23	5.65	5.61	5.36	6.26	5.53	5.71	6.70
MmugDNA.32170.1.S1_at	MmugDNA.32170.1	gDNA.Hs.118987.0.S1	5.85	5.86	5.46	5.97	6.19	6.37	5.76	5.96	5.66	5.74	5.49	5.92	5.91	5.98	5.91	5.90	5.81	5.61	5.61	6.08	6.14	6.08	5.92	5.77	5.85	5.73	5.99	5.65	6.00	6.16	5.99	5.86
MmugDNA.34408.1.S1_at	MmugDNA.34408.1	gDNA.g1463132	7.28	7.69	7.73	7.68	7.35	7.24	7.61	7.56	7.68	7.83	7.79	7.61	7.59	7.43	7.50	7.60	7.55	7.79	7.67	7.80	7.30	7.16	7.44	7.52	7.82	7.62	7.70	7.50	7.86	7.58	7.33	7.40
MmugDNA.5070.1.S1_at	MmugDNA.5070.1	gDNA.g12005818	5.71	6.25	6.60	7.66	5.90	5.84	6.20	5.90	6.24	5.81	6.51	7.48	5.93	5.68	5.94	5.98	6.21	6.05	6.35	7.15	5.72	5.49	6.16	5.94	6.02	6.07	6.10	7.15	5.96	5.55	5.89	5.69
MmuSTS.2066.1.S1_at	MmuSTS.2066.1	62000324	7.07	7.20	7.29	7.55	7.48	7.85	7.63	7.56	6.86	7.21	7.14	7.28	7.15	7.29	7.14	7.10	6.91	7.36	7.21	7.34	7.49	7.19	7.25	7.54	7.17	6.87	6.77	6.93	7.81	7.41	7.36	7.13
Mmu.12382.1.S1_s_at	Mmu.12382.1	CO644739	11.62	12.03	11.92	12.03	11.80	11.78	11.73	11.79	11.91	11.97	12.07	12.00	11.91	11.88	11.83	11.94	11.91	11.98	12.01	12.12	11.95	11.82	11.78	11.78	11.99	11.79	12.12	11.82	11.83	11.89	11.60	11.52
MmugDNA.8951.1.S1_at	MmugDNA.8951.1	gDNA.Hs.300876.1.S1	6.27	6.94	6.99	6.79	5.95	6.09	6.28	6.07	6.42	7.08	7.36	6.58	6.12	6.25	6.46	6.66	6.09	7.11	7.31	6.60	5.89	6.34	6.59	6.64	5.92	6.55	6.83	6.50	5.49	6.60	6.17	6.19
MmugDNA.21767.1.S1_at	MmugDNA.21767.1	gDNA.Hs2.352161.1.S1	5.48	5.68	5.94	5.79	5.73	5.19	4.92	5.04	4.88	5.78	5.79	5.81	5.75	5.60	5.15	5.35	5.48	5.96	6.10	6.23	5.28	5.14	4.88	5.02	5.40	5.86	6.11	6.50	5.93	5.54	5.20	5.78
MmugDNA.2435.1.S1_at	MmugDNA.2435.1	gDNA.Hs.120981.0.A1	7.83	7.68	7.47	8.44	6.76	7.96	7.35	7.35	6.99	7.48	7.28	8.27	6.50	7.09	7.24	6.95	6.98	7.35	7.61	8.17	6.16	7.01	6.97	7.46	7.07	8.54	8.26	8.72	6.69	7.27	7.54	7.62
MmugDNA.31152.1.S1_at	MmugDNA.31152.1	gDNA.Hs2.434257.1.S1	3.84	3.54	3.96	3.69	3.84	4.34	4.02	4.01	3.75	3.74	3.65	3.83	3.64	3.94	3.82	3.89	3.84	3.53	3.65	3.90	3.90	3.68	3.74	3.83	3.72	3.85	3.60	3.84	4.06	4.06	4.09	4.12
MmugDNA.17105.1.S1_at	MmugDNA.17105.1	gDNA.g9910459	9.16	9.24	9.41	9.43	9.17	9.45	8.97	8.88	9.53	9.47	9.57	9.41	9.27	9.41	9.26	9.33	9.59	9.58	9.50	9.74	9.19	9.26	8.91	9.03	9.79	9.30	9.17	9.39	9.52	9.52	9.08	8.90
MmugDNA.39573.1.S1_s_at	MmugDNA.39573.1	gDNA.Hs2.166348.1.S1	6.41	8.09	7.27	7.90	6.34	5.69	7.34	5.96	6.55	8.82	8.67	8.02	7.29	6.47	8.15	6.47	6.97	8.03	7.93	8.13	6.94	6.59	8.02	6.01	7.08	8.47	8.11	8.37	7.74	6.63	7.63	6.49
MmugDNA.25312.1.S1_at	MmugDNA.25312.1	gDNA.Hs.235498.0.S1	9.34	9.23	9.42	9.18	9.16	9.12	9.02	9.02	9.17	9.14	9.21	9.15	9.19	9.15	9.08	9.10	9.07	9.21	9.15	9.35	8.89	9.00	8.98	9.06	9.33	9.14	9.01	9.06	9.29	8.98	8.84	8.91
MmuSTS.2765.1.S1_at	MmuSTS.2765.1	47776361	6.53	6.83	6.64	6.54	6.21	6.20	6.31	6.04	6.52	7.11	7.27	6.53	6.70	6.43	6.67	6.51	6.73	6.58	6.21	6.37	6.40	6.31	6.65	6.18	6.39	6.32	6.29	6.48	6.27	6.30	5.91	5.74
Mmu.13156.4.S1_x_at	Mmu.13156.4	U57952.1	6.76	7.65	7.79	7.62	7.05	7.02	7.11	7.68	7.61	7.85	7.73	7.71	7.08	7.30	7.07	7.73	7.58	7.70	7.90	7.84	7.24	7.30	7.33	7.57	7.52	7.37	7.14	7.54	7.32	7.35	6.57	6.97
MmugDNA.1259.1.S1_s_at	MmugDNA.1259.1	gDNA.g12804376	12.18	12.24	12.23	12.25	12.11	12.48	12.33	12.22	12.06	12.02	12.06	11.99	12.20	12.43	12.39	12.02	12.00	12.03	11.96	12.22	12.02	12.33	12.30	12.18	12.17	12.03	11.74	11.84	12.20	12.39	12.22	12.09
MmugDNA.11899.1.S1_at	MmugDNA.11899.1	gDNA.g7662595	4.44	5.75	4.93	4.30	4.21	4.30	3.82	3.79	4.25	6.13	6.37	4.61	4.11	5.45	4.39	4.25	4.91	5.82	5.33	4.40	4.41	4.83	4.49	3.99	4.64	5.05	4.96	4.79	4.49	4.55	4.17	4.22
MmugDNA.28051.1.S1_at	MmugDNA.28051.1	gDNA.Hs2.375667.1.S1	9.06	7.98	8.04	8.57	7.12	7.76	8.11	7.95	8.50	7.98	7.97	8.53	7.10	8.00	8.36	7.61	8.58	7.72	7.78	8.74	6.97	7.83	8.05	7.60	8.34	7.98	8.13	8.97	7.77	7.80	8.22	7.86
MmugDNA.14041.1.S1_at	MmugDNA.14041.1	gDNA.Hs.117920.0.S1	5.19	5.29	5.15	5.59	5.12	5.11	4.92	5.07	5.07	5.13	5.41	5.61	5.14	5.09	4.86	5.06	5.34	5.06	5.34	5.58	5.06	5.05	5.12	5.27	5.18	5.08	5.52	5.97	4.63	5.16	5.03	5.23
MmuSTS.2297.1.S1_at	MmuSTS.2297.1	60301193	12.09	12.43	12.64	12.21	3.74	4.33	12.18	12.32	12.31	12.10	12.20	12.18	3.53	3.51	12.19	12.25	12.17	12.53	12.43	12.30	3.55	3.42	12.07	12.37	12.00	12.27	12.13	12.15	3.80	3.94	12.16	12.40
MmugDNA.38186.1.S1_at	MmugDNA.38186.1	gDNA.g11415047	4.29	3.90	4.21	3.91	4.47	4.96	4.43	3.69	4.36	5.09	5.58	4.62	5.63	6.70	5.96	5.25	5.61	4.12	4.53	5.14	6.06	6.46	5.73	4.87	5.43	4.65	4.56	5.47	5.97	6.81	5.18	5.16
MmugDNA.34092.1.S1_at	MmugDNA.34092.1	gDNA.g13543714	9.64	9.71	9.78	9.56	9.47	9.55	9.52	9.46	9.40	9.52	9.38	9.45	9.33	9.26	9.29	9.37	9.32	9.43	9.45	9.75	9.05	9.02	9.28	9.41	9.49	9.62	9.46	9.38	9.45	9.25	9.38	9.64
MmugDNA.14969.1.S1_at	MmugDNA.14969.1	gDNA.g6002658	7.94	7.92	7.98	8.08	7.91	7.70	7.98	7.80	7.80	7.93	7.89	8.05	7.65	7.62	7.81	7.38	7.58	7.75	7.97	8.10	7.60	7.56	7.60	7.60	7.85	7.57	7.61	7.52	7.71	7.60	7.60	7.53
MmugDNA.29073.1.S1_at	MmugDNA.29073.1	gDNA.Hs.14587.2.A1	7.07	6.70	7.01	7.16	6.68	6.98	7.04	6.93	6.90	6.89	6.85	7.03	6.56	6.63	6.75	6.70	6.85	6.77	6.88	7.16	6.64	6.62	6.85	6.75	7.02	6.85	7.21	7.08	7.02	6.60	6.89	6.82
MmugDNA.9500.1.S1_at	MmugDNA.9500.1	gDNA.g9257229	6.82	6.66	6.25	6.53	6.68	6.55	6.30	6.42	6.70	6.51	6.31	6.53	6.33	6.28	6.18	6.32	6.80	6.49	6.47	6.63	6.23	6.17	6.22	6.38	6.67	6.50	6.11	6.28	6.03	6.30	6.12	6.29
MmugDNA.31694.1.S1_at	MmugDNA.31694.1	gDNA.g8923654	9.00	8.62	8.71	8.69	9.11	8.85	9.05	8.78	8.83	8.87	8.68	8.56	9.13	8.93	9.06	8.94	8.94	8.56	8.57	8.73	9.06	8.77	8.86	8.94	9.13	8.71	8.51	8.82	8.98	8.94	8.78	8.96
MmugDNA.22915.1.S1_at	MmugDNA.22915.1	gDNA.Hs.270316.0.A1	6.78	6.25	6.61	6.20	6.84	6.55	7.15	6.94	6.45	6.36	6.17	6.15	6.84	6.50	6.85	6.85	6.43	6.57	6.30	6.80	6.73	6.36	6.85	7.09	6.04	7.02	7.22	6.79	7.26	6.58	7.50	7.53
MmugDNA.37167.1.S1_at	MmugDNA.37167.1	gDNA.Hs.24115.0.S1	7.98	8.73	8.61	7.84	7.65	7.62	8.19	7.48	8.30	7.71	7.77	7.86	7.61	7.19	7.33	7.75	7.30	8.31	8.53	7.98	7.09	6.99	7.39	8.03	7.58	8.11	8.44	7.88	6.95	7.16	8.13	8.03
MmugDNA.27324.1.S1_at	MmugDNA.27324.1	gDNA.Hs.97128.0.A1	12.16	11.75	11.87	12.16	11.82	11.72	12.14	12.12	12.12	12.13	12.10	12.33	11.77	11.56	11.84	11.72	11.82	12.50	12.50	12.00	11.65	11.63	11.81	11.75	11.49	12.06	12.14	12.18	11.55	11.71	11.91	11.87
Mmu.5392.1.S1_at	Mmu.5392.1	CO646668	14.30	14.31	14.32	14.31	5.47	5.05	14.28	14.20	14.32	14.28	14.31	14.29	4.66	4.53	14.35	14.27	14.33	14.30	14.27	14.28	4.57	4.90	14.33	14.32	14.24	14.28	14.22	14.30	4.60	4.32	14.29	14.23
MmugDNA.41683.1.S1_at	MmugDNA.41683.1	gDNA.g13591769	6.04	6.16	5.98	6.16	6.55	6.05	6.49	5.87	6.48	6.68	6.70	6.13	6.86	6.62	6.71	6.60	6.36	6.22	5.87	5.60	6.69	6.33	6.90	6.52	6.26	5.71	5.49	6.07	6.81	6.71	6.62	5.85
MmugDNA.40987.1.S1_s_at	MmugDNA.40987.1	gDNA.Hs.5009.0.S2	8.16	8.37	8.40	8.45	7.98	7.86	7.72	8.45	8.49	8.47	8.75	8.68	8.50	8.26	8.22	8.43	8.42	8.53	8.65	8.30	8.10	8.10	7.86	8.40	7.98	8.23	8.46	8.64	7.96	8.29	7.69	8.52
MmugDNA.15427.1.S1_at	MmugDNA.15427.1	gDNA.Hs.238442.0.A1	7.17	7.27	7.19	6.98	7.05	7.36	7.04	7.02	7.49	7.44	7.09	7.14	6.84	7.00	6.69	6.80	7.02	7.47	7.13	7.50	6.83	7.15	7.06	7.15	7.53	7.11	6.98	6.95	6.80	7.11	6.65	6.75
MmugDNA.8232.1.S1_at	MmugDNA.8232.1	gDNA.Hs.171957.1.A4	7.75	7.80	7.84	7.83	7.53	7.68	7.24	7.19	8.04	7.98	8.01	7.81	7.85	7.91	7.79	7.70	8.07	7.98	7.88	8.32	7.72	7.88	7.63	7.62	8.29	8.11	7.58	8.23	8.15	8.18	7.56	7.72
MmugDNA.18007.1.S1_s_at	MmugDNA.18007.1	gDNA.Hs.141269.0.A1	7.70	8.40	8.44	8.34	8.64	8.49	8.47	8.67	8.67	8.74	8.60	8.41	8.67	8.73	8.68	8.97	8.57	8.81	8.45	8.31	8.78	8.78	8.72	8.60	8.23	8.52	8.17	8.24	8.33	8.89	8.49	8.58
MmugDNA.39105.1.S1_at	MmugDNA.39105.1	gDNA.Hs.83623.2.S3	2.91	2.66	2.59	2.76	11.81	12.09	2.60	2.68	2.50	2.53	2.34	2.60	11.94	11.97	2.81	2.64	2.88	2.75	2.48	2.69	11.54	12.00	2.63	2.63	2.66	2.91	2.79	2.87	11.32	11.81	2.89	2.60
MmugDNA.14793.1.S1_at	MmugDNA.14793.1	gDNA.Hs2.384625.1.S1	7.34	7.20	7.47	7.42	7.43	7.48	7.84	7.81	7.20	7.48	7.44	7.60	7.50	7.41	7.46	7.47	7.30	7.40	7.40	7.71	7.50	7.53	7.45	7.59	7.33	7.27	7.15	7.39	7.58	7.73	7.74	7.87
Mmu.105.1.S1_at	Mmu.105.1	CN648205	6.44	6.51	6.59	6.73	6.16	6.26	6.24	6.07	6.77	6.87	6.91	6.62	6.48	6.65	6.60	6.72	6.67	6.67	6.71	6.12	6.51	6.64	6.45	6.35	6.47	6.61	6.39	6.50	6.11	6.58	6.26	6.13
MmugDNA.29277.1.S1_at	MmugDNA.29277.1	gDNA.g12652962	9.89	10.35	10.22	10.45	9.53	10.05	9.51	9.84	9.93	10.51	10.67	10.31	9.82	10.43	9.95	10.15	10.18	9.94	9.95	10.33	9.72	10.21	9.77	9.79	10.23	9.86	10.20	10.20	9.77	10.33	9.29	9.49
Mmu.5825.1.S1_s_at	Mmu.5825.1	CN804037	11.50	11.81	11.71	11.82	11.35	11.52	11.56	11.67	11.72	11.81	11.86	11.71	11.79	11.63	11.66	11.68	11.71	11.93	11.92	11.83	11.61	11.59	11.65	11.78	11.88	11.76	11.59	11.71	11.86	11.56	11.47	11.47
MmugDNA.34585.1.S1_at	MmugDNA.34585.1	gDNA.Hs.146114.0.A1	7.88	8.10	8.11	7.87	7.80	7.64	7.81	7.52	7.70	8.18	7.94	7.96	8.07	7.62	7.87	7.58	7.76	8.01	8.06	7.90	7.50	7.55	7.64	7.50	7.58	8.31	8.02	8.01	8.18	7.70	7.79	7.71
MmugDNA.18324.1.S1_at	MmugDNA.18324.1	gDNA.g12803080	9.86	9.81	9.77	9.51	9.99	10.17	10.03	10.08	10.02	9.78	9.77	9.58	9.89	10.02	9.97	10.40	9.99	9.65	9.51	9.83	10.06	10.07	10.12	10.10	10.10	9.89	10.35	9.64	9.98	10.06	9.89	10.05
MmugDNA.24430.1.S1_at	MmugDNA.24430.1	gDNA.Hs2.1634.2.S1	5.22	6.07	6.16	6.16	6.17	6.82	6.47	6.01	5.70	6.11	6.06	6.22	6.06	6.43	5.95	6.07	5.58	6.31	5.83	6.07	6.56	6.33	6.18	6.12	5.43	5.71	5.23	5.96	6.29	6.79	6.27	5.95
Mmu.5288.1.S1_at	Mmu.5288.1	CN647114	9.79	9.23	10.75	9.23	10.67	9.67	10.72	11.30	9.62	9.33	10.88	9.26	10.80	9.53	10.79	11.27	9.49	9.35	10.73	9.25	10.62	9.59	10.83	11.17	9.44	9.34	10.65	9.24	10.84	9.62	10.70	11.13
MmugDNA.14039.1.S1_at	MmugDNA.14039.1	gDNA.Hs.156822.0.A1	5.95	5.18	5.33	5.03	5.51	5.99	6.07	5.38	5.76	5.20	4.95	5.00	5.74	5.81	6.08	5.53	5.87	5.17	5.05	5.26	5.53	5.79	5.89	5.46	5.71	4.80	5.30	5.27	5.91	5.68	6.00	5.17
MmuSTS.4784.1.S1_at	MmuSTS.4784.1	47776629	6.63	7.01	7.04	6.78	7.27	7.26	6.99	6.82	6.86	7.20	6.94	6.72	7.25	7.14	7.27	7.13	7.03	6.61	6.80	6.80	7.05	7.07	7.08	6.79	7.03	7.06	6.70	6.63	7.31	7.07	6.93	6.95
MmugDNA.10841.1.S1_at	MmugDNA.10841.1	gDNA.Hs.145717.0.A1	6.31	5.35	5.69	4.57	5.37	4.63	4.60	4.92	5.49	5.36	5.25	4.62	5.12	4.44	4.33	5.01	5.90	5.63	5.35	4.95	5.08	4.35	4.75	4.94	6.25	5.95	5.48	4.62	5.40	4.56	4.42	5.15
MmugDNA.1643.1.S1_at	MmugDNA.1643.1	gDNA.Hs.125201.0.S1	4.89	4.31	4.51	4.77	4.97	4.90	4.96	4.96	4.53	4.72	4.45	4.48	4.70	4.74	4.58	4.70	4.73	4.41	4.57	4.60	4.90	4.65	5.00	4.51	4.95	4.67	4.76	4.60	4.88	4.88	4.78	4.94
MmugDNA.27712.1.S1_at	MmugDNA.27712.1	gDNA.g4758455	7.27	7.05	7.49	7.33	7.15	7.03	7.05	7.21	7.46	7.38	7.46	7.23	7.21	7.12	7.06	7.26	7.31	7.66	7.66	7.28	7.21	6.94	7.10	7.42	7.64	7.29	7.29	7.16	7.33	7.32	7.18	7.19
MmugDNA.7428.1.S1_at	MmugDNA.7428.1	gDNA.Hs.110457.3.S2	8.64	8.76	9.04	8.79	9.03	9.18	9.09	9.28	8.84	8.66	8.80	8.82	8.91	8.76	8.69	8.95	8.55	8.83	9.00	9.10	8.96	8.79	8.97	9.24	8.93	8.78	9.02	9.01	9.48	9.02	9.32	9.39
MmugDNA.27004.1.S1_at	MmugDNA.27004.1	gDNA.g12652618	7.79	8.35	8.67	8.07	7.78	7.95	7.91	8.07	7.78	8.13	8.38	7.93	7.83	7.92	7.88	7.75	7.67	7.95	8.32	8.04	7.36	7.88	7.65	7.92	7.85	8.17	8.23	8.14	7.79	7.80	7.79	7.83
MmugDNA.41094.1.S1_at	MmugDNA.41094.1	gDNA.Hs.156452.0.A1	4.96	4.83	4.78	4.88	5.31	5.23	4.97	5.09	4.82	4.86	4.46	4.96	5.08	5.01	4.66	5.19	4.86	4.88	4.68	4.90	5.13	4.71	4.88	5.08	5.00	4.75	4.69	4.93	5.14	4.89	5.16	4.99
MmugDNA.8679.1.S1_at	MmugDNA.8679.1	gDNA.Hs.278528.1.A1	9.39	9.17	9.06	9.07	10.24	9.62	9.96	9.41	9.82	9.19	9.30	9.11	9.93	9.50	9.92	9.65	9.83	8.92	9.04	9.41	10.28	9.82	10.08	9.21	10.13	9.19	9.17	9.07	10.34	9.46	9.62	9.32
MmugDNA.27747.1.S1_s_at	MmugDNA.27747.1	gDNA.g12652704	7.01	7.27	7.34	7.40	7.39	7.45	7.21	7.66	6.98	7.46	7.34	7.61	7.71	7.35	7.30	7.80	7.08	7.00	7.04	7.88	8.02	7.56	7.61	7.77	7.34	6.99	6.79	7.47	8.00	7.52	7.49	7.68
MmugDNA.21608.1.S1_at	MmugDNA.21608.1	gDNA.g4506072	11.34	11.29	11.35	11.17	11.17	11.10	11.16	11.26	11.33	11.30	10.96	11.18	11.08	10.75	10.79	11.00	11.03	11.40	11.16	11.28	11.07	10.76	10.91	11.14	11.38	11.47	11.11	11.15	11.27	11.01	11.11	11.31
MmugDNA.3402.1.S1_at	MmugDNA.3402.1	gDNA.g4507200	5.51	4.65	3.72	4.81	4.86	5.45	5.94	5.17	5.53	5.17	4.39	4.77	4.83	5.46	6.22	6.00	5.27	4.42	3.46	4.91	4.71	5.07	6.01	5.90	5.14	4.66	3.66	5.09	5.05	5.16	5.75	5.47
MmugDNA.41107.1.S1_at	MmugDNA.41107.1	gDNA.Hs.325678.0.A1	5.53	5.94	6.22	5.62	6.15	5.96	6.10	6.44	5.93	5.68	5.89	5.45	6.34	5.74	5.76	6.72	5.42	5.65	6.15	5.34	5.91	5.69	5.78	6.33	5.80	5.53	5.38	5.42	6.41	5.91	5.81	5.86
MmugDNA.30537.1.S1_at	MmugDNA.30537.1	gDNA.g3721835	10.39	10.35	10.55	10.25	10.10	9.87	10.34	10.46	10.25	10.21	10.00	10.41	10.02	9.75	9.90	9.84	9.95	10.31	10.37	10.47	9.81	9.70	10.01	10.35	10.12	10.10	10.09	10.24	10.16	9.46	9.90	10.18
MmuSTS.2545.1.S1_at	MmuSTS.2545.1	62000401	8.94	8.99	9.01	8.80	8.83	8.78	8.83	8.73	8.76	8.78	8.79	8.72	8.73	8.61	8.75	8.80	8.70	8.91	8.88	8.89	8.66	8.63	8.71	8.79	8.85	8.89	8.81	8.83	8.94	8.64	8.68	8.76
MmugDNA.34998.1.S1_s_at	MmugDNA.34998.1	gDNA.g11545780	9.12	9.26	9.41	9.52	8.63	8.89	9.14	8.90	9.12	9.34	9.50	9.79	9.04	9.18	9.43	9.08	9.19	9.01	9.30	9.94	8.91	9.04	9.19	8.99	9.51	9.01	9.02	9.55	9.30	9.08	9.01	8.94
MmugDNA.16656.1.S1_at	MmugDNA.16656.1	gDNA.Hs.84087.0.S1	10.91	10.96	11.02	11.12	11.11	11.07	11.12	11.03	10.88	11.22	11.14	11.21	11.22	11.21	11.19	11.19	11.05	10.90	10.95	11.09	11.22	11.17	11.25	11.15	11.02	11.02	10.84	11.14	11.23	11.29	11.17	10.93
MmugDNA.1765.1.S1_at	MmugDNA.1765.1	gDNA.Hs2.290830.1.S1	6.93	6.98	6.79	6.87	6.83	7.15	7.12	7.04	7.14	7.12	7.03	7.06	7.15	7.24	7.39	7.24	7.17	7.02	7.27	7.11	6.99	7.30	7.22	7.30	7.27	6.94	6.61	7.06	7.36	7.40	7.23	7.40
MmugDNA.7369.1.S1_at	MmugDNA.7369.1	gDNA.Hs.285173.0.A1	9.34	9.59	10.23	9.25	10.60	10.43	10.19	11.32	10.44	9.03	9.71	9.65	10.66	9.86	9.77	11.74	10.38	9.81	10.04	10.40	10.19	11.14	9.57	10.32	9.74	9.31	9.29	9.15	10.04	10.54	9.67	10.37
MmugDNA.41431.1.S1_at	MmugDNA.41431.1	gDNA.Hs.293438.0.A1	4.43	4.31	4.75	4.52	4.90	4.68	5.13	5.15	4.92	4.92	4.80	4.36	4.55	4.58	5.53	5.33	5.08	5.25	4.62	4.93	5.09	4.89	5.76	5.26	5.15	5.09	4.51	5.13	5.19	5.68	5.71	5.53
MmugDNA.15349.1.S1_s_at	MmugDNA.15349.1	gDNA.Hs.106552.0.S1	5.13	4.84	5.81	5.59	5.28	5.03	4.97	4.89	5.16	4.61	5.33	5.29	4.73	4.78	4.79	4.70	5.10	4.89	5.39	5.44	4.85	4.89	4.83	5.10	5.00	4.99	6.03	5.49	4.84	4.88	5.10	4.69
MmuSTS.3828.1.S1_at	MmuSTS.3828.1	47777107	6.37	6.52	5.81	6.79	7.93	7.72	6.57	7.17	7.79	6.85	6.52	6.75	6.71	7.81	6.73	6.88	5.81	7.37	6.16	6.74	6.82	7.79	7.94	7.43	6.16	6.03	6.05	6.47	6.81	6.76	8.72	6.82
MmugDNA.39302.1.S1_at	MmugDNA.39302.1	gDNA.Hs.191269.0.A1	8.32	8.18	8.27	9.07	7.22	8.00	8.47	8.02	8.06	8.56	7.70	9.04	7.34	7.64	8.10	7.47	8.46	7.70	7.45	9.36	7.21	7.49	8.33	7.84	8.51	8.18	8.15	9.31	7.83	7.57	7.80	7.83
MmugDNA.6424.1.S1_at	MmugDNA.6424.1	gDNA.Hs.192756.0.A1	7.74	7.61	7.24	8.23	6.72	6.88	7.17	8.06	8.09	7.00	7.44	7.68	6.85	6.37	7.46	7.76	7.90	7.33	7.48	8.12	6.49	6.64	7.77	7.78	8.22	7.89	8.40	8.36	6.47	6.57	7.41	7.71
MmugDNA.26307.1.S1_at	MmugDNA.26307.1	gDNA.Hs.250769.1.S1	4.35	4.80	4.40	4.15	4.03	3.90	4.39	3.65	4.06	4.24	4.11	3.97	3.84	3.87	3.92	3.81	4.28	4.14	3.95	3.89	3.63	4.12	3.78	3.95	4.01	4.25	4.10	3.88	3.88	3.75	3.98	4.08
MmugDNA.19600.1.S1_at	MmugDNA.19600.1	gDNA.Hs2.384839.1.A1	5.56	5.62	5.25	5.61	5.20	5.35	5.42	5.14	5.92	5.27	5.09	5.29	5.01	5.18	5.30	5.09	5.46	5.73	5.13	5.73	4.83	4.96	5.22	5.31	5.28	5.76	5.41	5.54	5.29	5.20	5.44	5.38
MmugDNA.15739.1.S1_at	MmugDNA.15739.1	gDNA.Hs.301997.1.S1	9.83	10.00	9.50	9.87	9.76	10.03	9.84	9.75	9.68	9.92	9.80	9.82	10.11	9.98	10.25	9.85	9.54	9.51	9.38	9.68	9.91	9.87	10.16	9.76	9.75	9.86	9.52	9.82	9.84	9.82	9.81	9.95
MmugDNA.22503.1.S1_at	MmugDNA.22503.1	gDNA.g13569842	9.12	9.60	9.54	9.48	8.81	8.95	9.16	8.79	9.37	9.43	9.44	9.35	9.45	9.32	9.42	9.28	9.39	9.53	9.62	9.61	9.19	9.16	9.26	9.09	9.54	9.48	8.89	9.26	9.49	9.31	8.96	8.74
MmugDNA.28020.1.S1_at	MmugDNA.28020.1	gDNA.Hs.1578.0.S2	6.16	6.15	5.97	6.38	6.31	6.67	6.53	6.26	5.98	6.11	6.15	6.35	6.10	6.25	6.23	6.04	5.99	6.06	5.77	6.15	6.42	6.05	6.13	6.13	6.29	5.98	5.87	6.05	6.41	6.55	6.37	6.31
MmugDNA.36898.1.S1_s_at	MmugDNA.36898.1	gDNA.Hs.284247.0.A1	8.24	8.45	8.45	8.38	8.56	8.51	8.55	8.62	8.53	8.39	8.46	8.46	8.37	8.50	8.49	8.51	8.53	8.37	8.44	8.47	8.58	8.54	8.49	8.46	8.46	8.55	8.50	8.39	8.59	8.57	8.56	8.59
MmugDNA.31490.1.S1_at	MmugDNA.31490.1	gDNA.Hs.132909.0.A1	6.38	5.83	6.05	5.82	5.41	5.63	6.22	4.80	6.03	5.65	5.11	5.53	5.51	5.45	5.66	4.83	6.32	5.32	5.48	6.14	5.07	5.17	5.57	4.60	5.94	6.10	5.76	5.89	5.49	5.67	5.49	5.26
MmugDNA.43350.1.S1_at	MmugDNA.43350.1	gDNA.Hs.40092.1.S1	5.38	5.78	5.78	5.84	5.99	5.88	5.91	5.96	5.29	5.58	5.68	5.58	5.71	6.00	6.32	5.44	5.42	5.48	5.79	5.40	5.66	5.32	5.66	6.05	5.32	5.51	5.39	5.37	5.77	5.54	5.72	5.99
MmugDNA.21136.1.S1_at	MmugDNA.21136.1	gDNA.g4557730	8.17	7.11	5.39	7.42	8.25	9.15	8.19	9.08	7.51	7.98	7.50	7.87	8.07	8.97	8.12	9.50	7.79	7.22	7.43	7.57	8.87	9.36	8.13	8.74	7.18	9.36	10.00	9.67	8.66	9.26	8.94	9.49
MmugDNA.39725.1.S1_at	MmugDNA.39725.1	gDNA.Hs.76578.1.A1	7.77	7.78	7.72	7.87	7.32	7.75	7.76	7.55	7.84	7.75	7.62	7.97	7.64	7.57	7.77	7.57	7.81	7.62	7.82	8.17	7.61	7.51	7.75	7.58	7.79	7.76	7.80	8.00	7.84	7.46	7.54	7.87
MmugDNA.30563.1.S1_at	MmugDNA.30563.1	gDNA.Hs.163045.0.S1	3.56	3.25	3.77	3.32	4.10	3.51	3.73	3.74	3.55	3.50	3.68	3.61	3.54	3.68	3.78	3.80	3.43	3.36	3.52	3.42	3.65	3.69	3.53	3.74	3.40	3.44	3.47	3.50	3.41	3.49	3.61	3.79
MmugDNA.38099.1.S1_at	MmugDNA.38099.1	gDNA.g7705806	9.00	8.86	9.12	8.98	8.77	8.82	8.97	9.00	9.06	8.81	8.97	9.02	8.73	8.59	8.90	8.80	8.89	8.89	9.06	9.25	8.48	8.42	8.87	8.97	9.15	8.83	9.19	9.00	8.95	8.48	8.92	8.97
MmuSTS.252.1.S1_at	MmuSTS.252.1	51853865	8.85	8.85	9.09	8.85	4.17	4.49	8.98	9.02	8.83	8.88	8.83	8.96	4.23	4.69	9.00	8.77	8.68	8.88	8.85	9.07	4.44	4.76	8.76	8.87	8.80	8.78	8.64	8.93	4.37	4.38	8.80	8.90
Mmu.7643.1.S1_at	Mmu.7643.1	AF227561.1	6.16	6.94	6.24	6.45	7.12	6.82	6.61	6.59	6.44	6.77	6.92	6.35	7.49	6.94	7.01	6.83	6.72	6.80	6.41	6.69	7.17	6.90	6.95	6.81	6.95	6.84	6.36	6.68	7.57	7.00	6.68	6.71
MmugDNA.22449.1.S1_at	MmugDNA.22449.1	gDNA.Hs.130435.0.A1	5.99	6.15	6.52	6.53	6.63	6.76	6.60	6.66	5.86	6.30	6.28	6.26	6.36	6.66	6.74	6.20	5.74	6.70	6.59	6.64	6.15	6.41	6.71	6.77	5.84	5.11	4.63	5.50	6.27	6.26	6.10	6.29
MmunewRS.333.1.S1_at	MmunewRS.333.1	51972273	7.67	7.28	7.53	7.23	6.78	7.52	6.90	6.57	7.69	7.06	7.08	7.12	6.92	7.44	6.70	6.54	7.43	7.23	7.33	7.08	6.65	7.43	6.86	6.58	7.28	7.02	7.01	7.10	6.73	7.26	6.71	6.66
MmugDNA.40188.1.S1_at	MmugDNA.40188.1	gDNA.Hs.129135.0.A1	4.15	4.02	4.11	4.24	6.65	6.00	4.04	4.32	3.97	3.82	4.15	4.05	6.33	6.20	3.96	4.02	4.19	4.08	4.11	4.33	6.50	6.32	4.07	4.07	4.03	4.10	3.89	3.68	6.54	6.61	3.90	4.10
MmugDNA.5577.1.S1_at	MmugDNA.5577.1	gDNA.Hs.65636.0.A1	5.96	5.93	6.07	5.53	6.09	6.49	6.12	5.99	6.25	5.61	5.54	5.85	5.86	6.44	6.04	6.01	6.01	5.44	5.54	5.88	6.12	6.41	6.15	5.90	6.19	5.41	5.54	5.43	5.68	6.45	6.02	5.88
MmugDNA.23998.1.S1_at	MmugDNA.23998.1	gDNA.Hs.103931.1.S1	8.13	7.85	8.10	7.99	7.98	8.00	7.91	7.89	8.16	8.04	8.08	7.92	8.05	7.86	7.90	7.93	8.32	7.80	7.99	8.15	7.87	7.68	7.68	7.80	8.43	8.11	8.04	8.08	8.20	7.83	7.65	7.85
MmugDNA.41139.1.S1_at	MmugDNA.41139.1	gDNA.Hs.16986.0.S2	9.51	9.65	9.56	9.55	9.57	9.65	10.04	9.92	9.72	9.77	9.79	9.67	9.82	9.71	10.13	9.80	9.59	9.78	9.84	9.82	9.73	9.68	10.04	9.99	9.73	9.67	9.66	9.78	9.90	9.78	10.06	10.10
MmugDNA.8.1.S1_at	MmugDNA.8.1	gDNA.Hs.161333.0.A1	8.41	8.79	9.52	8.71	9.79	9.83	9.32	9.39	8.10	8.89	8.59	8.99	9.42	9.49	9.53	9.66	8.59	9.37	9.40	9.63	9.02	9.39	9.00	9.38	8.60	9.49	9.57	9.19	9.42	9.68	9.37	10.07
MmugDNA.19688.1.S1_at	MmugDNA.19688.1	gDNA.Hs.74635.1.A1	7.38	7.21	7.47	8.02	8.02	7.98	8.03	7.75	7.25	7.76	7.73	8.26	8.27	8.06	8.16	7.80	7.30	7.69	7.45	8.34	8.12	7.99	8.23	7.98	7.65	7.41	7.19	8.30	8.48	7.91	8.03	8.01
MmugDNA.12693.1.S1_at	MmugDNA.12693.1	gDNA.Hs.47341.0.A1	6.35	6.35	6.40	6.37	6.00	6.08	6.46	6.26	6.71	6.66	6.77	6.53	6.20	6.64	6.62	6.00	6.40	6.51	6.82	6.79	5.89	6.22	6.21	6.34	6.41	6.20	6.48	6.35	6.59	6.17	6.10	6.27
MmugDNA.18477.1.S1_at	MmugDNA.18477.1	gDNA.g3953612	9.29	9.45	9.65	9.64	9.07	9.15	9.25	8.79	8.93	9.34	9.27	9.52	9.23	9.14	9.38	8.59	8.92	8.93	9.24	9.73	8.72	8.98	9.09	8.59	8.95	9.52	9.59	9.91	9.25	9.12	9.15	8.68
MmugDNA.4533.1.S1_at	MmugDNA.4533.1	gDNA.Hs.278352.0.A1	6.10	6.28	6.23	6.19	6.06	6.16	6.21	6.05	6.02	6.13	6.19	6.03	6.08	5.99	6.10	5.90	6.10	6.32	6.49	6.52	6.02	6.20	5.95	6.20	6.24	6.42	6.21	6.38	6.15	6.29	6.13	6.02
MmugDNA.40818.1.S1_at	MmugDNA.40818.1	gDNA.Hs.141480.0.S1	6.94	6.74	7.12	6.58	6.57	6.66	6.61	6.64	6.53	6.74	6.84	6.64	6.46	6.38	6.54	6.13	6.25	6.60	7.13	6.88	6.36	6.15	6.38	6.41	6.36	7.07	7.30	6.78	6.73	6.40	6.76	6.67
MmugDNA.23267.1.S1_at	MmugDNA.23267.1	gDNA.Hs.70488.0.A3	8.39	8.52	8.50	8.72	8.55	8.33	8.44	8.29	8.44	8.82	8.75	8.70	8.47	8.51	8.49	8.42	8.50	8.70	8.54	8.96	8.53	8.35	8.38	8.35	8.82	8.98	9.61	8.57	8.78	8.50	8.26	8.05
MmugDNA.11783.1.S1_at	MmugDNA.11783.1	gDNA.g13375865	8.55	8.64	8.74	8.66	8.85	8.72	8.68	8.76	8.57	8.88	8.99	8.73	8.97	9.01	8.79	8.79	8.62	8.56	8.61	8.61	8.82	8.73	8.75	8.89	8.66	8.68	8.52	8.76	8.95	8.80	8.59	8.86
MmugDNA.15359.1.S1_at	MmugDNA.15359.1	gDNA.g6912493	11.53	11.49	11.72	11.56	11.52	11.54	11.40	11.39	11.54	11.45	11.50	11.49	11.29	11.43	11.30	11.46	11.59	11.66	11.56	11.75	11.32	11.33	11.30	11.42	11.69	11.47	11.11	11.47	11.55	11.36	11.20	11.27
MmugDNA.27051.1.S1_at	MmugDNA.27051.1	gDNA.Hs.171088.0.A1	5.89	6.56	6.88	5.86	5.59	5.65	5.73	5.89	6.11	5.65	5.93	5.78	6.07	5.47	4.66	5.93	5.75	6.26	6.73	6.13	5.55	5.80	5.32	5.89	5.70	6.20	7.09	6.16	5.87	5.86	5.82	5.81
MmugDNA.25689.1.S1_at	MmugDNA.25689.1	gDNA.Hs.175211.0.S1	9.25	9.42	8.36	8.82	9.61	9.25	9.54	9.29	9.39	9.35	8.61	8.82	9.97	9.30	9.71	9.56	9.20	9.65	8.81	9.02	9.61	9.11	9.31	9.44	9.27	9.48	8.30	8.78	9.67	9.22	9.58	9.30
MmugDNA.15034.1.S1_at	MmugDNA.15034.1	gDNA.Hs.161393.0.A1	4.59	5.42	5.74	4.50	4.56	4.47	4.61	4.31	4.27	4.43	4.47	4.87	4.47	4.31	4.20	4.46	4.85	5.17	5.48	5.35	4.60	4.37	4.44	4.78	4.38	4.93	4.82	5.12	4.39	4.47	4.87	4.70
MmugDNA.25793.1.S1_x_at	MmugDNA.25793.1	gDNA.g4506614	14.57	14.49	14.51	14.58	14.44	14.45	14.51	14.54	14.50	14.62	14.61	14.54	14.47	14.47	14.42	14.50	14.46	14.59	14.57	14.57	14.38	14.48	14.49	14.52	14.52	14.54	14.52	14.55	14.44	14.49	14.56	14.57
MmuSTS.1955.1.S1_at	MmuSTS.1955.1	47155537	6.28	6.31	6.54	6.70	6.74	7.07	6.74	6.64	6.33	6.40	6.41	6.52	6.20	6.78	6.11	6.42	6.26	6.31	6.22	6.51	6.72	6.59	6.39	6.62	6.33	5.90	6.21	6.11	6.65	6.64	6.63	6.36
MmugDNA.5179.1.S1_at	MmugDNA.5179.1	gDNA.Hs2.132237.1.S2	2.44	2.60	2.51	2.66	2.45	2.67	2.59	2.65	2.60	3.00	2.81	2.73	2.98	2.84	3.03	2.95	2.69	2.57	2.48	2.60	2.85	2.76	2.89	2.75	2.73	2.58	2.44	2.75	3.04	2.94	2.75	2.60
MmuSTS.1849.1.S1_at	MmuSTS.1849.1	49533100	10.84	10.85	11.32	10.89	10.18	10.56	10.85	10.22	10.68	10.76	11.15	10.58	10.22	10.52	10.59	10.28	10.67	10.31	10.69	10.50	10.38	10.41	10.65	10.02	11.06	10.49	10.55	10.25	10.73	10.36	10.31	9.77
MmugDNA.29015.1.S1_at	MmugDNA.29015.1	gDNA.Hs.306483.0.S1	7.81	7.78	7.53	7.62	7.45	7.27	7.70	7.65	7.87	8.05	7.78	7.71	7.57	7.51	7.69	7.60	7.70	7.70	7.50	7.86	7.36	7.44	7.81	7.55	7.77	7.71	7.44	7.77	7.69	7.41	7.45	7.51
MmugDNA.35023.1.S1_at	MmugDNA.35023.1	gDNA.g11545796	3.48	4.37	3.58	3.27	4.28	4.28	4.09	3.89	3.70	4.15	4.43	3.69	4.18	4.27	4.29	5.01	4.04	4.29	4.14	4.28	4.84	4.73	4.25	4.84	4.27	4.01	3.61	4.06	4.21	4.53	3.75	4.20
Mmu.3094.1.S1_at	Mmu.3094.1	CN644114	11.61	13.26	13.67	12.74	12.07	12.52	11.51	11.82	11.90	12.26	13.46	12.76	11.77	12.37	11.58	11.55	11.87	12.72	12.81	12.75	11.92	12.69	11.52	10.90	12.10	12.24	13.06	12.45	12.27	12.62	11.25	11.65
MmuSTS.3487.1.S1_at	MmuSTS.3487.1	59676114	10.04	9.81	10.28	10.33	9.42	9.52	9.89	9.79	10.01	9.76	9.82	10.47	9.57	9.28	9.32	9.40	9.74	9.09	9.51	10.18	9.29	9.30	9.81	9.67	9.97	9.08	9.50	9.98	9.61	8.56	8.88	9.42
MmugDNA.9386.1.S1_at	MmugDNA.9386.1	gDNA.Hs.269892.0.A1	6.37	5.81	6.17	6.24	5.86	6.06	6.25	6.10	6.46	6.17	6.09	6.11	5.84	5.82	5.96	5.85	6.15	6.25	6.04	6.18	5.65	5.78	6.05	6.06	6.13	6.36	6.12	6.32	5.95	6.01	6.25	6.20
MmugDNA.29534.1.S1_at	MmugDNA.29534.1	gDNA.Hs.79844.2.A1	3.78	4.01	4.09	4.76	4.32	4.30	4.22	4.44	4.22	5.04	4.48	5.13	4.97	4.45	4.93	5.55	4.35	4.05	3.93	5.00	4.98	4.66	5.41	4.87	4.11	3.97	3.50	4.69	5.16	5.02	4.98	4.96
MmugDNA.35467.1.S1_s_at	MmugDNA.35467.1	gDNA.Hs.44296.0.S1	7.78	8.04	8.00	7.99	7.63	7.63	7.76	7.83	7.94	8.05	8.06	7.94	7.99	7.85	7.97	7.96	7.94	7.89	8.00	7.99	7.76	7.73	7.73	7.92	8.11	7.84	7.83	7.85	8.06	7.82	7.55	7.67
MmugDNA.12524.1.S1_at	MmugDNA.12524.1	gDNA.g7662650	9.99	10.96	10.50	10.64	10.87	10.40	10.86	10.99	10.08	10.93	10.84	10.42	11.36	10.59	11.71	10.79	10.42	10.51	10.34	10.69	10.92	10.72	11.43	10.64	10.19	10.66	10.31	10.78	11.20	10.85	11.16	10.56
MmugDNA.306.1.S1_s_at	MmugDNA.306.1	gDNA.Hs.180644.0.A1	10.98	10.66	10.78	10.01	10.18	10.11	10.25	10.06	10.82	10.52	10.10	9.83	10.19	9.91	9.83	9.47	10.54	10.48	10.33	9.91	9.69	9.78	9.84	9.73	10.76	9.94	9.88	9.56	10.39	9.31	9.49	9.87
MmugDNA.7205.1.S1_at	MmugDNA.7205.1	gDNA.Hs.227274.0.S2	5.28	5.06	5.35	4.92	5.19	5.16	5.36	5.36	5.25	5.31	5.34	4.99	5.39	5.41	5.51	5.28	5.13	5.15	4.81	5.25	5.25	5.14	5.58	5.42	5.22	4.90	4.91	4.85	5.25	5.37	5.00	5.21
MmugDNA.5746.1.S1_at	MmugDNA.5746.1	gDNA.g4507518	7.35	7.04	7.05	7.31	7.54	7.53	7.35	7.37	7.07	6.99	6.93	7.18	6.87	7.08	7.00	7.03	6.95	7.18	6.88	7.09	7.49	7.25	7.27	7.17	7.33	6.93	7.01	7.12	7.43	7.18	7.50	7.31
MmugDNA.5051.1.S1_at	MmugDNA.5051.1	gDNA.Hs.16520.0.S1	11.48	11.68	11.79	11.60	11.15	11.30	11.61	11.50	11.57	11.52	11.33	11.45	11.19	10.97	11.14	11.15	11.06	11.58	11.45	11.45	10.85	10.95	11.34	11.56	11.32	11.36	10.87	11.33	11.18	10.65	10.96	11.22
MmugDNA.14717.1.S1_at	MmugDNA.14717.1	gDNA.Hs.150073.0.A1	8.24	8.67	8.68	8.74	8.83	9.02	9.11	9.06	9.12	8.75	8.86	8.98	8.87	9.12	8.66	9.36	8.91	8.63	8.79	9.07	9.26	9.28	9.22	9.43	9.10	8.62	8.48	8.86	9.02	9.12	8.59	8.95
MmugDNA.7185.1.S1_at	MmugDNA.7185.1	gDNA.Hs2.313376.1.S1	6.06	6.43	6.42	6.46	6.01	6.02	6.28	6.13	5.78	6.54	6.22	6.68	5.50	5.94	6.33	6.09	5.95	6.78	6.17	6.93	5.88	6.04	6.17	6.15	6.25	6.69	6.61	6.83	6.26	5.97	5.92	6.43
MmugDNA.7316.1.S1_at	MmugDNA.7316.1	gDNA.g4507732	10.90	10.46	10.57	10.46	10.77	10.94	10.88	10.83	10.81	10.48	10.48	10.32	10.70	10.71	10.71	10.76	10.77	10.42	10.43	10.62	10.74	10.61	10.68	10.80	11.02	10.45	10.33	10.34	11.04	10.75	10.72	10.71
MmugDNA.1700.1.S1_at	MmugDNA.1700.1	gDNA.Hs.14512.0.S3	10.55	10.38	10.56	10.46	10.21	10.32	10.52	10.42	10.50	10.61	10.37	10.44	10.40	10.41	10.49	10.40	10.44	10.47	10.40	10.58	10.08	10.27	10.43	10.35	10.57	10.48	10.40	10.39	10.44	10.27	10.39	10.25
MmugDNA.33371.1.S1_at	MmugDNA.33371.1	gDNA.Hs.150601.2.A1	8.21	7.71	8.09	7.82	7.80	7.47	7.82	7.76	7.72	7.75	7.44	7.94	7.59	7.31	7.70	7.46	7.68	7.73	7.78	7.77	7.59	7.20	7.54	7.60	7.72	7.80	7.76	7.72	7.64	7.15	7.79	7.67
MmugDNA.1299.1.S1_at	MmugDNA.1299.1	gDNA.g12248401	11.03	10.91	11.16	11.06	11.14	11.28	11.05	11.31	11.09	10.88	10.97	10.99	11.13	11.13	11.07	11.24	11.12	10.96	11.04	11.18	11.20	11.36	11.01	11.14	11.32	10.94	10.94	11.10	11.35	11.35	11.05	11.23
MmugDNA.29180.1.S1_at	MmugDNA.29180.1	gDNA.Hs.65784.0.A1	6.76	6.44	6.96	7.20	6.47	6.43	6.82	6.68	7.10	6.28	6.58	7.43	6.42	5.91	6.00	6.57	6.37	7.25	7.35	7.82	6.16	6.02	6.38	7.08	6.80	6.87	6.96	7.64	6.41	6.31	6.76	7.13
MmugDNA.2248.1.S1_at	MmugDNA.2248.1	gDNA.Hs2.420312.1.S1	7.07	6.84	7.08	7.13	7.11	6.88	6.98	6.84	7.13	7.01	7.11	7.11	7.10	7.03	6.81	6.80	7.18	7.03	7.12	7.17	6.86	6.86	7.02	7.13	7.14	7.23	7.38	7.35	7.23	6.97	6.87	7.19
MmugDNA.20222.1.S1_s_at	MmugDNA.20222.1	gDNA.Hs.83623.3.S1	3.38	3.03	3.22	3.05	11.69	11.91	2.95	3.41	3.08	2.83	3.10	3.10	11.72	12.03	2.91	2.80	3.24	3.07	3.16	2.95	11.42	12.08	3.13	3.20	2.86	3.56	3.05	3.78	11.13	11.99	2.92	3.11
MmugDNA.16234.1.S1_at	MmugDNA.16234.1	gDNA.Hs.30120.0.A2	7.76	7.23	7.40	7.53	8.38	7.45	7.69	7.64	7.85	7.60	7.57	7.51	8.60	7.72	7.79	7.88	7.49	8.02	7.52	7.94	8.38	7.85	7.85	8.30	7.99	7.73	7.51	7.46	8.45	7.86	7.88	8.03
MmugDNA.26481.1.S1_at	MmugDNA.26481.1	gDNA.g4506700	14.51	14.59	14.63	14.62	14.47	14.50	14.51	14.58	14.55	14.62	14.68	14.59	14.65	14.55	14.58	14.56	14.55	14.62	14.63	14.60	14.49	14.51	14.55	14.61	14.53	14.58	14.56	14.56	14.56	14.47	14.48	14.46
MmugDNA.19945.1.S1_at	MmugDNA.19945.1	gDNA.Hs.144745.0.A1	5.92	5.43	5.62	5.72	6.02	6.05	6.08	5.62	5.59	5.91	5.71	5.82	6.21	6.00	5.92	5.89	5.91	5.95	5.79	6.19	6.18	6.18	6.21	5.94	5.69	6.08	6.18	5.88	6.23	6.20	5.85	6.32
MmugDNA.38170.1.S1_at	MmugDNA.38170.1	gDNA.g11415039	8.58	8.48	8.33	8.56	8.60	8.26	8.48	8.21	8.39	8.36	8.17	8.47	8.20	8.14	8.21	8.19	8.46	8.48	8.25	8.64	8.32	8.18	8.32	8.26	8.52	8.39	8.43	8.51	8.37	8.13	8.35	8.46
MmugDNA.14692.1.S1_at	MmugDNA.14692.1	gDNA.Hs.12862.0.S1	7.01	7.17	7.41	7.19	6.91	7.10	6.98	7.16	7.04	7.21	6.98	6.98	6.91	7.03	6.76	6.90	6.83	7.11	7.27	7.29	6.70	6.72	6.35	6.95	7.10	7.16	7.15	6.85	7.04	7.09	6.54	6.95
MmugDNA.28849.1.S1_at	MmugDNA.28849.1	gDNA.Hs.311354.0.A1	5.06	5.15	5.50	5.24	4.76	4.61	4.63	4.80	5.16	4.82	5.07	5.14	4.94	4.82	4.98	5.14	5.18	4.72	4.91	5.18	4.96	4.78	4.95	4.55	4.98	5.21	5.13	4.92	4.95	4.92	4.55	5.12
MmugDNA.13186.1.S1_at	MmugDNA.13186.1	gDNA.Hs.1870.1.A1	10.75	10.89	10.79	11.15	3.61	3.57	10.93	10.86	10.85	11.14	11.09	11.18	3.58	3.50	11.15	10.99	11.02	10.94	10.95	10.92	3.18	3.02	11.12	11.11	10.69	10.78	10.52	11.06	3.53	3.53	10.92	11.04
MmugDNA.24937.1.S1_at	MmugDNA.24937.1	gDNA.Hs.294143.0.A1	9.59	9.46	9.60	9.38	9.37	9.47	9.41	9.49	9.55	9.35	9.40	9.37	9.35	9.22	9.37	9.32	9.49	9.41	9.58	9.66	9.38	9.21	9.33	9.32	9.68	9.50	9.64	9.45	9.64	9.40	9.46	9.50
MmugDNA.12214.1.S1_at	MmugDNA.12214.1	gDNA.Hs.209446.0.S2	3.26	2.92	2.97	3.04	3.18	3.12	3.10	2.91	3.21	3.17	3.14	3.34	3.10	3.04	3.08	2.77	3.42	3.00	3.03	2.98	2.78	2.83	2.95	2.71	3.16	3.42	3.23	3.07	3.04	2.87	3.03	2.81
MmugDNA.30856.1.S1_at	MmugDNA.30856.1	gDNA.g8923558	7.68	8.01	8.12	8.15	7.27	7.59	7.62	7.61	7.80	8.06	8.22	8.16	7.72	7.92	7.96	7.88	8.05	7.56	7.69	8.23	7.68	7.79	7.83	7.69	8.26	7.79	7.78	7.93	8.06	7.66	7.43	7.57
MmugDNA.26304.1.S1_at	MmugDNA.26304.1	gDNA.Hs.46537.0.A1	4.51	4.72	4.74	5.13	4.58	4.54	4.49	4.40	5.19	5.35	5.99	5.68	5.02	4.94	5.36	4.91	5.98	4.52	5.33	5.54	4.84	4.86	5.29	4.77	5.50	4.77	5.07	5.70	4.83	5.06	4.85	4.14
MmugDNA.19977.1.S1_at	MmugDNA.19977.1	gDNA.Hs2.149377.1.S1	4.52	4.61	3.99	4.29	5.45	4.80	4.61	4.36	4.18	4.54	4.37	3.99	4.54	4.28	4.62	4.32	4.24	4.20	4.32	4.06	5.01	4.49	4.76	4.75	4.19	4.32	5.14	4.22	5.80	4.64	4.82	4.68
MmugDNA.39097.1.S1_at	MmugDNA.39097.1	gDNA.Hs.173138.0.S1	9.65	9.51	9.64	9.55	9.96	10.12	9.56	9.83	9.58	9.53	9.52	9.75	9.84	10.08	9.51	9.87	9.60	9.62	9.62	9.98	10.07	10.17	9.57	9.78	9.84	9.74	9.83	9.75	10.09	10.25	9.77	9.87
MmugDNA.2317.1.S1_at	MmugDNA.2317.1	gDNA.g8922092	9.78	9.90	9.86	9.86	9.69	9.69	9.82	9.87	9.93	10.01	10.09	9.86	9.91	9.80	9.88	9.91	9.93	10.12	10.06	9.78	9.88	9.72	9.73	9.94	9.87	9.85	9.86	9.82	9.88	9.73	9.62	9.54
MmugDNA.21800.1.S1_at	MmugDNA.21800.1	gDNA.Hs.173548.0.A1	5.16	5.78	5.15	5.24	6.03	5.28	5.47	5.53	5.59	5.09	4.71	5.20	5.65	5.31	5.84	5.67	5.51	5.40	5.04	5.51	5.75	5.76	5.70	5.27	5.01	5.54	5.22	5.52	5.81	5.36	5.76	5.72
MmugDNA.10903.1.S1_at	MmugDNA.10903.1	gDNA.Hs2.310029.2.S1	3.19	3.03	3.16	3.15	2.60	2.77	2.40	2.81	2.87	3.08	2.85	2.81	2.64	2.91	2.76	2.85	2.92	2.98	2.89	2.53	2.62	2.81	2.76	2.61	2.98	3.28	2.96	2.65	3.11	2.70	2.59	2.71
MmugDNA.426.1.S1_at	MmugDNA.426.1	gDNA.Hs2.352294.1.S1	5.31	5.58	5.41	5.35	5.01	4.88	5.13	5.27	5.41	5.67	5.87	5.40	5.58	5.57	5.38	5.32	5.37	5.31	5.26	5.57	5.32	5.22	5.21	5.18	5.79	5.72	5.33	5.45	5.65	5.33	4.97	4.87
MmugDNA.23815.1.S1_at	MmugDNA.23815.1	gDNA.Hs.27262.0.A1	5.39	5.78	5.32	5.41	5.37	5.24	5.10	5.30	5.45	5.64	5.40	5.54	5.30	5.23	5.23	5.21	5.47	6.05	5.65	5.66	5.37	5.36	5.13	5.58	5.53	5.63	5.58	5.35	5.46	5.48	5.59	5.63
MmugDNA.5797.1.S1_at	MmugDNA.5797.1	gDNA.Hs2.436554.2.A1	5.41	5.69	5.40	5.56	5.52	5.43	6.21	5.88	5.66	5.78	6.03	5.58	6.28	5.61	6.61	6.26	5.78	5.71	5.55	5.45	5.60	5.81	6.70	6.47	5.88	5.40	5.14	5.62	5.80	5.56	6.08	5.96
MmugDNA.37782.1.S1_s_at	MmugDNA.37782.1	gDNA.Hs.218329.1.A1	5.64	5.83	5.94	5.43	5.91	5.82	6.04	5.83	5.42	5.64	5.76	5.57	5.71	6.03	6.17	5.77	5.20	5.80	5.72	5.50	5.72	5.84	5.95	5.85	4.89	5.95	5.86	5.68	5.71	6.09	6.22	5.95
MmugDNA.23728.1.S1_at	MmugDNA.23728.1	gDNA.Hs.164989.0.S1	4.39	5.46	5.47	4.77	6.00	5.74	5.76	5.89	5.66	6.15	5.95	5.40	6.45	5.92	5.86	6.66	5.99	6.35	6.08	5.99	6.80	6.18	5.96	6.47	6.35	6.06	6.03	5.98	7.03	6.50	5.79	6.28
MmunewRS.347.1.S1_at	MmunewRS.347.1	42734365	5.20	5.93	5.36	6.06	6.88	6.65	5.54	5.97	5.80	5.71	5.42	5.68	6.78	6.78	6.23	6.02	5.99	6.48	4.97	6.16	6.58	6.81	5.74	6.24	6.00	6.22	4.46	5.97	6.78	6.93	5.86	5.98
MmugDNA.489.1.S1_at	MmugDNA.489.1	gDNA.Hs2.171076.1.S1	3.95	3.75	4.11	3.86	3.93	4.05	3.89	4.05	3.83	3.91	3.85	3.98	4.17	4.14	4.13	4.24	4.03	3.84	3.65	4.07	4.21	4.04	4.02	3.88	3.92	3.72	3.77	3.92	3.80	4.39	4.09	3.98
MmugDNA.29505.1.S1_at	MmugDNA.29505.1	gDNA.Hs.148185.0.S1	5.92	5.51	5.64	5.59	5.75	5.79	6.01	6.00	5.75	5.72	5.61	5.46	5.97	5.87	5.99	5.87	5.68	5.82	5.91	5.44	5.78	5.88	6.13	5.80	5.84	5.71	5.73	5.42	5.68	5.57	6.04	5.80
MmugDNA.1420.1.S1_s_at	MmugDNA.1420.1	gDNA.Hs.288995.0.S1	5.66	5.41	5.62	5.74	5.50	5.33	5.39	5.32	5.24	6.12	5.75	5.85	5.70	5.45	5.74	5.35	5.78	5.73	5.61	5.69	5.34	5.36	5.68	5.23	5.46	5.75	5.63	5.43	5.68	5.22	5.22	5.07
MmugDNA.5356.1.S1_at	MmugDNA.5356.1	gDNA.Hs.106015.0.A1	6.48	6.18	6.23	6.54	6.71	6.62	7.08	6.66	6.46	6.13	5.77	6.75	6.54	6.39	6.87	6.91	6.48	6.31	6.19	6.60	6.33	6.38	6.96	6.85	6.39	6.13	6.21	6.82	6.52	6.34	7.16	7.22
MmuSTS.2948.1.S1_at	MmuSTS.2948.1	49533332	7.16	7.55	7.63	7.05	6.69	7.21	7.00	6.94	7.36	7.41	6.91	6.82	6.79	7.05	6.47	6.63	6.75	8.07	7.67	7.26	6.39	7.13	6.77	6.91	7.05	7.90	7.46	6.99	6.71	7.52	7.12	6.90
MmugDNA.566.1.S1_at	MmugDNA.566.1	gDNA.Hs2.378497.1.A1	6.71	6.43	6.91	6.13	7.18	6.97	7.04	6.80	7.11	6.35	6.09	6.24	6.63	6.63	6.81	6.92	6.75	6.34	6.87	6.63	6.77	6.59	6.91	6.86	6.97	6.92	6.98	6.45	7.04	7.00	7.44	7.45
MmugDNA.40663.1.S1_at	MmugDNA.40663.1	gDNA.g12056472	9.40	9.99	9.89	9.91	9.19	9.67	9.37	9.02	9.63	9.98	9.86	9.81	9.25	9.79	9.59	9.56	9.75	9.60	9.58	9.91	9.47	9.83	9.51	9.11	10.03	9.71	9.41	9.66	9.52	9.91	9.22	9.01
MmugDNA.41677.1.S1_at	MmugDNA.41677.1	gDNA.Hs.130035.0.A1	8.34	8.39	8.70	8.07	8.46	8.19	9.21	8.70	8.67	8.70	8.63	7.50	8.59	8.69	9.37	9.06	8.39	8.36	8.63	8.02	8.43	8.62	9.14	9.04	8.52	8.41	8.19	7.80	8.52	8.41	8.96	9.07
MmugDNA.35484.1.S1_at	MmugDNA.35484.1	gDNA.Hs.269853.0.A1	8.76	9.38	9.00	9.32	9.23	9.50	9.49	9.18	8.77	9.46	9.40	9.40	9.40	9.50	9.58	9.41	9.04	9.18	9.12	9.49	9.22	9.50	9.69	9.43	9.04	9.38	9.42	9.24	9.49	9.56	9.54	9.51
MmuSTS.3319.1.S1_at	MmuSTS.3319.1	47776442	7.75	7.28	6.48	6.72	8.23	8.08	7.77	7.96	7.23	7.44	7.15	7.35	7.86	7.81	7.58	8.18	7.32	7.28	7.18	7.27	8.59	7.92	7.87	7.74	7.25	8.33	8.94	8.35	7.97	7.83	8.15	8.25
MmugDNA.35447.1.S1_at	MmugDNA.35447.1	gDNA.g4503112	7.10	5.43	5.97	5.61	8.15	8.15	4.87	8.51	7.55	5.19	6.41	5.33	8.74	8.62	5.17	8.76	7.44	5.74	6.79	5.05	8.14	8.31	5.62	8.67	7.37	5.37	6.41	5.53	8.76	8.34	5.82	8.38
MmugDNA.25815.1.S1_at	MmugDNA.25815.1	gDNA.Hs.111583.0.S1	8.42	8.82	8.83	8.63	8.70	8.73	8.84	8.58	8.70	9.14	9.00	8.73	9.04	9.00	9.11	9.29	8.81	8.96	8.85	8.89	9.39	9.22	9.04	8.89	8.69	8.94	8.58	8.70	8.97	9.26	9.08	8.84
MmugDNA.4433.1.S1_at	MmugDNA.4433.1	gDNA.Hs.15251.0.A2	7.26	7.33	7.59	7.20	7.00	7.34	6.88	7.20	7.04	7.23	7.30	7.17	6.94	6.99	6.91	7.27	6.96	7.35	7.33	7.41	6.84	6.93	6.91	7.17	7.08	7.37	7.24	7.20	7.14	7.25	6.92	7.19
MmugDNA.27207.1.S1_at	MmugDNA.27207.1	gDNA.Hs.21586.0.A2	8.15	8.35	8.49	8.55	8.67	8.73	8.55	8.57	8.41	8.72	8.54	8.58	8.77	8.96	8.47	8.82	8.56	8.67	8.54	8.47	8.67	8.81	8.44	8.65	8.56	8.29	8.05	8.44	8.90	9.00	8.40	8.53
MmugDNA.13864.1.S1_at	MmugDNA.13864.1	gDNA.g13236539	6.85	6.81	6.81	6.97	7.04	6.63	6.82	7.02	6.57	6.98	6.80	6.96	7.42	6.94	7.21	7.38	6.92	6.71	6.56	7.33	7.55	7.07	6.92	7.28	6.62	7.03	6.82	7.02	7.76	7.17	7.04	7.35
MmugDNA.35311.1.S1_at	MmugDNA.35311.1	gDNA.g13376686	10.80	10.84	11.23	11.11	10.33	10.64	10.97	10.84	11.17	11.02	10.85	11.30	10.52	10.67	10.59	10.40	10.86	10.88	11.07	11.07	10.80	11.01	10.86	10.90	10.81	10.24	10.59	11.02	10.69	10.14	10.31	10.69
MmugDNA.29728.1.S1_at	MmugDNA.29728.1	gDNA.Hs.27262.2.S1	5.97	7.43	5.82	7.05	5.74	5.80	5.86	6.10	5.79	7.30	5.62	7.02	5.60	5.58	5.58	5.72	5.57	7.08	5.82	7.38	5.96	5.79	5.90	5.73	5.48	7.07	5.94	7.11	5.33	5.54	5.88	5.83
MmugDNA.14648.1.S1_at	MmugDNA.14648.1	gDNA.Hs2.131905.3.S1	7.54	6.96	7.65	7.16	7.16	7.46	7.06	7.01	7.66	7.26	7.51	7.25	7.07	7.30	7.04	7.00	7.40	7.25	7.67	7.53	6.90	7.16	6.81	7.24	7.69	7.18	7.84	7.29	7.20	7.50	7.12	7.38
MmuSTS.4171.1.S1_at	MmuSTS.4171.1	60543216	9.33	9.50	9.34	9.05	9.35	9.31	8.91	9.23	9.54	9.48	9.44	9.23	9.20	9.35	8.94	9.38	9.48	9.61	9.79	9.45	9.65	9.59	8.99	9.19	9.64	9.77	9.81	9.41	9.35	9.29	9.01	9.04
MmugDNA.35291.1.S1_s_at	MmugDNA.35291.1	gDNA.g7705450	8.87	9.07	9.21	9.12	8.58	8.60	8.68	8.67	8.79	9.04	9.14	8.88	8.97	8.92	9.04	8.63	8.89	8.84	8.83	8.81	8.64	8.60	8.97	8.58	8.58	8.76	8.58	8.79	8.44	8.79	8.56	8.51
MmugDNA.35093.1.S1_at	MmugDNA.35093.1	gDNA.Hs.16420.1.S1	12.28	12.33	12.20	12.25	12.28	12.19	12.24	12.30	12.39	12.34	12.40	12.25	12.23	12.16	12.31	12.24	12.30	12.32	12.30	12.28	12.31	12.20	12.24	12.23	12.48	12.55	12.76	12.72	12.44	12.11	12.30	12.22
MmugDNA.24582.1.S1_at	MmugDNA.24582.1	gDNA.g5902017	4.68	5.33	5.73	5.61	5.33	5.48	5.89	5.71	5.47	5.33	5.56	5.57	5.79	5.30	5.23	5.99	4.97	4.85	5.38	5.21	5.69	5.59	6.22	5.85	5.12	4.98	5.32	5.95	5.89	5.85	5.77	5.83
MmugDNA.18048.1.S1_at	MmugDNA.18048.1	gDNA.Hs2.383618.1.S1	4.70	4.17	4.48	4.78	4.36	4.43	4.62	4.30	4.51	4.69	5.04	5.24	4.28	4.59	4.33	4.38	4.62	4.62	4.61	4.85	4.56	4.42	4.20	4.26	4.83	4.41	4.86	4.91	4.88	4.28	4.55	4.51
MmugDNA.9701.1.S1_at	MmugDNA.9701.1	gDNA.g13544031	7.88	7.66	7.91	7.73	7.84	8.15	7.92	7.85	7.38	7.79	7.87	7.76	7.77	7.76	7.89	7.71	7.50	7.66	7.77	7.68	7.91	7.73	7.76	7.79	7.55	7.67	7.71	7.51	7.95	7.78	7.83	7.80
MmugDNA.39066.1.S1_at	MmugDNA.39066.1	gDNA.Hs.315054.1.S1	7.92	7.57	7.64	7.84	7.51	7.57	7.51	7.38	7.49	7.75	7.57	8.11	7.49	7.37	7.41	7.37	7.24	7.71	7.66	8.14	7.35	7.40	7.52	7.29	7.38	7.68	7.29	7.99	7.47	7.21	7.65	7.22
MmugDNA.3523.1.S1_at	MmugDNA.3523.1	gDNA.Hs.9805.0.S1	7.38	7.08	7.30	7.14	6.87	7.09	7.20	6.95	7.20	7.09	7.08	7.13	6.98	7.01	7.10	7.04	7.02	7.08	7.02	7.27	6.93	6.82	7.09	6.82	7.15	7.12	7.09	7.12	7.16	7.00	7.15	6.75
MmugDNA.20673.1.S1_at	MmugDNA.20673.1	gDNA.Hs.131860.0.A1	5.53	6.29	5.52	5.37	5.45	3.83	5.15	5.56	5.58	6.04	4.98	5.60	4.69	4.46	5.03	4.57	5.11	6.71	5.61	5.53	5.14	3.98	4.52	5.45	5.21	5.90	4.81	5.17	5.10	3.59	5.29	5.50
MmugDNA.26476.1.S1_at	MmugDNA.26476.1	gDNA.Hs.144477.0.S3	8.01	8.18	8.21	8.69	7.83	8.27	7.72	8.16	8.03	7.72	8.15	8.48	7.70	7.52	7.75	7.30	7.42	8.13	8.73	8.53	7.72	7.65	7.88	7.86	7.57	8.54	8.76	8.93	7.29	7.64	8.22	8.14
MmugDNA.25751.1.S1_at	MmugDNA.25751.1	gDNA.Hs.201645.0.A1	8.64	7.98	8.24	8.20	7.79	8.29	8.12	7.85	8.33	8.05	8.22	8.45	7.78	8.23	8.02	7.91	8.24	7.93	8.33	8.52	7.77	8.32	7.98	7.72	8.59	8.11	8.38	8.60	8.15	8.53	7.84	7.84
MmuSTS.4115.1.S1_s_at	MmuSTS.4115.1	60301490	8.13	7.85	8.38	8.02	7.83	7.91	8.00	8.02	7.88	7.91	8.12	8.08	7.93	7.62	7.93	7.94	7.85	7.86	8.17	8.58	7.50	7.43	7.62	7.93	8.09	7.91	8.24	8.01	8.04	7.47	7.67	8.00
MmugDNA.26273.1.S1_at	MmugDNA.26273.1	gDNA.Hs.237225.0.S1	9.46	9.96	9.81	9.98	9.84	10.08	10.26	9.91	9.80	9.97	9.93	9.96	10.02	10.09	10.26	10.06	9.93	9.67	9.76	10.16	10.19	10.23	10.21	10.04	9.90	9.97	10.08	10.32	10.27	10.25	10.37	9.89
MmugDNA.6435.1.S1_at	MmugDNA.6435.1	gDNA.g3252871	7.52	7.44	7.56	7.40	7.73	7.83	7.47	7.68	7.56	7.48	7.50	7.32	7.73	7.64	7.43	7.73	7.54	7.27	7.39	7.57	7.85	7.80	7.41	7.65	7.78	7.44	7.20	7.26	8.04	7.83	7.32	7.64
MmugDNA.40961.1.S1_at	MmugDNA.40961.1	gDNA.Hs.225099.0.A1	6.71	7.23	7.77	7.79	8.58	7.79	7.96	8.59	6.57	6.89	7.40	7.37	8.26	7.25	7.66	8.22	6.26	7.38	7.79	7.94	8.08	7.18	7.51	8.42	6.87	7.22	8.01	7.76	8.56	7.14	7.74	8.66
MmuSTS.2722.1.S1_at	MmuSTS.2722.1	60301266	5.85	6.17	6.27	6.14	6.06	5.88	6.14	5.95	6.23	6.50	6.37	6.06	6.08	6.02	6.57	6.00	6.27	6.75	6.19	6.48	5.97	5.78	6.17	5.86	6.33	6.39	6.12	6.19	6.21	5.92	5.96	5.88
MmuSTS.2196.1.S1_at	MmuSTS.2196.1	62000375	2.92	2.98	2.98	2.94	3.18	3.20	2.94	3.07	2.71	3.02	2.93	2.92	3.02	3.04	3.00	3.04	2.74	2.94	2.85	2.65	2.93	3.07	2.90	2.92	2.80	2.98	2.98	2.74	2.75	3.01	3.28	3.01
MmugDNA.9086.1.S1_at	MmugDNA.9086.1	gDNA.Hs2.434333.1.S1	5.75	5.74	6.53	5.84	5.39	5.67	5.85	5.68	6.00	5.51	5.57	5.55	5.36	5.59	5.32	5.01	5.47	6.40	6.80	5.83	4.73	5.20	5.38	5.99	5.37	5.78	5.95	6.11	5.66	5.16	5.33	5.66
MmugDNA.5545.1.S1_at	MmugDNA.5545.1	gDNA.Hs2.378983.1.S1	6.97	6.98	6.88	6.99	6.74	6.56	6.88	6.63	6.91	6.81	6.91	7.02	6.91	6.83	7.00	6.85	6.92	6.91	7.00	7.27	6.75	6.92	6.92	6.80	7.02	6.80	6.92	7.04	6.90	6.56	6.89	6.80
MmugDNA.38525.1.S1_at	MmugDNA.38525.1	gDNA.g13489090	10.09	9.68	9.54	9.70	9.94	10.48	10.06	10.34	10.14	9.55	9.40	9.75	9.63	10.18	9.93	10.05	9.98	9.86	9.71	10.06	9.79	10.28	10.06	10.21	10.11	9.92	9.94	9.97	9.91	10.26	10.28	10.28
MmugDNA.35833.1.S1_at	MmugDNA.35833.1	gDNA.Hs.116110.0.A1	6.21	6.53	6.67	6.15	5.88	5.81	5.88	5.75	6.41	6.33	5.49	5.93	5.46	5.78	6.17	5.95	6.33	7.12	6.37	6.35	5.55	5.98	6.23	6.10	5.98	6.54	5.93	6.36	5.76	5.81	6.47	6.00
Mmu.7287.1.S1_at	Mmu.7287.1	CK232579	5.50	5.32	5.31	5.13	5.84	5.73	5.62	5.59	5.40	5.17	5.35	5.07	5.30	5.37	5.38	5.29	5.32	5.24	5.28	5.34	5.51	5.38	5.34	5.45	5.34	5.48	5.60	5.08	5.45	5.28	5.58	5.66
MmugDNA.38094.1.S1_at	MmugDNA.38094.1	gDNA.Hs.272165.0.A1	8.19	7.23	7.38	7.16	7.88	8.07	8.32	8.24	7.61	7.17	6.57	7.37	7.63	7.46	7.58	7.44	7.29	7.36	7.23	7.56	7.25	7.23	7.58	7.97	7.63	7.59	7.74	7.52	8.22	7.55	7.88	8.64
MmugDNA.34008.1.S1_at	MmugDNA.34008.1	gDNA.g5730034	5.94	5.71	5.63	5.60	6.02	6.06	5.86	5.96	5.89	5.80	5.63	5.70	5.89	6.03	5.86	5.83	5.78	5.66	5.87	5.84	6.06	5.67	5.96	5.85	5.82	5.74	6.00	5.79	6.06	5.77	6.16	5.86
MmuSTS.1836.1.S1_at	MmuSTS.1836.1	55167868	9.00	9.40	9.23	9.65	3.85	3.38	9.41	9.16	9.38	9.58	9.54	9.58	3.46	3.43	9.61	9.46	9.41	9.58	9.30	9.23	3.53	3.51	9.64	9.59	9.11	9.25	8.94	9.53	3.36	3.52	9.45	9.52
MmuSTS.4119.1.S1_at	MmuSTS.4119.1	60301494	6.11	6.20	6.06	6.05	4.82	4.39	6.07	6.36	6.31	6.18	6.43	6.07	4.54	4.63	6.30	6.44	6.26	6.25	6.88	5.99	5.05	5.06	6.18	6.32	6.13	6.54	7.25	6.53	4.59	4.45	6.36	6.33
MmugDNA.41461.1.S1_at	MmugDNA.41461.1	gDNA.Hs2.204529.1.S1	6.41	6.29	6.72	6.59	6.05	5.93	6.17	6.04	6.55	6.63	7.05	6.56	6.46	6.42	6.70	6.52	7.02	5.91	6.49	6.55	6.41	6.28	6.38	6.05	6.71	6.34	6.33	6.54	6.27	6.47	5.99	6.00
MmugDNA.25701.1.S1_at	MmugDNA.25701.1	gDNA.Hs2.127307.1.A1	7.21	7.31	7.78	7.32	7.91	8.24	7.82	8.03	7.23	7.35	7.11	7.26	7.24	7.69	6.99	7.61	7.07	7.34	7.19	7.89	7.56	7.81	7.36	7.44	7.81	7.72	7.48	7.42	7.68	8.10	7.83	8.06
Mmu.9670.2.S1_x_at	Mmu.9670.2	CN804936	12.93	12.86	12.76	12.86	13.07	13.13	13.04	13.05	13.02	13.02	12.64	13.17	12.76	13.17	12.92	12.97	12.92	12.89	12.72	13.12	13.26	13.41	13.00	13.25	13.09	12.96	12.56	12.90	12.99	13.49	13.20	13.35
MmugDNA.8126.1.S1_at	MmugDNA.8126.1	gDNA.Hs.197257.0.S1	4.63	5.08	5.07	5.21	5.40	5.31	4.84	5.21	4.79	4.48	4.44	5.08	5.08	5.17	5.23	4.81	5.25	4.52	4.27	5.30	5.58	5.22	4.98	5.26	5.33	4.58	4.62	5.06	5.07	5.81	5.20	5.71
MmugDNA.16681.1.S1_at	MmugDNA.16681.1	gDNA.Hs.190662.0.A1	5.39	5.65	6.25	5.51	5.08	5.55	4.86	5.29	5.52	6.07	5.51	5.71	5.39	5.48	4.51	5.80	5.73	5.78	5.82	5.73	5.79	5.82	4.79	5.42	5.77	5.85	5.77	5.53	5.38	5.60	4.93	5.48
MmugDNA.15158.1.S1_at	MmugDNA.15158.1	gDNA.Hs.87507.0.A1	5.55	5.52	5.55	6.03	6.19	6.31	6.17	5.54	5.72	5.90	5.79	5.97	6.02	6.38	5.64	5.79	5.85	4.98	4.98	5.75	6.14	5.77	6.15	5.47	5.66	5.20	4.90	5.70	6.24	6.39	6.09	5.51
MmugDNA.30013.1.S1_at	MmugDNA.30013.1	gDNA.g8923424	9.21	9.07	9.33	9.28	8.96	9.04	9.09	8.99	8.86	9.09	9.01	9.12	8.99	8.92	9.10	8.91	8.84	8.91	9.06	9.15	8.70	8.78	9.07	8.85	8.98	9.04	8.99	8.95	8.92	8.73	8.93	8.81
MmugDNA.5480.1.S1_at	MmugDNA.5480.1	gDNA.Hs.157254.0.A1	8.11	7.78	7.50	6.90	7.36	7.34	5.90	7.24	8.05	8.07	7.55	7.04	7.49	7.12	5.53	7.16	7.85	8.14	7.75	7.05	7.22	6.93	6.14	7.34	7.69	8.09	7.33	7.18	7.19	7.13	6.34	7.62
MmugDNA.16129.1.S1_at	MmugDNA.16129.1	gDNA.Hs.279870.0.S1	4.92	5.06	5.09	5.81	5.44	6.25	5.49	5.87	5.61	5.95	5.81	6.17	5.81	6.43	5.90	6.42	5.87	5.28	5.17	6.31	6.34	6.80	5.39	6.18	6.00	5.64	5.01	5.84	6.47	7.01	5.80	6.36
MmugDNA.27955.1.S1_at	MmugDNA.27955.1	gDNA.g886298	7.70	7.54	7.88	7.50	7.53	7.62	7.46	7.52	7.83	7.38	7.46	7.52	7.45	7.33	7.59	7.39	7.50	7.65	7.78	7.86	7.25	7.20	7.32	7.47	7.42	7.58	7.62	7.56	7.53	7.11	7.44	7.56
MmugDNA.11405.1.S1_s_at	MmugDNA.11405.1	gDNA.g11386166	7.37	7.51	7.45	7.62	6.89	7.21	7.35	7.09	7.59	7.62	7.65	7.47	7.33	7.24	7.37	7.44	7.69	7.65	7.51	7.19	7.36	7.30	7.48	7.52	7.35	7.38	7.35	7.25	7.38	7.40	7.36	7.01
MmugDNA.5949.1.S1_at	MmugDNA.5949.1	gDNA.Hs.103135.0.A1	7.29	7.58	8.32	7.38	7.07	7.50	7.23	7.33	7.61	7.19	7.79	7.27	7.07	7.18	7.41	6.94	7.27	7.11	7.44	7.32	6.86	7.08	7.18	7.09	7.44	7.33	7.34	7.13	7.28	7.17	7.12	6.73
MmugDNA.25017.1.S1_at	MmugDNA.25017.1	gDNA.Hs.156291.0.A1	6.71	7.07	6.69	6.68	6.66	6.54	6.58	6.47	7.12	6.51	6.50	6.68	6.19	6.40	6.51	6.45	6.36	7.27	6.57	6.91	6.12	6.15	6.40	6.53	6.65	6.57	6.23	6.46	6.41	6.22	6.45	6.49
MmugDNA.7822.1.S1_at	MmugDNA.7822.1	gDNA.Hs.5378.0.S2	6.25	5.84	5.78	5.48	6.25	6.32	6.07	6.05	5.91	5.68	5.63	5.71	5.91	6.18	6.06	6.02	5.79	5.78	5.81	5.39	5.69	5.82	5.90	5.84	5.75	5.87	6.17	5.64	5.86	5.93	6.15	5.96
MmugDNA.30306.1.S1_at	MmugDNA.30306.1	gDNA.g13376016	10.73	10.64	10.69	10.81	10.84	11.08	10.94	10.72	10.69	10.86	11.31	10.97	11.16	11.45	11.27	10.86	10.94	9.85	10.67	10.45	11.11	11.24	11.21	10.59	10.70	10.18	10.64	10.76	10.96	11.22	10.90	10.64
MmugDNA.26516.1.S1_at	MmugDNA.26516.1	gDNA.Hs.119053.0.A1	5.99	5.70	6.53	6.25	5.92	5.96	6.03	6.00	6.22	6.41	6.09	6.46	5.89	5.85	5.69	5.76	6.21	6.06	6.14	6.23	5.63	5.76	5.78	6.39	6.18	6.07	5.90	6.36	5.85	5.94	6.06	6.11
MmugDNA.38541.1.S1_at	MmugDNA.38541.1	gDNA.Hs.131853.0.S1	7.25	7.47	7.59	7.31	7.93	7.63	7.74	7.51	7.40	7.34	7.55	7.24	8.05	7.55	7.71	7.69	7.15	7.90	7.68	7.31	7.63	7.55	7.86	7.97	7.57	7.65	7.98	7.56	8.03	7.53	7.86	7.74
MmuSTS.4055.1.S1_at	MmuSTS.4055.1	47776549	9.24	8.71	9.01	8.92	8.11	7.89	8.66	9.04	9.25	8.65	8.82	8.82	8.45	8.07	8.74	8.95	9.12	8.34	8.70	8.95	8.06	8.04	8.46	8.96	9.16	8.52	8.74	8.89	8.32	7.89	8.26	8.96
MmugDNA.21255.1.S1_at	MmugDNA.21255.1	gDNA.g4557784	9.93	9.42	9.57	9.53	9.18	9.12	9.15	9.25	9.86	9.59	9.34	9.76	8.79	9.19	8.72	9.10	9.40	8.98	9.35	9.86	9.60	9.67	9.05	8.89	9.98	8.75	8.67	9.22	9.09	8.68	8.46	8.73
MmugDNA.17975.1.S1_s_at	MmugDNA.17975.1	gDNA.Hs.99291.1.S1	6.08	7.13	6.73	6.31	6.13	6.10	5.62	5.74	6.50	7.04	7.21	6.01	6.65	6.30	6.34	6.21	7.04	6.65	6.51	6.29	6.58	6.24	5.93	5.89	6.93	6.92	6.18	6.46	6.67	6.62	5.96	5.50
MmugDNA.6380.1.S1_at	MmugDNA.6380.1	gDNA.Hs.168640.1.S3	10.26	10.07	10.22	9.97	9.89	9.90	10.24	10.02	10.31	10.30	10.36	9.86	10.29	10.00	10.24	10.02	10.17	10.39	10.46	10.23	9.76	9.99	10.13	10.22	10.41	10.45	10.47	10.22	10.17	9.89	10.06	10.12
MmugDNA.19382.1.S1_at	MmugDNA.19382.1	gDNA.g7657590	6.33	6.33	6.96	6.24	5.72	5.91	6.19	6.52	6.71	6.61	6.97	6.49	5.99	6.11	6.09	6.64	6.62	6.23	6.52	6.47	6.33	6.25	6.50	6.54	6.78	6.45	6.71	6.46	6.45	6.32	6.09	6.45
MmugDNA.25587.1.S1_at	MmugDNA.25587.1	gDNA.Hs.23920.0.S2	9.02	8.90	8.72	9.18	9.23	9.29	9.11	8.74	9.09	9.30	9.24	9.32	9.35	10.06	9.41	9.09	8.96	8.92	8.82	8.87	9.42	9.67	9.33	9.03	8.68	9.02	8.93	9.09	9.37	9.72	9.17	8.90
MmugDNA.27469.1.S1_at	MmugDNA.27469.1	gDNA.Hs.55346.0.A1	8.90	8.23	8.44	8.32	8.51	8.30	8.26	8.33	8.79	8.44	8.43	8.54	8.35	8.36	8.43	8.25	8.63	8.42	8.40	8.46	8.41	8.18	8.26	8.39	8.64	8.44	8.69	8.83	8.37	8.30	8.60	8.21
MmugDNA.12981.1.S1_at	MmugDNA.12981.1	gDNA.Hs.132858.0.A1	7.41	7.33	7.24	7.38	7.07	6.85	7.54	7.15	7.63	7.37	7.17	7.09	7.29	6.92	7.01	7.03	7.17	7.44	7.30	7.38	6.89	7.03	7.21	7.12	7.40	7.28	7.24	7.14	7.33	6.98	7.12	7.18
MmugDNA.15359.1.S1_s_at	MmugDNA.15359.1	gDNA.g6912493	10.62	10.73	10.86	10.59	10.62	10.60	10.46	10.57	10.92	10.59	10.71	10.51	10.55	10.51	10.37	10.60	10.64	10.98	10.85	10.76	10.45	10.50	10.41	10.63	10.99	10.59	10.33	10.47	10.66	10.37	10.35	10.49
MmugDNA.21899.1.S1_at	MmugDNA.21899.1	gDNA.g4504894	9.20	9.14	9.52	9.41	9.19	9.08	9.21	9.14	9.38	9.23	9.23	9.25	9.28	9.17	9.16	8.99	9.12	9.16	9.43	9.45	9.13	9.12	9.14	9.07	9.34	9.17	9.20	9.28	9.33	9.17	9.12	8.99
MmugDNA.7468.1.S1_at	MmugDNA.7468.1	gDNA.g8922730	9.73	9.70	9.83	9.62	9.42	9.67	9.59	9.67	9.70	9.73	9.59	9.72	9.57	9.55	9.54	9.53	9.65	9.71	9.67	9.93	9.51	9.53	9.47	9.68	9.88	9.71	9.56	9.64	9.78	9.64	9.56	9.72
Mmu.1314.2.S1_a_at	Mmu.1314.2	BM423112	10.72	11.34	11.29	11.41	11.76	11.55	11.47	11.69	11.76	11.40	11.87	11.48	11.84	11.60	11.83	12.12	11.78	11.41	11.57	11.64	12.06	11.85	11.79	11.68	11.87	11.12	10.93	11.19	12.04	11.91	11.49	11.19
MmugDNA.7780.1.S1_at	MmugDNA.7780.1	gDNA.Hs.191754.0.A1	5.32	3.43	4.49	5.96	5.08	3.50	3.53	3.78	5.11	4.06	4.42	5.80	4.41	3.81	3.75	3.80	4.62	3.97	5.01	5.88	4.59	3.71	3.72	3.53	4.86	3.59	4.29	6.09	4.55	3.58	3.66	3.79
MmugDNA.11207.1.S1_at	MmugDNA.11207.1	gDNA.g13623632	9.00	9.66	8.90	8.85	8.41	8.52	8.96	8.77	9.03	9.68	9.05	8.96	8.81	8.76	9.13	8.92	9.00	9.58	8.81	9.12	8.54	8.68	8.89	8.96	9.02	9.57	8.73	8.97	8.86	8.74	8.77	8.95
MmugDNA.3905.1.S1_at	MmugDNA.3905.1	gDNA.g11493400	5.31	4.67	5.35	4.86	5.49	5.48	5.95	5.06	5.51	4.80	4.61	4.71	5.08	5.16	5.30	5.49	4.96	5.01	4.88	5.07	4.92	4.96	5.26	5.39	5.25	5.05	5.01	4.83	4.98	5.59	5.51	5.54
MmugDNA.7346.1.S1_s_at	MmugDNA.7346.1	gDNA.Hs.182979.1.A1	14.18	14.34	14.29	14.32	14.11	14.19	14.23	14.07	14.19	14.25	14.31	14.25	14.20	14.20	14.32	14.02	14.11	14.29	14.30	14.27	14.00	14.09	14.24	14.09	14.23	14.24	14.11	14.17	14.20	14.14	14.14	13.96
MmugDNA.3643.1.S1_at	MmugDNA.3643.1	gDNA.Hs.46764.0.A1	7.00	6.63	7.26	6.68	6.87	6.53	6.92	6.82	7.25	6.69	6.43	6.51	6.58	6.03	6.09	6.46	6.72	7.34	7.52	6.69	6.17	5.95	6.51	6.71	6.95	7.05	7.13	6.84	6.65	5.97	7.03	6.89
Mmu.2276.1.S1_at	Mmu.2276.1	CO645122	11.77	12.06	11.17	11.96	12.13	12.33	11.97	11.89	11.37	11.92	11.05	11.71	12.13	12.30	11.74	11.85	11.60	11.36	10.32	11.33	11.94	12.08	11.79	11.48	11.50	11.52	10.42	11.52	11.80	11.83	11.21	11.41
MmugDNA.41547.1.S1_at	MmugDNA.41547.1	gDNA.g6841495	5.78	6.45	6.05	6.40	5.16	5.62	5.25	5.21	5.65	6.55	6.70	6.59	5.63	6.08	5.69	6.17	6.11	5.39	5.26	6.38	5.79	6.04	5.78	5.24	6.22	6.07	5.60	6.58	5.68	6.16	5.04	5.26
MmugDNA.12984.1.S1_at	MmugDNA.12984.1	gDNA.g4240188	9.81	10.08	10.02	10.18	10.36	10.15	10.27	10.44	10.26	10.39	10.61	10.25	10.47	10.18	10.52	10.76	10.33	10.03	10.01	10.36	10.54	10.49	10.55	10.34	10.46	10.07	10.41	10.18	10.51	10.37	10.24	10.43
MmugDNA.40497.1.S1_at	MmugDNA.40497.1	gDNA.Hs.181073.1.A1	10.63	10.95	10.96	10.88	10.69	10.47	10.65	10.65	10.66	10.84	10.97	10.68	10.77	10.59	10.80	10.73	10.81	10.79	10.78	10.83	10.73	10.41	10.81	10.61	10.94	10.73	10.64	10.59	10.73	10.60	10.53	10.39
Mmu.8777.1.S1_s_at	Mmu.8777.1	CO583217	14.55	14.54	14.60	14.59	14.49	14.48	14.61	14.52	14.52	14.54	14.59	14.55	14.49	14.42	14.58	14.37	14.48	14.56	14.60	14.59	14.44	14.35	14.56	14.48	14.54	14.54	14.51	14.55	14.53	14.37	14.53	14.44
MmugDNA.4646.1.S1_at	MmugDNA.4646.1	gDNA.Hs.127988.0.A1	7.63	7.29	7.89	7.71	7.46	7.33	7.54	7.56	7.69	7.69	7.71	7.73	7.63	7.37	7.62	7.34	7.60	7.85	8.08	7.92	7.28	7.16	7.46	7.59	7.61	7.40	7.59	7.51	7.78	7.11	7.37	7.54
Mmu.12611.1.S1_at	Mmu.12611.1	CN644260	7.59	8.11	8.32	7.61	7.34	7.51	7.36	7.24	7.94	8.23	8.29	7.51	7.86	7.91	7.55	7.77	7.85	8.07	7.99	7.55	7.54	7.83	7.44	7.39	8.00	7.94	7.64	7.39	7.63	7.97	7.17	6.98
MmuSTS.1985.1.S1_at	MmuSTS.1985.1	47155547	7.38	7.92	7.79	7.95	8.37	8.27	8.00	8.27	7.96	8.15	8.09	8.02	8.01	8.25	7.81	8.22	7.91	8.36	8.06	8.04	8.42	8.38	8.05	8.24	8.06	7.93	7.79	7.98	8.36	8.38	8.05	8.05
Mmu.4580.1.S1_at	Mmu.4580.1	CN646346	9.87	10.04	10.15	9.96	9.79	9.68	9.88	9.80	10.15	9.99	10.09	9.78	10.04	9.82	9.94	9.83	9.97	10.22	10.13	9.82	9.72	9.62	9.83	9.83	10.16	9.79	9.73	9.67	10.01	9.65	9.55	9.34
MmugDNA.15329.1.S1_at	MmugDNA.15329.1	gDNA.g7706360	10.00	10.11	10.00	10.15	10.05	9.84	10.00	10.06	10.24	10.25	10.20	10.17	10.22	9.97	10.13	10.09	10.06	10.49	10.32	10.38	9.82	9.72	9.98	10.18	10.28	10.13	9.77	10.17	10.16	9.82	9.79	9.77
MmugDNA.39316.1.S1_s_at	MmugDNA.39316.1	gDNA.Hs.174767.0.A1	9.30	8.82	8.90	8.02	8.52	8.21	8.52	8.06	9.24	8.76	8.44	8.15	8.42	8.14	7.97	7.82	8.81	8.85	8.72	7.94	7.98	8.03	8.32	8.09	9.10	8.17	8.36	8.08	8.64	7.39	7.67	8.23
MmugDNA.24303.1.S1_at	MmugDNA.24303.1	gDNA.Hs2.334563.1.S1	5.05	5.13	5.10	4.96	5.06	5.15	4.68	4.98	5.05	5.48	5.12	5.09	5.00	5.23	4.49	4.98	5.21	5.23	5.21	5.16	4.41	4.84	5.11	4.77	5.21	5.21	5.00	5.21	4.89	5.18	4.85	4.99
MmunewRS.9.1.S1_at	MmunewRS.9.1	46409547	3.48	3.18	3.42	3.33	3.64	3.52	3.44	3.53	3.43	3.19	3.39	3.45	3.38	3.42	3.34	3.51	3.47	3.46	3.40	3.28	3.62	3.36	3.41	3.49	2.99	3.23	3.46	3.37	3.71	3.50	3.61	3.49
MmugDNA.41976.1.S1_s_at	MmugDNA.41976.1	gDNA.Hs.117487.0.S1	8.13	7.52	7.82	7.69	7.34	7.37	7.32	7.45	8.41	7.75	7.73	7.63	7.70	7.60	7.71	7.49	7.96	7.76	7.98	7.53	7.12	7.41	7.34	7.52	8.40	7.38	7.09	7.34	7.50	7.45	7.24	7.19
MmugDNA.14629.1.S1_at	MmugDNA.14629.1	gDNA.Hs.189402.0.A1	6.74	6.79	6.87	6.66	6.92	6.86	7.20	7.21	6.96	6.40	6.53	6.42	6.98	7.08	7.11	6.75	6.64	6.77	6.58	7.47	6.70	6.94	7.20	7.06	7.08	6.76	6.33	6.24	7.18	7.07	6.75	7.28
MmugDNA.38624.1.S1_at	MmugDNA.38624.1	gDNA.Hs.223781.0.A1	7.29	6.92	6.77	6.95	6.68	6.26	6.70	6.96	7.52	7.33	6.68	7.45	7.18	6.70	6.50	7.16	7.49	7.15	7.29	7.68	6.96	6.55	7.01	7.45	7.83	7.54	8.28	8.94	7.91	6.77	7.26	7.68
Mmu.11403.1.S1_x_at	Mmu.11403.1	CO646396	10.60	9.82	9.68	9.70	9.44	9.32	9.65	9.62	9.90	10.30	9.84	10.17	9.91	9.89	9.62	9.96	9.88	10.47	10.27	9.60	9.67	10.03	9.58	9.71	9.71	9.93	9.81	9.66	9.49	9.75	9.50	9.45
MmugDNA.14085.1.S1_at	MmugDNA.14085.1	gDNA.Hs.197877.3.A1	9.38	9.46	9.51	9.49	9.40	9.18	9.44	9.57	9.35	9.34	9.42	9.62	9.68	9.54	9.73	9.67	9.45	9.23	9.27	9.54	9.65	9.50	9.63	9.56	9.25	9.12	8.96	9.55	9.63	9.55	9.51	9.71
MmugDNA.20316.1.S1_at	MmugDNA.20316.1	gDNA.Hs.129663.1.A1	7.18	6.63	6.63	6.86	7.33	7.10	7.34	6.89	6.79	6.82	6.88	6.74	7.41	7.15	7.23	7.43	7.03	6.87	6.85	7.11	6.95	7.03	7.26	7.11	7.31	7.05	7.46	7.16	7.21	7.04	7.16	7.55
MmugDNA.3748.1.S1_at	MmugDNA.3748.1	gDNA.Hs.97837.0.S1	9.52	9.21	9.39	9.25	8.97	9.21	9.50	9.31	9.09	9.25	9.20	9.16	8.93	9.02	8.91	8.93	9.04	8.84	8.97	9.33	8.70	8.76	9.15	9.07	9.28	9.07	9.32	9.10	9.03	8.68	8.52	8.88
MmugDNA.18015.1.S1_at	MmugDNA.18015.1	gDNA.g4504398	12.15	12.35	12.68	12.51	12.09	12.25	12.31	12.51	12.59	12.38	12.32	12.53	12.13	12.17	12.13	12.29	12.44	12.62	12.57	12.48	11.91	12.15	12.14	12.46	12.46	12.03	11.86	12.17	12.14	11.98	11.72	12.19
MmugDNA.33370.1.S1_at	MmugDNA.33370.1	gDNA.g13124889	10.71	10.72	10.76	10.88	10.01	10.70	10.41	10.10	10.83	10.87	10.86	10.96	10.12	10.95	10.64	10.51	11.07	10.67	10.60	11.04	10.42	10.95	10.65	10.29	11.10	10.58	10.26	10.61	10.22	10.87	10.44	9.99
MmugDNA.41869.1.S1_at	MmugDNA.41869.1	gDNA.Hs.146144.0.A1	6.94	7.12	6.82	6.72	7.34	7.26	7.36	7.18	7.03	7.02	6.77	7.07	7.29	6.91	6.84	7.31	6.93	7.04	6.90	7.40	7.19	7.14	7.10	7.30	7.19	7.39	6.84	7.02	7.22	7.41	7.30	7.55
MmugDNA.37735.1.S1_at	MmugDNA.37735.1	gDNA.Hs.323193.0.S1	8.69	9.47	9.04	8.98	9.05	9.01	9.46	9.28	9.36	8.95	9.06	8.66	9.31	9.21	9.74	9.52	9.06	8.89	8.85	9.25	9.50	9.20	9.81	9.34	9.75	9.03	8.75	8.64	9.30	9.20	9.52	9.41
MmugDNA.5839.1.S1_at	MmugDNA.5839.1	gDNA.g12005907	6.57	7.03	7.11	6.95	6.63	6.79	6.37	6.59	6.91	7.17	7.19	7.21	6.90	7.03	6.98	6.84	7.35	6.73	7.02	7.11	6.68	7.05	6.87	6.56	7.36	6.85	6.73	6.83	6.95	6.82	6.46	6.71
MmugDNA.20020.1.S1_s_at	MmugDNA.20020.1	gDNA.Hs2.299329.2.A1	5.73	5.18	5.05	5.13	4.75	5.60	5.16	5.02	5.46	5.87	5.11	5.28	4.93	5.36	5.11	5.08	5.45	5.93	5.26	5.28	4.51	4.97	4.93	4.98	5.49	5.88	5.13	5.75	5.08	5.56	4.94	5.29
MmugDNA.37060.1.S1_at	MmugDNA.37060.1	gDNA.Hs.180842.3.A1	14.00	13.99	14.09	14.07	13.78	13.90	14.01	13.83	13.94	13.97	14.00	13.87	13.93	13.84	14.06	13.61	13.87	13.93	14.02	13.98	13.62	13.70	13.98	13.73	14.05	13.88	13.82	13.84	13.92	13.80	13.83	13.55
MmugDNA.20533.1.S1_at	MmugDNA.20533.1	gDNA.Hs.127432.0.A1	6.51	5.54	5.45	6.00	6.74	6.04	6.97	6.61	6.79	6.06	6.03	5.83	6.78	6.28	7.02	6.70	6.62	6.21	5.74	6.21	6.75	5.83	6.80	6.28	6.62	5.90	5.38	5.62	7.05	5.98	6.41	6.38
MmuSTS.1948.1.S1_at	MmuSTS.1948.1	47776915	9.29	8.99	9.33	9.11	9.01	8.94	9.01	9.06	9.12	8.89	8.91	9.07	8.93	8.78	8.86	8.77	8.95	8.98	9.13	9.33	8.82	8.72	8.80	9.03	9.10	8.97	8.88	9.06	9.07	8.62	8.97	9.09
MmugDNA.39450.1.S1_at	MmugDNA.39450.1	gDNA.Hs.13456.1.S1	5.72	5.61	5.72	5.71	5.95	5.69	5.85	5.86	5.74	5.50	5.52	5.70	5.67	5.68	5.64	5.61	5.65	5.65	5.60	5.52	5.78	5.83	5.74	5.77	5.67	5.86	5.74	5.57	5.75	5.71	5.77	6.04
MmugDNA.33305.1.S1_at	MmugDNA.33305.1	gDNA.Hs.169190.0.S1	5.63	5.17	5.31	5.43	4.71	4.71	5.28	4.42	5.90	5.51	5.53	5.69	5.31	4.97	5.36	4.90	5.51	4.70	4.89	5.74	5.18	5.07	5.19	4.73	6.09	5.39	4.83	5.31	4.96	5.59	4.92	4.20
MmunewRS.226.1.S1_at	MmunewRS.226.1	20336764	7.88	8.65	8.45	8.33	8.48	8.44	8.75	8.79	8.37	8.73	8.82	8.30	8.61	8.61	9.00	9.27	8.39	8.70	8.64	8.33	8.67	8.60	8.94	9.13	8.72	8.61	8.59	8.62	8.83	8.68	8.81	8.77
MmuSTS.2724.1.S1_at	MmuSTS.2724.1	60301267	8.48	8.78	8.32	8.56	8.79	8.78	8.59	8.59	8.21	8.53	8.74	8.53	8.87	8.73	8.80	8.56	8.45	8.26	8.26	8.54	8.94	8.75	8.79	8.34	8.20	8.67	8.32	8.86	8.89	8.92	8.75	8.44
MmugDNA.14020.1.S1_at	MmugDNA.14020.1	gDNA.g1399027	6.15	6.13	6.32	5.98	6.71	6.63	6.40	6.48	6.39	5.88	6.48	6.16	6.36	6.46	6.18	6.82	6.27	6.22	6.50	6.53	6.69	6.46	6.38	6.48	6.48	6.17	6.53	6.50	6.74	6.62	6.60	6.34
MmuSTS.1506.1.S1_at	MmuSTS.1506.1	47776876	7.48	7.52	7.70	7.67	7.08	7.42	7.41	7.43	7.38	7.41	7.42	7.73	7.13	7.22	7.43	7.28	7.24	7.34	7.17	8.00	7.08	7.14	7.43	7.15	7.56	7.36	7.32	7.80	7.42	7.03	7.39	7.30
MmugDNA.43260.1.S1_at	MmugDNA.43260.1	gDNA.g11968181	14.70	14.74	14.81	14.81	14.63	14.70	14.73	14.73	14.68	14.79	14.81	14.77	14.80	14.72	14.78	14.73	14.76	14.68	14.75	14.73	14.70	14.65	14.67	14.68	14.74	14.74	14.72	14.73	14.71	14.69	14.61	14.62
MmugDNA.5211.1.S1_at	MmugDNA.5211.1	gDNA.Hs.24119.0.S1	11.80	12.16	11.96	12.00	11.96	11.96	12.11	12.15	12.03	12.07	12.12	11.90	12.17	12.11	12.28	12.29	12.13	12.16	12.04	11.75	12.19	12.19	12.18	12.24	11.61	12.05	12.01	12.05	11.94	12.21	12.18	12.24
MmugDNA.13758.1.S1_at	MmugDNA.13758.1	gDNA.g6912277	9.86	10.31	10.20	10.21	9.60	9.88	10.27	10.00	10.11	10.44	10.43	10.29	9.75	10.03	10.30	10.05	10.09	10.18	10.16	10.41	9.85	9.95	10.19	9.89	10.23	10.05	9.85	10.16	9.98	9.87	10.11	9.77
MmugDNA.30250.1.S1_at	MmugDNA.30250.1	gDNA.Hs.101672.0.A1	8.19	8.47	6.34	7.69	8.82	8.54	8.50	8.58	8.10	7.87	6.58	7.69	8.50	8.29	8.39	8.32	8.18	8.25	6.41	7.76	8.57	8.18	8.17	8.19	8.54	8.32	6.05	8.09	8.74	8.67	8.24	8.09
MmugDNA.20462.1.S1_at	MmugDNA.20462.1	gDNA.g187239	9.71	9.81	10.09	9.90	9.63	9.60	9.68	9.81	9.62	10.03	10.11	9.79	9.93	9.69	9.79	9.82	9.59	9.91	9.85	10.06	9.65	9.65	9.78	9.71	9.96	10.08	10.38	9.98	9.89	9.87	9.60	9.79
MmugDNA.19502.1.S1_at	MmugDNA.19502.1	gDNA.Hs2.377973.4.S1	6.82	7.15	7.29	7.05	7.60	7.50	7.13	7.57	7.43	7.35	7.76	7.01	7.80	7.37	7.43	8.25	7.51	7.56	7.68	7.23	8.19	7.87	7.57	7.57	7.55	7.56	7.78	7.12	8.06	7.88	7.43	7.71
MmugDNA.27885.1.S1_at	MmugDNA.27885.1	gDNA.g8923111	5.63	5.68	5.52	6.28	6.97	6.94	5.96	6.08	5.65	5.96	6.10	6.13	7.20	7.09	5.49	6.18	5.94	5.25	5.96	5.77	6.98	7.07	5.76	5.74	5.89	5.24	6.76	5.64	6.96	7.47	6.02	6.09
MmugDNA.28304.1.S1_at	MmugDNA.28304.1	gDNA.Hs.122642.0.A1	6.70	5.90	5.95	5.64	5.49	5.28	5.76	5.73	6.94	5.59	5.73	5.51	5.97	5.70	5.81	5.73	6.53	6.18	6.31	5.97	5.21	5.49	5.48	6.04	6.93	6.02	6.08	5.93	5.53	5.66	6.00	5.81
MmugDNA.8074.1.S1_at	MmugDNA.8074.1	gDNA.Hs.18827.0.S1	10.39	10.29	10.54	10.15	10.14	10.02	10.20	10.11	10.26	10.21	10.32	10.10	10.31	9.98	10.20	10.19	10.18	10.52	10.54	10.28	10.00	9.90	10.17	10.24	10.46	10.41	10.23	10.02	10.27	10.02	10.12	10.20
Mmu.12135.1.S1_at	Mmu.12135.1	CN803006	8.37	8.52	8.41	8.55	8.41	8.14	8.28	8.37	8.45	8.50	8.50	8.39	8.32	8.39	8.30	8.46	8.53	8.49	8.40	8.61	8.40	8.26	8.33	8.42	8.25	8.40	8.49	8.45	8.51	8.24	8.41	8.34
MmuSTS.816.1.S1_at	MmuSTS.816.1	55960862	8.10	8.15	8.24	8.19	7.91	7.86	7.90	8.08	8.17	8.01	8.04	8.15	8.02	7.97	7.90	8.14	8.25	7.94	8.09	8.33	8.08	7.99	8.07	8.11	8.47	8.16	8.17	8.33	8.39	7.98	7.87	8.02
MmugDNA.16424.1.S1_at	MmugDNA.16424.1	gDNA.g4504164	9.69	9.67	8.55	9.44	10.27	11.33	9.99	10.52	9.66	9.79	9.43	9.61	9.79	10.78	9.80	10.66	9.68	9.77	9.61	9.62	10.61	11.23	9.73	10.27	9.81	11.00	11.30	11.14	10.40	11.15	10.54	10.83
MmugDNA.6151.1.S1_at	MmugDNA.6151.1	gDNA.Hs.150614.0.A1	6.75	6.51	6.47	6.31	6.17	6.43	6.23	6.49	6.71	6.53	6.47	6.30	6.11	6.12	6.07	6.07	6.28	6.57	6.53	6.62	5.97	6.33	6.21	6.36	6.66	6.36	6.27	6.09	6.72	6.03	5.98	6.31
MmugDNA.9833.1.S1_at	MmugDNA.9833.1	gDNA.g3335147	9.69	9.97	9.82	10.12	10.30	10.30	9.65	9.61	9.67	9.95	10.10	10.21	10.24	10.18	9.93	10.35	9.94	8.92	9.38	10.07	10.84	10.20	10.33	9.96	9.44	9.68	9.61	10.32	10.54	10.56	10.63	10.14
MmugDNA.6929.1.S1_s_at	MmugDNA.6929.1	gDNA.Hs.1583.1.S1	9.84	9.43	9.48	9.34	8.77	9.14	9.14	8.93	9.57	9.40	9.13	9.71	8.72	9.13	8.79	8.94	9.44	8.86	9.18	9.78	9.50	9.63	8.79	8.80	9.88	8.74	8.76	9.13	9.07	8.82	8.57	8.69
MmugDNA.14800.1.S1_s_at	MmugDNA.14800.1	gDNA.g5729821	8.99	8.84	9.16	8.85	8.85	8.74	8.79	8.85	8.80	8.78	9.00	9.05	8.71	8.65	8.86	8.66	8.76	8.79	8.99	9.32	8.71	8.64	8.68	8.80	8.97	8.86	8.77	8.81	8.99	8.51	8.79	8.76
MmugDNA.17821.1.S1_at	MmugDNA.17821.1	gDNA.Hs.171917.0.S1	9.18	9.41	9.25	9.08	8.69	8.56	9.41	9.06	9.65	9.48	9.37	9.35	8.82	8.76	9.22	9.41	9.30	9.77	9.32	9.43	9.05	9.27	9.34	9.38	9.78	9.30	8.98	9.00	9.00	8.90	9.15	9.00
Mmu.923.1.S1_at	Mmu.923.1	CD767081	6.34	7.09	7.07	7.22	6.31	6.12	6.84	6.48	6.77	7.32	7.47	6.87	6.81	6.71	7.30	6.74	6.50	7.35	7.33	7.07	6.53	6.72	6.86	6.91	6.43	6.93	6.92	6.92	6.40	6.62	6.34	6.37
MmugDNA.24197.1.S1_at	MmugDNA.24197.1	gDNA.Hs.123665.0.A1	6.31	5.58	5.64	5.57	5.76	5.62	5.48	5.57	5.97	5.74	5.69	5.77	5.37	5.39	5.14	5.42	5.95	5.92	5.90	5.52	5.48	5.67	5.27	5.53	6.05	5.89	7.27	5.48	5.63	5.25	5.83	5.48
MmugDNA.8260.1.S1_at	MmugDNA.8260.1	gDNA.g13623296	9.84	9.51	9.81	9.57	9.50	9.64	9.56	9.62	9.69	9.51	9.53	9.67	9.42	9.35	9.45	9.46	9.56	9.70	9.73	9.85	9.53	9.30	9.12	9.42	9.91	9.55	9.40	9.47	9.76	9.58	9.20	9.26
MmugDNA.38428.1.S1_at	MmugDNA.38428.1	gDNA.Hs.49933.0.S1	6.60	7.10	7.05	6.81	6.63	6.41	6.79	6.89	6.74	6.80	6.54	6.55	6.63	6.23	6.60	6.57	6.56	7.14	6.64	6.73	5.75	6.28	6.61	6.77	6.65	7.08	6.66	6.36	5.88	6.06	6.35	6.47
MmugDNA.29852.1.S1_x_at	MmugDNA.29852.1	gDNA.g4758775	8.72	8.73	8.84	8.73	8.74	8.74	8.58	8.94	8.76	8.89	8.95	8.78	8.64	8.74	8.84	8.77	8.78	8.78	8.76	8.82	8.61	8.61	8.57	8.70	8.87	8.73	8.73	8.76	8.65	8.70	8.63	8.58
MmugDNA.9513.1.S1_at	MmugDNA.9513.1	gDNA.g2895061	9.06	9.20	9.33	9.20	9.09	8.69	8.72	8.65	9.02	9.56	9.67	9.17	9.29	8.84	9.13	8.86	9.23	8.58	8.85	9.05	9.07	8.78	8.99	8.38	9.05	9.03	8.96	9.14	9.24	8.71	8.43	8.47
MmuSTS.3361.1.S1_at	MmuSTS.3361.1	47776459	11.79	12.09	12.37	11.79	12.50	12.46	12.30	12.79	12.50	12.07	12.28	11.94	12.21	12.19	12.25	12.75	12.27	12.43	12.70	12.46	12.68	12.56	12.32	12.60	12.36	12.22	12.29	12.21	12.61	12.59	12.51	12.46
MmugDNA.23506.1.S1_s_at	MmugDNA.23506.1	gDNA.Hs.179666.3.A1	14.60	14.63	14.68	14.67	14.58	14.56	14.59	14.51	14.61	14.64	14.65	14.61	14.64	14.59	14.71	14.58	14.61	14.60	14.64	14.63	14.51	14.54	14.63	14.57	14.61	14.62	14.57	14.58	14.60	14.54	14.54	14.50
MmuSTS.2220.1.S1_at	MmuSTS.2220.1	62000386	9.48	9.13	9.55	9.66	9.28	9.34	9.36	9.08	8.92	9.14	9.62	9.65	8.97	9.12	9.05	8.71	8.79	8.95	9.35	9.84	8.90	9.06	9.03	8.77	9.38	9.37	9.71	9.79	9.45	9.15	8.66	9.22
MmugDNA.26724.1.S1_at	MmugDNA.26724.1	gDNA.g13279283	6.62	6.01	6.10	6.26	5.84	5.92	6.17	5.87	6.15	6.09	6.06	6.08	6.08	5.97	6.07	5.88	5.96	6.14	6.01	6.62	5.47	6.03	6.05	6.06	6.47	6.11	6.28	5.97	6.01	5.75	6.07	5.72
MmugDNA.13531.1.S1_at	MmugDNA.13531.1	gDNA.g4502560	11.68	11.81	11.96	11.59	11.27	11.54	11.57	11.72	11.74	11.86	11.85	11.76	11.26	11.44	11.69	11.80	11.68	11.77	11.76	12.05	11.41	11.33	11.59	11.58	12.02	11.69	11.32	11.46	11.67	11.48	11.59	11.53
MmugDNA.22705.1.S1_at	MmugDNA.22705.1	gDNA.Hs2.302008.1.S1	6.39	6.79	6.64	6.22	6.44	6.29	6.74	6.02	6.62	6.77	6.55	6.27	6.29	6.24	6.65	6.01	6.44	6.76	6.73	6.67	6.19	5.97	6.51	6.09	6.56	6.83	6.43	6.63	6.65	6.07	6.44	6.26
MmugDNA.6719.1.S1_at	MmugDNA.6719.1	gDNA.Hs.133301.0.A1	6.35	6.53	7.10	7.15	6.37	6.78	5.86	6.05	6.54	6.15	5.86	7.19	6.30	6.39	5.68	6.09	6.40	6.59	6.91	7.51	6.18	6.39	5.58	6.33	6.60	6.70	7.01	7.48	6.86	6.68	6.11	6.68
MmugDNA.2141.1.S1_at	MmugDNA.2141.1	gDNA.Hs.253962.0.A1	6.30	6.76	7.46	6.28	5.84	6.68	6.13	6.11	6.84	5.84	6.27	6.31	6.17	6.20	5.40	6.10	6.35	7.14	7.50	6.47	6.08	6.36	6.05	6.45	6.51	6.56	6.90	6.32	6.07	6.64	6.15	6.21
MmugDNA.4781.1.S1_at	MmugDNA.4781.1	gDNA.Hs.236524.0.S1	8.61	8.59	8.69	8.55	8.94	8.99	8.88	8.54	8.35	8.49	8.67	8.61	8.62	8.80	8.53	8.67	8.54	8.47	8.72	8.91	8.80	8.95	8.80	8.76	8.88	8.68	8.72	8.58	9.03	9.08	8.62	8.84
MmugDNA.27023.1.S1_at	MmugDNA.27023.1	gDNA.g4508036	6.72	7.32	7.56	7.43	6.62	6.41	6.81	6.91	6.97	7.53	7.54	7.36	7.06	6.93	7.24	7.29	7.26	7.02	6.91	7.33	6.97	6.59	7.09	7.15	6.91	6.93	6.80	7.38	6.98	6.48	6.48	6.99
MmugDNA.9023.1.S1_at	MmugDNA.9023.1	gDNA.Hs.98812.0.S1	7.12	6.57	6.83	6.80	6.44	6.82	7.00	6.53	6.88	7.03	6.48	6.90	6.35	6.46	6.45	6.64	6.79	7.11	6.84	7.28	6.09	6.49	6.57	7.06	7.00	7.48	7.61	7.99	7.20	6.53	7.11	7.39
MmugDNA.22961.1.S1_at	MmugDNA.22961.1	gDNA.Hs.49349.0.S3	6.61	7.13	6.54	7.32	6.53	6.73	6.74	6.72	6.89	7.18	6.48	7.30	6.37	6.81	6.48	6.60	6.73	7.53	6.53	7.72	6.64	6.85	6.29	6.88	7.07	7.50	6.72	7.64	6.78	6.83	6.55	6.80
Mmu.13281.1.S1_at	Mmu.13281.1	CD768099	8.63	8.98	9.04	8.93	8.50	8.52	8.87	8.76	8.89	9.13	9.19	9.09	9.03	8.84	8.97	8.90	8.87	9.15	9.18	9.15	8.90	8.66	8.98	8.93	8.84	8.85	8.91	9.04	9.00	8.81	8.86	8.72
MmugDNA.42053.1.S1_at	MmugDNA.42053.1	gDNA.Hs.269314.0.S1	6.80	6.45	6.72	6.79	6.27	6.53	6.66	6.47	6.70	7.07	6.85	6.75	6.79	6.89	6.77	6.48	6.89	7.18	7.19	6.94	6.64	6.82	6.97	6.81	6.98	6.94	6.78	7.23	6.85	6.94	6.78	6.66
MmugDNA.309.1.S1_at	MmugDNA.309.1	gDNA.g5359630	8.85	9.13	9.35	9.14	8.61	8.69	8.93	9.16	8.92	9.25	9.27	9.11	8.95	9.03	9.13	8.90	8.90	9.28	9.31	9.16	8.76	8.89	8.96	9.09	8.98	8.81	8.90	8.98	9.02	8.63	8.66	8.78
MmugDNA.21196.1.S1_at	MmugDNA.21196.1	gDNA.Hs.124672.0.A1	5.98	6.73	6.83	6.51	6.33	7.26	6.78	6.71	5.88	6.41	6.90	6.15	6.30	6.78	6.69	6.64	6.13	5.82	5.90	6.23	6.40	6.57	6.58	6.17	6.10	6.23	5.78	6.45	6.52	6.89	6.49	6.42
MmugDNA.17357.1.S1_at	MmugDNA.17357.1	gDNA.Hs.76239.2.A1	8.71	8.75	8.80	8.65	9.35	8.82	8.92	8.68	8.56	8.87	8.80	8.68	9.15	8.96	9.03	8.87	8.81	8.56	8.45	8.58	9.20	8.87	8.84	8.72	8.89	8.40	8.37	8.39	9.42	8.86	8.58	8.37
MmugDNA.37968.1.S1_at	MmugDNA.37968.1	gDNA.Hs.122764.1.S1	8.47	8.89	8.72	8.78	8.46	8.49	8.46	8.25	8.63	8.91	9.01	8.79	8.74	8.69	8.73	8.57	8.66	8.83	8.79	8.99	8.69	8.75	8.70	8.37	8.63	8.63	8.57	8.99	8.56	8.82	8.69	8.37
MmugDNA.39401.1.S1_at	MmugDNA.39401.1	gDNA.g5454017	5.14	4.99	4.88	4.87	5.13	5.23	5.23	5.04	5.09	5.42	5.21	4.93	5.56	5.56	5.36	5.37	5.09	5.48	5.12	5.09	5.32	5.57	5.37	5.34	5.10	5.57	5.44	5.21	5.39	5.24	5.39	5.44
Mmu.14179.2.S1_at	Mmu.14179.2	CN647490	6.82	7.16	7.23	6.75	7.69	7.42	7.50	6.90	6.97	7.02	7.29	6.93	7.66	7.43	7.48	7.03	6.90	7.46	7.25	6.80	7.45	7.25	7.41	7.06	6.28	7.22	7.15	6.85	7.43	7.31	7.47	6.85
MmugDNA.17606.1.S1_at	MmugDNA.17606.1	gDNA.Hs.5027.0.A1	10.30	10.11	10.04	9.71	9.84	9.96	10.10	9.78	10.27	9.93	9.84	9.50	9.89	9.70	9.89	9.66	10.01	10.17	10.03	9.89	9.71	9.56	9.84	9.90	10.39	10.41	10.38	10.23	10.11	9.81	10.08	9.88
MmugDNA.40938.1.S1_at	MmugDNA.40938.1	gDNA.Hs2.369050.1.S1	3.59	3.41	3.52	3.63	3.27	3.40	3.37	3.27	3.80	3.69	3.42	3.30	3.25	3.35	3.41	3.56	3.59	3.38	3.45	3.60	3.16	3.35	3.44	3.37	3.36	3.62	3.49	3.56	3.25	3.39	3.58	3.51
MmugDNA.41871.1.S1_at	MmugDNA.41871.1	gDNA.Hs.107242.0.S1	4.89	4.63	3.83	4.95	3.39	4.00	3.60	4.30	4.92	4.41	3.46	4.67	3.44	4.06	4.07	4.06	4.63	4.07	3.71	4.58	3.45	4.17	3.87	4.46	4.78	4.42	3.68	4.53	3.19	3.65	3.71	4.17
MmugDNA.26695.1.S1_at	MmugDNA.26695.1	gDNA.Hs.88051.0.S2	5.20	5.22	5.36	5.29	4.84	5.13	5.17	5.00	4.98	4.96	4.91	5.22	4.77	5.18	4.90	4.43	5.21	4.98	5.02	4.94	4.77	4.84	4.93	4.69	4.87	5.10	4.81	5.36	4.80	4.90	5.11	4.72
MmugDNA.19779.1.S1_s_at	MmugDNA.19779.1	gDNA.Hs2.155839.2.S1	7.72	7.35	7.93	7.85	6.89	7.41	7.75	7.57	7.92	7.72	7.86	7.87	7.14	7.38	7.53	7.61	7.96	7.34	7.61	7.82	6.84	7.09	7.52	7.58	8.13	6.88	7.01	7.48	7.27	7.05	6.99	7.11
MmugDNA.19282.1.S1_at	MmugDNA.19282.1	gDNA.g5453639	11.18	11.37	11.48	11.47	11.40	11.44	11.40	11.34	11.29	11.51	11.70	11.49	11.58	11.67	11.61	11.66	11.47	11.17	11.27	11.32	11.66	11.61	11.58	11.41	11.23	11.19	10.92	11.34	11.76	11.71	11.30	11.26
MmuSTS.605.1.S1_at	MmuSTS.605.1	47776719	5.18	5.52	4.91	5.08	5.74	4.66	5.81	5.51	5.21	5.53	5.56	5.59	5.60	5.47	5.78	5.86	5.36	5.55	5.20	5.63	5.99	5.27	6.25	5.97	5.82	5.49	4.84	5.58	6.34	5.64	6.44	6.28
MmugDNA.25177.1.S1_at	MmugDNA.25177.1	gDNA.Hs.232184.0.A1	4.62	4.32	4.41	4.47	4.92	4.87	4.54	4.87	4.24	4.25	4.25	4.72	4.23	4.84	4.42	4.64	4.50	4.60	4.39	4.49	4.63	4.95	4.42	4.83	4.62	4.54	4.85	4.58	4.54	5.21	4.75	4.99
MmugDNA.8837.1.S1_at	MmugDNA.8837.1	gDNA.g1928974	6.82	7.20	7.11	6.58	7.03	7.16	7.10	6.80	7.14	7.17	7.16	6.90	7.33	7.60	7.39	7.20	7.28	6.88	6.83	6.80	7.52	7.65	7.37	7.02	7.02	7.06	6.84	6.65	7.39	7.66	7.08	6.73
Mmu.8145.1.S1_at	Mmu.8145.1	CN642785	8.02	7.81	7.98	8.38	7.67	7.81	7.83	7.48	7.89	8.03	7.97	8.27	7.59	8.01	8.00	7.68	8.09	7.71	8.04	8.57	7.84	7.88	8.00	7.36	7.85	7.83	7.73	8.32	7.83	7.90	7.68	7.52
MmugDNA.40312.1.S1_at	MmugDNA.40312.1	gDNA.Hs.165728.0.A1	6.86	6.24	7.62	6.25	7.36	7.42	7.72	6.88	6.96	6.58	7.13	6.51	7.44	7.05	7.50	6.80	6.44	6.69	7.28	6.96	7.19	6.92	7.62	6.84	6.94	6.78	7.39	6.85	7.89	7.35	7.84	6.96
MmugDNA.14823.1.S1_at	MmugDNA.14823.1	gDNA.Hs.48996.0.A1	8.44	8.57	8.49	8.51	8.39	8.25	8.61	8.59	8.84	8.92	8.58	8.83	8.48	8.55	8.54	8.53	8.51	9.34	8.95	9.02	8.36	8.40	8.41	8.82	8.66	8.71	8.62	8.81	8.73	8.34	8.44	8.72
MmugDNA.32547.1.S1_at	MmugDNA.32547.1	gDNA.Hs2.374690.1.S1	6.04	6.23	6.22	6.34	5.62	5.94	6.23	6.02	6.21	6.11	6.01	6.18	6.00	5.76	6.38	5.73	6.27	6.09	6.15	5.90	6.07	5.85	5.96	6.00	6.33	6.05	6.25	6.03	5.67	5.60	6.19	5.79
MmugDNA.9174.1.S1_at	MmugDNA.9174.1	gDNA.Hs.224269.0.A1	4.48	4.61	4.31	4.28	4.43	4.25	4.56	4.45	4.09	4.10	4.11	4.03	4.41	4.42	4.34	4.25	4.07	4.16	3.98	4.15	4.63	4.56	4.46	4.24	4.43	4.19	4.44	4.33	4.15	4.63	4.32	4.64
MmugDNA.22483.1.S1_at	MmugDNA.22483.1	gDNA.Hs.131886.0.S1	8.03	8.13	8.19	8.13	8.53	8.21	8.55	8.50	8.12	8.20	8.48	8.14	8.40	8.31	8.43	8.49	8.24	7.98	8.11	8.26	8.53	8.40	8.78	8.22	8.58	7.91	7.82	8.15	8.59	8.16	8.04	8.07
MmugDNA.31912.1.S1_at	MmugDNA.31912.1	gDNA.g13376211	7.19	7.87	7.77	7.91	7.68	7.84	7.94	7.81	7.50	8.18	8.08	7.88	8.08	8.11	8.04	8.17	7.46	7.75	7.55	7.82	8.04	8.05	8.05	7.86	7.52	7.76	7.49	7.97	7.96	8.08	7.96	7.76
MmugDNA.14597.1.S1_at	MmugDNA.14597.1	gDNA.g6912389	12.22	12.12	12.12	12.02	11.92	12.11	12.23	12.11	12.05	12.11	12.03	12.07	11.93	11.94	12.03	11.83	12.04	12.18	12.20	12.30	11.90	11.92	11.97	12.10	12.18	12.37	12.36	12.30	12.30	11.92	12.12	12.30
MmugDNA.37471.1.S1_at	MmugDNA.37471.1	gDNA.Hs.296184.1.S1	4.18	4.32	4.26	4.28	4.47	4.32	4.54	4.41	4.24	4.06	3.92	3.96	4.31	4.50	4.61	4.12	4.16	4.29	4.10	4.01	4.71	4.32	4.12	4.14	4.56	4.21	4.15	4.10	4.36	4.35	4.31	4.30
MmugDNA.34358.1.S1_at	MmugDNA.34358.1	gDNA.Hs.270188.0.A1	8.72	8.84	8.69	8.70	8.69	8.00	8.48	7.99	8.74	8.84	8.90	8.83	8.90	8.52	8.60	8.25	8.63	8.49	8.37	8.98	8.72	8.18	8.51	8.03	8.92	8.77	8.45	8.62	8.95	8.44	8.28	8.25
MmugDNA.447.1.S1_at	MmugDNA.447.1	gDNA.Hs.44787.0.S1	4.35	4.33	3.98	5.10	4.34	4.04	3.73	3.68	4.04	5.15	4.21	4.85	4.11	3.65	3.91	3.92	4.25	4.34	3.58	4.81	4.08	3.89	3.28	3.78	3.84	4.52	3.35	5.15	4.06	3.98	3.38	3.60
MmugDNA.42471.1.S1_at	MmugDNA.42471.1	gDNA.Hs.54452.0.S2	11.79	11.69	11.79	11.57	11.81	11.73	12.01	11.97	11.60	11.86	11.63	11.49	11.84	11.78	11.80	11.78	11.52	11.87	11.82	11.63	11.78	11.67	11.76	12.05	11.87	11.78	11.75	11.58	12.03	11.78	11.90	11.87
MmugDNA.43546.1.S1_at	MmugDNA.43546.1	gDNA.g12804174	9.29	8.87	9.25	9.03	9.08	9.21	8.98	9.14	9.09	8.82	8.79	8.94	8.71	8.82	8.60	8.76	8.99	8.96	9.05	9.20	8.72	8.76	8.65	8.90	9.20	9.11	9.24	9.15	9.22	9.00	8.78	9.06
MmuSTS.570.1.S1_at	MmuSTS.570.1	52626884	7.97	7.44	7.77	7.91	7.81	7.68	7.63	7.52	8.09	7.75	7.88	7.99	7.94	7.69	7.64	7.60	7.87	7.93	8.19	8.06	7.64	7.66	7.86	7.91	8.15	7.84	8.01	8.17	8.14	7.63	7.76	7.83
MmugDNA.39836.1.S1_at	MmugDNA.39836.1	gDNA.Hs.70769.0.S2	7.75	7.76	7.96	7.74	7.28	7.38	7.58	7.51	7.60	7.94	8.07	7.70	7.78	7.62	7.58	7.81	7.66	7.79	7.95	7.87	7.63	7.46	7.85	7.78	7.74	7.47	7.49	7.66	7.77	7.49	7.10	7.30
MmugDNA.5864.1.S1_at	MmugDNA.5864.1	gDNA.Hs2.381351.2.S1	3.62	3.79	3.93	3.94	3.92	4.27	3.76	3.69	3.63	3.60	3.79	3.55	3.80	3.77	3.87	3.97	3.65	3.77	3.53	3.54	4.02	3.98	3.78	3.68	3.76	3.88	3.53	3.81	4.02	4.01	3.80	3.80
MmugDNA.29879.1.S1_at	MmugDNA.29879.1	gDNA.g4758789	12.49	12.66	12.65	12.60	12.50	12.47	12.47	12.48	12.37	12.62	12.63	12.52	12.54	12.49	12.56	12.40	12.35	12.61	12.52	12.60	12.41	12.35	12.46	12.34	12.49	12.54	12.53	12.39	12.50	12.36	12.40	12.26
MmugDNA.41581.1.S1_at	MmugDNA.41581.1	gDNA.Hs.133081.0.A1	8.44	8.22	7.95	8.18	7.90	7.93	7.93	7.48	8.52	8.00	8.29	7.98	8.42	8.19	8.24	7.89	8.45	8.17	8.16	7.96	7.83	7.70	7.81	7.73	8.58	8.05	8.18	7.90	8.26	7.79	7.92	7.41
Mmu.3692.1.S1_at	Mmu.3692.1	U04578.1	8.00	8.21	8.24	7.79	7.79	7.35	7.82	7.69	7.82	8.41	8.22	7.70	8.14	7.66	8.02	7.53	7.59	8.03	7.91	7.64	7.69	7.32	7.72	7.32	7.81	7.95	7.75	7.62	7.94	7.38	7.55	7.11
MmugDNA.19987.1.S1_s_at	MmugDNA.19987.1	gDNA.Hs2.289770.1.A1	7.96	8.03	7.83	7.87	8.51	8.60	7.92	8.71	8.41	7.73	7.99	8.37	8.07	8.50	8.15	8.65	8.53	7.94	8.12	8.38	8.64	8.80	8.25	8.42	8.28	7.80	8.55	8.06	8.21	8.46	8.27	8.89
MmugDNA.28024.1.S1_at	MmugDNA.28024.1	gDNA.Hs.31921.0.S1	7.50	7.21	7.41	7.27	7.16	7.29	7.43	6.72	7.48	7.38	7.25	7.27	7.16	7.34	7.18	7.04	7.08	7.48	7.55	7.38	6.79	7.05	7.24	6.95	7.16	7.31	7.11	7.74	7.14	7.11	7.20	7.20
MmugDNA.26410.1.S1_at	MmugDNA.26410.1	gDNA.Hs.159286.0.A1	4.32	4.68	6.02	4.75	4.35	4.22	4.08	4.39	4.75	4.92	5.88	5.00	4.62	4.82	4.82	4.62	4.56	5.08	6.07	4.56	4.21	4.33	4.84	4.52	4.52	4.28	5.66	4.39	4.24	4.04	4.00	4.52
MmugDNA.28778.1.S1_at	MmugDNA.28778.1	gDNA.g8923292	7.88	8.07	7.64	8.26	8.13	8.18	8.13	8.05	7.93	8.15	7.98	8.01	8.03	8.11	7.96	8.06	7.79	8.10	7.76	7.94	8.27	8.04	8.05	8.21	8.20	7.83	7.55	7.72	8.40	8.12	8.12	8.26
MmugDNA.13011.1.S1_at	MmugDNA.13011.1	gDNA.g7706058	5.58	5.57	5.60	5.57	5.09	5.32	5.49	5.34	5.65	5.95	5.70	5.37	5.42	5.41	5.74	5.39	5.57	5.41	5.50	5.55	4.92	5.28	5.68	5.44	5.41	5.70	5.52	5.70	5.52	5.33	5.42	5.40
MmugDNA.2875.1.S1_at	MmugDNA.2875.1	gDNA.g6005839	8.78	8.53	8.79	8.56	7.60	7.81	7.85	9.18	8.71	8.42	8.46	8.64	7.75	7.68	7.86	8.78	8.48	8.42	8.59	8.97	7.58	7.57	7.85	9.02	8.79	8.70	8.73	8.81	8.16	7.87	7.86	9.31
MmunewRS.699.1.S1_at	MmunewRS.699.1	17865813	5.41	5.03	5.08	4.80	5.13	5.01	5.05	6.22	4.93	4.41	4.82	5.01	5.10	5.18	5.22	6.53	5.37	4.43	4.82	5.01	5.88	5.73	4.88	6.00	5.33	4.22	4.54	4.62	5.16	5.77	4.54	5.25
MmugDNA.6286.1.S1_at	MmugDNA.6286.1	gDNA.Hs2.15167.1.S1	4.64	3.51	5.09	5.21	3.59	3.94	4.42	4.46	4.68	4.21	5.93	5.66	4.13	4.66	4.52	4.59	4.45	4.78	5.21	5.94	3.81	4.01	4.56	4.73	4.58	4.60	5.17	5.94	3.95	4.29	4.43	4.99
MmugDNA.28359.1.S1_at	MmugDNA.28359.1	gDNA.Hs.97643.1.A1	7.12	7.62	7.83	7.52	6.76	6.85	7.39	7.05	7.24	7.73	7.45	7.60	7.08	7.19	7.37	7.21	7.42	7.06	7.11	7.39	6.91	7.08	7.66	7.06	7.12	7.19	6.97	7.55	7.05	6.64	7.02	6.98
MmugDNA.15809.1.S1_at	MmugDNA.15809.1	gDNA.g6979966	6.32	7.27	6.52	7.67	6.42	6.33	6.72	6.41	6.40	6.94	6.34	7.39	6.47	6.34	6.71	6.20	6.37	7.15	6.56	7.63	6.11	6.27	6.53	6.32	6.46	6.73	6.41	7.36	6.42	6.13	6.43	6.39
MmugDNA.4478.1.S1_at	MmugDNA.4478.1	gDNA.g5016091	6.84	7.51	7.51	7.05	8.13	7.92	7.42	7.75	7.98	7.66	7.93	7.52	7.81	7.81	7.68	8.58	8.44	7.84	8.18	7.41	8.08	8.32	7.81	8.05	7.34	7.38	7.17	7.37	7.58	8.28	7.87	8.09
MmugDNA.43242.1.S1_at	MmugDNA.43242.1	gDNA.g4505462	6.14	6.11	5.96	6.23	6.36	6.16	6.20	6.17	6.10	5.76	5.95	6.32	6.02	6.14	6.27	6.39	6.10	6.14	5.98	6.47	6.50	6.28	6.38	6.21	6.02	6.00	6.08	6.49	6.92	6.28	6.66	6.60
MmugDNA.7325.1.S1_at	MmugDNA.7325.1	gDNA.Hs.6449.2.A1	7.19	7.19	7.22	7.35	7.49	7.41	7.44	7.40	7.03	7.25	7.10	7.27	7.12	7.27	7.33	7.19	7.23	7.08	7.15	7.17	7.33	7.24	7.32	7.24	7.25	7.33	7.28	7.15	7.51	7.21	7.32	7.17
MmugDNA.18424.1.S1_at	MmugDNA.18424.1	gDNA.Hs.251465.0.S1	6.37	6.20	6.07	6.56	5.64	5.78	6.34	5.65	6.19	6.79	6.34	6.40	5.92	5.88	6.51	6.06	6.30	5.80	5.80	6.39	5.60	5.51	6.27	6.09	6.23	6.28	5.98	6.32	6.07	5.77	6.19	5.63
MmugDNA.9651.1.S1_at	MmugDNA.9651.1	gDNA.Hs.111314.0.A1	5.33	5.14	4.89	5.31	5.45	5.43	5.74	5.29	5.43	5.48	5.45	5.44	5.51	5.68	5.82	5.42	5.14	5.22	5.61	5.31	5.41	5.29	5.84	5.62	5.28	5.54	5.70	5.61	6.07	5.42	5.86	5.68
MmugDNA.40667.1.S1_at	MmugDNA.40667.1	gDNA.Hs.142043.0.A1	7.58	7.91	7.89	7.95	7.94	8.34	8.12	7.81	7.54	7.92	8.21	8.03	7.97	8.15	8.07	8.02	7.67	7.83	8.02	8.06	8.24	8.15	8.15	7.99	7.83	8.05	7.96	8.12	8.14	8.18	8.20	8.16
MmugDNA.3177.1.S1_at	MmugDNA.3177.1	gDNA.Hs.97717.0.A1	7.39	7.50	7.74	7.25	7.25	7.60	7.10	7.20	7.54	7.16	7.14	7.15	7.06	7.33	6.75	7.07	7.52	7.13	7.45	7.42	7.38	7.43	6.93	7.03	7.74	7.59	8.01	7.70	7.40	7.63	7.20	7.18
MmugDNA.27726.1.S1_at	MmugDNA.27726.1	gDNA.g13242068	6.66	6.38	6.55	6.47	6.29	6.44	6.40	6.17	6.58	6.39	6.21	6.57	6.23	6.30	6.36	6.46	6.48	6.56	6.43	6.89	6.18	6.34	6.58	6.55	6.61	6.66	6.54	6.71	6.60	6.30	6.37	6.46
MmuSTS.3050.1.S1_at	MmuSTS.3050.1	62000501	7.66	7.31	7.33	7.26	7.49	7.25	7.40	7.18	7.47	7.14	7.32	7.30	7.32	7.27	7.15	7.27	7.46	7.40	7.32	7.31	7.15	7.25	7.22	7.16	7.48	7.45	7.46	7.24	7.22	7.18	6.96	7.13
MmuSTS.4823.1.S1_at	MmuSTS.4823.1	47776660	6.42	6.14	6.19	6.60	6.32	6.35	6.79	6.58	6.95	6.16	6.40	6.58	6.75	6.68	6.67	7.16	6.65	5.81	6.17	6.67	6.99	6.66	7.19	6.74	6.70	5.50	5.22	6.60	6.70	6.91	6.96	6.41
MmugDNA.28568.1.S1_at	MmugDNA.28568.1	gDNA.Hs.85077.0.S1	7.38	7.68	8.50	7.61	7.49	7.99	7.35	6.93	6.83	7.72	7.61	7.82	6.98	7.40	7.28	6.88	7.02	7.71	7.93	8.54	6.66	7.13	7.04	6.92	7.04	8.21	8.49	7.95	7.39	7.61	7.01	7.63
MmugDNA.20374.1.S1_at	MmugDNA.20374.1	gDNA.Hs.189076.0.A1	4.19	4.60	4.40	4.06	4.31	4.62	4.69	4.76	4.73	4.65	4.33	4.37	4.53	5.07	5.05	4.53	4.68	4.26	4.59	4.24	4.47	5.44	5.40	4.79	4.69	4.56	4.93	4.45	4.94	5.01	4.47	4.83
MmugDNA.43158.1.S1_at	MmugDNA.43158.1	gDNA.Hs.54432.2.S1	7.93	8.26	7.86	8.15	8.46	8.47	8.05	8.15	8.08	8.13	8.07	8.06	8.32	8.46	8.28	8.31	8.21	7.90	7.75	8.18	8.58	8.52	8.16	8.04	8.35	8.22	7.96	8.26	8.48	8.62	8.08	8.06
MmugDNA.28618.1.S1_at	MmugDNA.28618.1	gDNA.Hs.37916.0.A1	8.96	9.03	9.01	9.12	9.71	9.02	9.67	10.08	8.79	9.18	9.15	9.17	9.76	8.99	9.27	9.87	8.62	9.45	9.49	9.24	9.55	8.99	9.14	10.01	8.89	9.30	9.50	9.14	9.94	9.07	9.61	9.87
MmugDNA.6220.1.S1_at	MmugDNA.6220.1	gDNA.Hs.288670.0.A1	7.60	7.79	7.13	7.80	6.52	7.41	7.68	5.94	7.32	8.31	7.57	7.62	6.80	7.51	7.83	6.23	7.58	7.51	6.29	7.81	5.89	7.43	7.49	6.11	7.14	8.48	7.96	7.97	6.11	7.60	7.01	6.56
MmugDNA.40598.1.S1_at	MmugDNA.40598.1	gDNA.g4503818	5.96	5.74	5.82	6.06	6.10	6.41	5.83	6.08	6.13	5.95	5.86	6.04	5.97	6.17	6.20	6.48	5.94	6.02	5.81	6.22	6.30	6.47	5.95	6.02	5.92	6.02	5.88	5.88	5.91	6.51	6.13	6.11
MmugDNA.6418.1.S1_at	MmugDNA.6418.1	gDNA.g341790	9.06	9.01	9.02	9.41	8.52	8.93	9.08	8.54	9.18	9.37	9.51	9.70	8.89	9.36	9.42	8.84	9.27	9.05	9.18	9.63	8.80	9.33	9.18	8.65	9.29	8.95	8.87	9.48	8.83	9.24	8.97	8.67
MmugDNA.27447.1.S1_at	MmugDNA.27447.1	gDNA.Hs2.371209.2.S1	2.54	2.36	2.50	2.57	2.22	2.33	2.42	2.47	2.30	2.34	2.21	2.37	2.22	2.40	2.40	2.22	2.44	2.46	2.45	2.47	2.30	2.35	2.36	2.43	2.55	2.53	2.47	2.58	2.41	2.42	2.38	2.41
MmugDNA.31716.1.S1_s_at	MmugDNA.31716.1	gDNA.g8923660	6.57	6.43	6.79	6.73	5.54	6.02	6.25	6.27	6.32	7.43	6.82	7.39	6.07	6.89	5.75	6.83	6.51	6.86	6.97	6.89	5.85	6.70	5.53	6.68	6.70	6.67	6.48	6.46	6.13	7.30	5.92	6.26
MmugDNA.34613.1.S1_at	MmugDNA.34613.1	gDNA.Hs.274457.0.S1	6.09	6.64	7.15	6.56	7.12	6.18	7.35	7.32	6.54	6.73	7.46	6.27	7.35	6.45	7.36	7.68	6.71	6.58	7.22	6.49	7.36	6.49	7.43	7.59	6.45	6.38	6.90	6.24	7.51	6.81	7.14	7.22
MmugDNA.33252.1.S1_at	MmugDNA.33252.1	gDNA.g5031992	6.10	5.90	6.47	6.10	6.55	6.14	6.42	7.02	6.43	6.22	6.50	6.66	6.49	6.43	6.62	7.49	6.54	6.26	6.56	6.81	6.70	6.54	6.68	7.44	6.78	6.47	6.34	6.52	6.94	6.68	6.85	7.39
MmugDNA.24393.1.S1_at	MmugDNA.24393.1	gDNA.Hs.9625.2.S1	6.68	6.75	6.71	6.53	6.77	6.66	6.63	6.79	6.25	6.68	6.48	6.67	6.83	6.58	6.54	6.88	6.17	6.55	6.23	6.86	7.09	6.77	6.65	6.65	6.52	6.50	6.20	6.63	7.14	6.85	6.67	6.69
MmugDNA.4992.1.S1_at	MmugDNA.4992.1	gDNA.Hs.71404.0.A1	7.12	7.06	7.24	7.11	6.65	6.73	7.30	6.91	7.17	7.30	7.38	7.08	7.18	7.01	7.17	6.80	7.20	7.52	7.69	7.00	6.48	6.63	7.11	7.29	7.09	7.24	7.52	7.16	6.69	6.72	7.15	7.34
MmuSTS.3519.1.S1_at	MmuSTS.3519.1	59676128	5.03	4.58	4.60	5.50	5.86	5.73	4.99	5.43	6.16	5.54	4.90	5.35	5.98	5.94	6.00	6.66	6.32	5.04	4.64	6.03	6.78	6.25	5.65	5.73	6.46	4.81	3.56	5.55	6.87	6.68	5.93	5.65
MmugDNA.13644.1.S1_at	MmugDNA.13644.1	gDNA.g13699860	5.59	5.48	5.56	5.38	5.35	5.62	5.49	5.57	4.90	5.09	5.27	5.25	5.34	5.53	5.39	5.14	5.19	5.27	5.37	5.15	5.49	5.41	5.45	5.50	5.27	5.55	5.21	5.24	5.47	5.34	5.63	5.51
MmugDNA.40043.1.S1_at	MmugDNA.40043.1	gDNA.Hs.11779.0.S1	8.37	8.11	8.55	8.35	8.49	8.77	8.78	8.91	8.80	8.12	8.36	8.31	8.47	8.51	8.71	8.67	8.51	8.60	8.68	8.42	8.45	8.71	8.62	8.94	8.78	8.26	8.31	8.19	8.52	8.61	8.55	8.58
MmugDNA.19851.1.S1_at	MmugDNA.19851.1	gDNA.Hs.63970.0.A1	4.99	5.22	4.91	4.84	5.11	4.86	5.06	5.15	4.84	4.89	4.94	4.63	4.98	5.06	4.96	4.88	4.56	4.92	4.49	4.92	5.08	5.09	5.36	4.82	4.77	5.00	4.73	4.56	5.06	4.81	5.15	4.96
MmugDNA.15571.1.S1_at	MmugDNA.15571.1	gDNA.g2580569	9.30	9.44	9.54	9.26	9.81	9.89	9.55	9.64	9.65	9.32	9.24	9.18	9.95	9.93	9.38	9.43	9.31	9.91	9.97	9.38	9.80	9.90	9.18	9.96	9.38	9.43	9.47	9.36	9.92	10.02	9.62	9.66
MmugDNA.14933.1.S1_at	MmugDNA.14933.1	gDNA.g5729888	11.64	11.95	11.71	11.49	11.86	11.96	11.95	11.99	11.76	11.86	11.77	11.35	11.93	11.97	11.91	11.87	11.70	11.92	11.87	11.32	11.92	11.90	11.95	11.89	11.96	11.90	11.72	11.38	12.13	11.90	11.72	11.76
MmugDNA.38581.1.S1_at	MmugDNA.38581.1	gDNA.g4503598	9.24	9.39	9.48	9.21	9.30	9.22	9.25	9.35	9.41	9.24	9.30	9.22	9.32	9.09	9.15	9.31	9.40	9.40	9.57	9.49	9.28	9.02	9.06	9.29	9.61	9.43	9.69	9.25	9.55	9.14	8.96	9.21
MmugDNA.18212.1.S1_at	MmugDNA.18212.1	gDNA.Hs.99388.0.S1	6.40	6.68	6.32	6.60	6.10	6.66	6.93	6.91	6.42	6.74	6.65	6.73	6.58	7.16	7.43	6.98	6.60	6.41	5.97	6.84	6.40	6.94	7.30	7.02	6.82	6.45	6.22	6.68	6.78	6.74	7.01	6.96
MmugDNA.16744.1.S1_at	MmugDNA.16744.1	gDNA.Hs.207212.0.A1	6.84	6.84	6.80	6.81	6.89	7.03	6.85	7.17	6.95	6.84	7.14	6.91	6.96	7.20	6.98	7.19	6.96	6.90	6.78	6.78	6.88	6.93	7.09	7.15	6.92	6.84	6.97	6.70	6.91	7.13	6.76	7.11
MmugDNA.7755.1.S1_at	MmugDNA.7755.1	gDNA.Hs.164886.0.A1	7.53	7.47	8.04	7.34	7.55	6.99	6.85	7.34	7.48	7.94	7.74	7.19	7.73	6.97	7.06	7.42	7.16	7.48	7.30	7.56	6.89	6.96	6.84	7.25	7.43	7.64	7.14	7.55	7.68	6.90	6.83	7.39
MmugDNA.5716.1.S1_at	MmugDNA.5716.1	gDNA.g5901895	13.38	13.45	13.50	13.38	13.35	13.31	13.30	13.36	13.42	13.32	13.38	13.28	13.29	13.23	13.28	13.27	13.32	13.38	13.35	13.37	13.26	13.12	13.26	13.33	13.36	13.21	13.15	13.20	13.31	13.14	13.28	13.10
MmugDNA.39226.1.S1_at	MmugDNA.39226.1	gDNA.Hs.285363.0.A1	8.71	8.52	8.55	8.82	8.61	8.29	8.53	8.43	8.64	8.67	8.53	8.80	8.51	8.31	8.50	8.53	8.57	8.32	8.49	8.99	8.49	8.37	8.33	8.42	8.69	8.51	8.49	8.74	8.79	8.31	8.33	8.35
MmugDNA.33782.1.S1_at	MmugDNA.33782.1	gDNA.Hs.301040.0.S1	7.97	7.86	8.03	7.79	7.43	7.83	7.70	7.91	7.75	7.82	7.68	7.68	7.60	7.67	7.55	7.78	7.81	7.72	7.85	8.01	7.52	7.81	7.69	7.80	7.90	7.77	7.84	7.78	7.74	7.77	7.52	7.74
MmugDNA.6808.1.S1_at	MmugDNA.6808.1	gDNA.g8922674	10.51	10.31	10.61	10.39	10.18	10.48	10.29	10.40	10.58	10.21	10.24	10.58	10.01	10.19	10.09	10.23	10.35	10.26	10.29	10.80	10.14	10.26	10.08	10.36	10.64	10.45	10.32	10.59	10.42	10.38	10.27	10.45
MmugDNA.14910.1.S1_at	MmugDNA.14910.1	gDNA.g5729872	7.54	7.90	7.59	7.72	7.80	8.17	7.36	7.70	7.45	7.63	7.86	7.77	7.87	8.29	7.76	7.90	7.52	7.59	7.54	7.69	8.11	8.10	7.69	7.80	7.73	7.61	7.45	7.83	8.19	8.15	7.83	7.68
MmugDNA.17535.1.S1_at	MmugDNA.17535.1	gDNA.Hs.293007.0.A3	10.88	10.83	10.94	10.72	10.78	10.84	10.90	10.95	10.94	10.92	10.94	10.73	11.01	11.06	11.16	10.86	10.94	10.55	10.77	10.84	11.11	11.10	11.08	10.88	11.05	10.96	11.04	10.86	11.25	11.07	11.08	10.97
MmugDNA.42947.1.S1_at	MmugDNA.42947.1	gDNA.Hs.283265.0.A1	3.71	3.95	3.59	3.28	3.41	3.44	3.14	3.10	4.09	3.40	3.47	3.57	3.59	3.08	3.41	3.17	3.35	3.65	3.43	3.84	3.14	3.69	2.70	3.71	3.32	3.88	4.56	3.97	3.34	3.59	3.20	3.52
MmugDNA.41571.1.S1_s_at	MmugDNA.41571.1	gDNA.Hs.4310.0.S3	9.28	9.61	9.57	9.31	10.24	10.05	9.76	9.58	9.74	9.44	9.54	9.20	10.24	10.05	9.46	9.47	9.23	10.09	9.88	9.19	9.92	10.05	9.56	9.80	9.35	9.78	9.78	9.34	10.09	10.05	9.64	9.70
MmugDNA.8597.1.S1_at	MmugDNA.8597.1	gDNA.g7662109	5.80	5.68	4.51	4.90	6.96	5.79	5.82	6.23	6.47	5.77	5.23	5.30	5.51	6.05	5.91	5.85	5.13	6.72	4.90	5.18	5.75	6.15	7.23	6.68	5.33	5.33	4.52	5.03	5.55	5.51	8.46	6.15
MmugDNA.701.1.S1_at	MmugDNA.701.1	gDNA.g179792	9.13	7.84	4.32	7.03	10.03	9.88	7.87	9.35	10.21	7.00	6.88	7.53	7.46	9.29	7.55	7.49	6.61	9.28	7.78	7.37	8.45	9.81	9.37	9.72	6.64	6.78	5.81	7.64	7.53	8.29	10.66	9.04
MmuSTS.1173.1.S1_at	MmuSTS.1173.1	59676480	8.89	8.89	8.87	8.71	8.52	8.76	8.66	8.63	8.61	8.73	8.86	8.73	8.66	8.67	8.84	8.65	8.71	8.55	8.68	8.94	8.58	8.59	8.62	8.54	8.96	8.81	8.86	8.67	8.89	8.60	8.51	8.59
MmugDNA.37662.1.S1_at	MmugDNA.37662.1	gDNA.g4503406	5.44	5.57	5.70	5.57	5.67	5.76	5.68	5.85	5.73	5.42	5.49	5.37	5.70	5.75	5.39	5.57	5.57	5.46	5.56	5.40	5.70	5.78	5.58	5.63	5.12	5.56	5.39	5.73	5.90	5.47	5.63	5.76
MmugDNA.32449.1.S1_at	MmugDNA.32449.1	gDNA.g2959555	3.89	4.10	4.39	3.99	4.82	4.41	4.32	4.14	3.76	4.69	4.53	4.06	4.32	4.14	4.15	4.28	3.88	3.94	3.93	3.70	4.51	4.37	4.45	4.58	3.95	4.13	3.49	4.17	4.60	4.44	3.87	4.40
MmuSTS.3089.1.S1_at	MmuSTS.3089.1	62000521	8.29	8.02	8.22	8.10	7.87	7.86	7.97	8.25	7.92	7.91	7.85	7.94	7.85	7.60	7.89	7.72	7.78	8.02	8.06	8.05	7.44	7.49	7.82	7.97	7.73	8.06	8.13	7.92	7.82	7.64	7.88	8.03
MmugDNA.29693.1.S1_at	MmugDNA.29693.1	gDNA.Hs.306809.0.S1	6.96	7.03	7.29	7.49	5.98	7.10	6.84	7.02	6.90	7.11	6.92	7.76	6.38	6.80	6.63	7.09	6.81	6.90	7.04	7.84	6.54	6.99	6.63	7.14	7.09	7.20	7.19	7.58	6.70	7.16	6.71	7.12
MmugDNA.32424.1.S1_at	MmugDNA.32424.1	gDNA.Hs.307940.0.A1	6.24	6.19	6.13	6.16	5.99	6.06	5.90	6.03	6.22	6.14	6.43	6.10	6.08	6.15	6.24	6.13	6.28	6.15	6.15	6.19	5.93	5.95	6.23	5.98	6.24	5.99	5.80	5.99	5.84	5.90	6.07	5.82
MmugDNA.15832.1.S1_at	MmugDNA.15832.1	gDNA.Hs.116929.0.A1	7.21	7.54	7.52	7.20	7.12	7.17	7.30	7.20	7.41	7.39	7.72	7.27	7.23	6.89	7.40	7.15	7.11	7.88	7.89	7.34	6.66	7.07	7.21	7.45	7.54	7.45	7.59	6.99	7.14	7.16	7.22	7.26
MmugDNA.35537.1.S1_at	MmugDNA.35537.1	gDNA.g4503154	8.59	8.95	8.95	8.99	9.32	9.35	8.79	9.18	8.30	9.06	9.05	8.85	9.08	9.08	8.84	9.37	8.07	9.14	9.20	9.06	9.38	9.10	8.73	9.06	8.39	8.66	8.10	8.63	9.38	9.35	8.91	8.94
MmugDNA.32911.1.S1_at	MmugDNA.32911.1	gDNA.Hs.4947.1.A1	7.79	7.75	8.04	7.83	7.45	7.78	7.77	7.93	7.83	7.71	7.69	7.55	7.61	7.41	7.61	7.52	7.68	7.92	8.07	8.06	7.12	7.57	7.70	7.96	7.88	8.20	8.31	8.00	7.83	7.92	7.89	7.84
MmugDNA.4857.1.S1_at	MmugDNA.4857.1	gDNA.g12804840	6.55	6.65	6.65	7.03	5.81	6.92	6.74	6.08	6.70	6.83	7.04	7.13	6.16	6.46	6.42	6.18	6.53	6.69	6.68	6.63	6.31	6.51	6.63	6.23	6.58	6.73	6.30	6.64	6.20	6.83	6.65	5.95
MmugDNA.9959.1.S1_at	MmugDNA.9959.1	gDNA.Hs.106532.0.A1	5.78	5.56	5.61	6.00	4.70	4.45	6.11	5.55	6.19	6.26	6.12	6.01	4.80	5.67	6.33	5.52	5.88	5.32	5.53	6.09	4.54	4.65	5.92	5.35	5.72	5.14	5.34	6.21	5.07	4.73	5.52	5.19
MmugDNA.33707.1.S1_at	MmugDNA.33707.1	gDNA.g13376477	6.10	6.02	6.19	6.14	6.04	5.79	6.17	5.50	6.14	6.03	6.07	6.01	5.99	6.16	6.12	5.75	5.87	6.42	5.99	6.36	5.63	5.61	6.20	5.95	6.26	6.43	6.08	6.58	6.02	5.83	5.93	6.12
MmugDNA.27810.1.S1_at	MmugDNA.27810.1	gDNA.Hs.165681.0.A1	9.86	10.58	10.21	10.25	8.09	9.26	10.43	10.39	10.12	10.25	9.24	10.07	7.59	8.61	9.56	9.54	9.30	11.47	10.73	10.55	7.49	8.81	9.51	10.38	9.55	11.28	10.73	10.28	7.72	8.94	10.42	10.71
MmugDNA.4847.1.S1_at	MmugDNA.4847.1	gDNA.Hs.259250.0.A1	6.10	5.54	5.72	6.01	5.92	6.08	5.80	5.87	5.82	5.37	5.60	5.66	5.50	5.88	6.29	5.91	5.80	5.62	5.95	5.86	5.89	5.93	6.15	6.26	5.31	5.65	5.74	6.16	6.21	5.96	6.25	6.40
MmugDNA.43246.1.S1_at	MmugDNA.43246.1	gDNA.g4505464	10.27	10.36	10.44	10.59	10.39	10.54	10.51	10.67	10.29	10.56	10.56	10.63	10.55	10.55	10.71	10.68	10.51	9.97	10.23	10.47	10.50	10.52	10.71	10.70	10.33	10.22	9.94	10.60	10.44	10.61	10.40	10.57
MmugDNA.28494.1.S1_at	MmugDNA.28494.1	gDNA.Hs.161889.0.A1	6.24	6.26	7.02	6.09	6.98	6.71	6.51	6.96	6.53	6.47	7.05	6.38	7.55	7.36	6.47	7.50	6.38	7.08	7.01	5.92	6.99	7.24	6.33	7.87	5.83	6.48	6.33	6.14	6.75	7.01	5.93	7.36
MmugDNA.41512.1.S1_at	MmugDNA.41512.1	gDNA.g11095440	7.17	6.78	7.04	7.06	6.89	6.69	7.11	6.52	7.11	6.96	7.18	7.30	6.71	6.77	7.10	6.77	7.01	6.97	6.93	7.43	6.84	6.95	7.07	6.86	7.44	7.00	7.05	6.95	7.04	6.80	7.00	6.95
MmugDNA.18889.1.S1_s_at	MmugDNA.18889.1	gDNA.g4557470	8.46	8.88	8.73	8.73	8.45	8.39	8.46	8.54	8.67	8.88	9.00	8.68	8.84	8.55	8.49	8.75	8.65	8.76	8.70	8.82	8.78	8.34	8.43	8.39	8.95	8.63	8.61	8.64	8.99	8.44	8.18	7.94
MmugDNA.18616.1.S1_at	MmugDNA.18616.1	gDNA.Hs.165175.0.S1	5.50	5.66	5.45	5.60	5.04	5.37	5.52	5.31	5.23	5.60	5.55	5.72	5.03	5.06	5.73	5.40	5.46	5.76	5.52	5.61	4.90	5.23	5.42	5.45	5.30	5.61	5.12	5.65	4.91	5.26	5.47	5.22
MmugDNA.25531.1.S1_at	MmugDNA.25531.1	gDNA.Hs.56876.0.S1	8.98	8.64	8.85	8.86	8.54	8.57	8.93	8.30	8.72	8.98	8.92	8.75	8.82	8.56	9.12	8.34	8.80	8.65	8.81	9.10	8.51	8.28	9.03	8.27	9.04	9.00	8.92	8.91	8.80	8.40	8.80	8.46
MmugDNA.25393.1.S1_at	MmugDNA.25393.1	gDNA.Hs.148463.0.A1	6.63	6.57	6.46	6.62	6.85	6.76	6.74	6.86	6.52	6.67	6.55	6.67	6.53	6.71	6.96	6.46	6.55	6.42	6.47	6.70	6.66	6.65	6.69	6.61	6.63	6.34	6.52	6.58	6.94	6.65	6.54	6.63
MmugDNA.40850.1.S1_at	MmugDNA.40850.1	gDNA.Hs2.406549.1.S2	5.71	5.85	5.89	5.84	6.13	5.68	6.03	7.08	5.61	6.00	6.23	5.82	6.16	6.24	6.28	7.58	5.81	6.02	5.96	5.92	6.15	6.01	6.15	7.26	5.58	5.89	6.12	6.08	6.19	6.15	6.02	7.18
MmuSTS.2757.1.S1_at	MmuSTS.2757.1	60301273	10.04	9.68	9.94	9.89	9.83	9.88	9.73	9.68	10.00	9.78	9.74	9.75	9.75	9.76	9.75	9.53	9.67	9.88	9.88	10.05	9.53	9.65	9.62	9.67	9.85	9.79	9.71	9.91	9.93	9.67	9.76	9.56
MmugDNA.39639.1.S1_at	MmugDNA.39639.1	gDNA.Hs.278586.1.A1	8.02	8.34	8.60	8.35	7.97	8.33	8.14	8.20	8.41	8.31	8.28	8.28	8.04	8.17	7.90	8.09	8.15	8.33	8.47	8.52	8.23	8.22	7.96	8.21	8.75	8.10	8.20	8.13	8.33	8.28	7.80	7.87
MmugDNA.26533.1.S1_at	MmugDNA.26533.1	gDNA.g4506726	6.35	6.27	6.42	6.10	4.99	5.37	6.11	6.33	6.07	6.25	6.33	5.98	5.12	5.11	6.41	6.25	6.21	6.39	6.47	5.95	4.77	4.95	6.25	6.30	6.08	6.26	6.34	6.04	5.07	5.14	6.22	6.10
MmugDNA.41456.1.S1_at	MmugDNA.41456.1	gDNA.Hs.152932.0.A1	7.84	7.57	7.65	7.61	7.80	7.85	8.15	7.83	7.82	7.26	7.61	7.59	7.81	7.66	7.85	7.96	7.85	7.35	7.59	7.99	7.95	7.50	8.06	7.88	7.98	7.58	7.60	7.80	8.25	7.86	8.17	7.82
MmugDNA.34250.1.S1_at	MmugDNA.34250.1	gDNA.Hs.323440.0.S1	7.72	8.06	7.50	7.65	7.58	7.60	7.69	7.29	7.57	8.17	7.35	7.61	7.63	7.51	7.37	7.22	7.58	8.03	7.47	8.01	7.43	7.37	7.53	7.53	7.69	8.33	7.93	7.88	7.94	7.49	7.33	7.70
MmugDNA.36067.1.S1_at	MmugDNA.36067.1	gDNA.Hs.288850.0.S1	5.82	6.39	6.36	5.73	6.24	6.34	6.62	7.14	6.28	6.27	6.50	6.24	6.58	6.42	7.09	7.66	6.49	6.83	7.20	6.47	7.06	6.21	7.12	6.59	6.35	5.88	6.49	6.88	7.50	6.81	6.98	7.11
MmugDNA.28334.1.S1_at	MmugDNA.28334.1	gDNA.Hs2.407185.1.A1	5.01	4.80	4.78	4.63	4.66	4.73	4.80	4.77	4.98	4.91	4.87	4.72	4.66	4.50	4.69	4.66	4.81	5.18	5.16	5.01	4.62	4.65	4.92	4.87	4.66	5.04	4.94	5.04	4.79	4.82	4.86	4.98
MmugDNA.25323.1.S1_x_at	MmugDNA.25323.1	gDNA.g5902119	6.74	6.27	6.33	6.25	6.41	6.30	6.34	6.26	6.77	6.10	6.45	6.17	6.07	5.77	6.19	6.08	6.39	6.38	6.42	6.33	6.25	5.99	6.18	6.22	6.70	6.45	6.43	6.44	6.24	5.86	6.53	6.38
MmugDNA.3011.1.S1_at	MmugDNA.3011.1	gDNA.g4505944	10.50	10.66	10.28	10.46	9.92	10.04	9.67	10.77	10.55	10.64	9.98	10.46	9.94	9.97	9.54	10.48	10.42	10.72	10.20	10.68	9.87	10.01	9.39	10.74	10.66	10.69	10.09	10.32	10.05	10.06	9.48	10.63
MmugDNA.7840.1.S1_at	MmugDNA.7840.1	gDNA.Hs.302736.0.S1	5.78	6.01	5.96	5.96	6.11	6.04	6.32	6.30	5.73	6.11	5.98	5.79	6.28	5.95	6.15	6.13	5.62	6.49	6.05	6.12	6.03	5.85	6.18	6.51	6.04	5.84	5.70	5.54	6.40	6.04	6.13	6.23
MmugDNA.28884.1.S1_at	MmugDNA.28884.1	gDNA.Hs.288203.0.S2	8.22	8.13	8.27	8.16	7.82	8.07	7.95	8.24	8.13	8.10	7.95	8.06	7.76	7.80	7.70	8.15	7.91	7.94	8.12	8.31	7.92	7.85	7.81	8.08	8.18	8.20	8.29	8.27	8.19	7.81	7.99	8.35
MmugDNA.27649.1.S1_s_at	MmugDNA.27649.1	gDNA.Hs.82171.0.S1	8.97	8.78	9.03	8.78	8.68	8.46	8.72	8.88	8.90	8.86	9.16	8.92	8.93	8.67	8.97	8.95	8.89	8.80	9.23	9.05	8.63	8.59	8.80	8.75	9.02	8.82	9.12	8.90	9.00	8.68	8.64	9.04
MmugDNA.16484.1.S1_at	MmugDNA.16484.1	gDNA.Hs.18166.0.S2	8.23	8.20	8.42	8.03	8.40	8.26	8.26	8.66	8.39	7.88	7.95	7.89	8.18	8.13	8.06	8.14	8.24	8.23	8.29	7.96	8.72	8.48	8.16	8.30	8.39	7.94	7.90	8.02	8.43	8.36	8.32	8.35
MmugDNA.23538.1.S1_at	MmugDNA.23538.1	gDNA.Hs.7945.0.A1	5.70	6.15	5.61	5.94	5.84	5.93	5.54	5.70	6.00	5.98	5.88	5.79	5.86	5.79	5.59	5.56	6.04	6.01	5.75	6.05	5.96	5.65	5.51	5.41	6.15	6.26	5.99	6.21	6.34	5.88	5.62	5.80
MmugDNA.33868.1.S1_at	MmugDNA.33868.1	gDNA.Hs.272808.1.A1	10.86	10.79	11.04	10.96	10.60	10.49	10.76	10.64	10.96	10.85	10.94	11.02	10.86	10.73	10.93	10.84	11.06	10.69	10.85	10.93	10.78	10.74	10.96	10.82	10.79	10.70	10.70	10.95	10.72	10.73	10.72	10.75
MmugDNA.13842.1.S1_at	MmugDNA.13842.1	gDNA.g7706183	9.12	9.67	9.84	9.66	9.28	9.07	9.32	9.53	9.17	9.44	9.60	9.46	9.40	8.80	9.40	9.38	9.06	9.66	9.82	9.73	9.23	8.61	9.04	9.40	9.37	9.47	9.48	9.48	9.56	9.10	8.87	9.13
MmugDNA.40078.1.S1_at	MmugDNA.40078.1	gDNA.Hs.126783.0.S1	6.32	6.23	6.19	5.93	6.35	6.46	6.48	6.92	6.06	6.00	6.08	6.00	6.18	6.37	6.19	6.50	6.03	5.78	6.38	5.72	6.42	6.29	6.32	6.35	5.86	6.40	7.17	6.35	6.48	6.44	6.67	6.68
MmugDNA.42222.1.S1_at	MmugDNA.42222.1	gDNA.g12232380	7.93	7.74	7.99	7.91	7.66	7.70	7.69	7.79	7.64	7.75	7.68	7.77	7.78	7.58	7.75	7.55	7.70	7.61	7.70	8.09	7.48	7.43	7.45	7.60	7.79	7.60	7.61	7.76	7.85	7.45	7.49	7.61
MmugDNA.7606.1.S1_at	MmugDNA.7606.1	gDNA.Hs.135058.0.A1	6.83	6.71	5.91	5.64	6.68	6.66	6.46	7.26	6.68	6.60	5.97	5.93	6.35	7.09	6.47	6.91	6.77	6.51	6.33	5.93	6.32	6.74	6.65	7.27	5.79	6.55	5.59	5.76	5.94	7.06	6.36	7.42
MmugDNA.2174.1.S1_at	MmugDNA.2174.1	gDNA.Hs.181085.0.A1	5.16	5.04	4.97	5.29	5.32	5.36	5.37	5.36	4.91	5.12	5.18	5.17	5.04	5.20	4.95	5.05	5.15	4.91	5.14	4.82	5.31	5.37	5.16	5.23	4.83	5.12	5.05	5.17	5.06	5.10	5.43	5.33
MmugDNA.2743.1.S1_at	MmugDNA.2743.1	gDNA.g12005502	8.37	8.85	8.85	9.14	9.04	8.96	9.20	8.90	8.84	9.26	9.08	9.24	9.25	9.28	9.31	9.05	9.02	8.79	8.75	9.12	9.34	9.35	9.29	8.97	8.53	9.03	8.92	9.27	9.19	9.37	9.43	8.99
MmugDNA.28685.1.S1_at	MmugDNA.28685.1	gDNA.Hs2.438442.1.S1	6.55	6.13	6.81	7.12	6.18	5.84	6.75	5.79	6.25	6.74	6.61	7.01	6.41	6.00	7.11	6.00	6.31	6.43	6.57	7.37	5.95	5.60	6.78	6.11	6.38	6.70	6.71	7.19	6.38	5.80	6.61	5.87
MmugDNA.32508.1.S1_at	MmugDNA.32508.1	gDNA.Hs.201377.0.S2	10.90	10.96	10.95	11.14	10.64	10.71	10.77	11.06	10.94	10.83	10.79	10.96	10.82	10.80	10.89	10.97	11.07	10.99	11.10	11.02	10.91	10.86	10.72	10.98	10.96	10.92	10.99	11.09	10.66	10.89	10.71	11.04
MmuSTS.1094.1.S1_at	MmuSTS.1094.1	55167712	9.23	9.29	9.39	9.25	9.12	9.02	9.29	9.19	9.23	9.28	9.26	9.27	9.23	9.12	9.30	8.90	9.11	9.59	9.45	9.43	8.94	8.96	9.18	9.23	9.30	8.99	8.99	9.08	9.16	8.94	8.95	9.07
MmugDNA.28176.1.S1_at	MmugDNA.28176.1	gDNA.Hs2.290519.1.S1	7.67	7.15	7.39	6.70	8.18	8.13	8.54	7.35	7.52	7.03	6.93	6.80	7.47	6.75	7.63	7.61	7.02	7.42	7.30	7.04	7.20	7.31	7.85	7.71	7.56	7.80	7.49	6.65	7.40	7.51	8.09	7.88
MmugDNA.702.1.S1_at	MmugDNA.702.1	gDNA.Hs.282143.0.S1	4.14	4.46	4.21	4.27	4.83	5.38	4.98	4.03	4.39	4.66	4.97	4.55	4.68	5.34	4.55	4.59	3.82	4.60	4.73	4.19	4.98	5.08	4.51	4.43	4.20	4.24	4.64	4.33	4.94	4.79	4.55	4.78
MmugDNA.43000.1.S1_at	MmugDNA.43000.1	gDNA.g13093772	5.92	5.74	5.89	5.67	6.35	6.24	5.83	6.04	6.10	5.77	5.46	6.00	5.85	6.12	6.01	6.10	6.15	5.72	5.88	6.16	6.31	6.22	5.93	5.96	5.98	5.79	6.20	5.66	6.37	6.35	5.97	6.13
Mmu.1700.1.S1_x_at	Mmu.1700.1	U41829.1	14.12	14.08	14.14	13.28	14.35	14.35	13.99	14.40	14.01	14.03	14.00	13.53	14.17	14.19	13.82	14.22	13.98	14.15	14.11	13.35	14.29	14.18	13.88	14.24	14.02	14.04	13.83	13.42	14.20	14.25	14.05	14.30
MmugDNA.25653.1.S1_s_at	MmugDNA.25653.1	gDNA.g13027583	8.55	8.73	8.72	8.57	8.53	8.83	8.60	8.59	8.79	8.81	8.77	8.62	8.62	8.62	8.47	8.74	8.70	8.71	8.94	8.75	8.56	8.80	8.43	8.64	9.02	9.05	9.08	9.06	8.90	8.95	8.69	8.83
MmugDNA.40942.1.S1_at	MmugDNA.40942.1	gDNA.Hs.173571.0.S1	8.32	7.67	8.13	7.94	7.45	7.70	7.15	7.16	7.92	8.76	8.00	8.98	7.90	8.50	7.33	7.53	7.82	8.40	8.32	7.96	7.85	8.19	7.27	7.26	7.41	8.24	8.16	7.88	7.29	8.62	7.65	7.08
MmugDNA.7107.1.S1_at	MmugDNA.7107.1	gDNA.Hs.41294.0.A1	3.63	3.64	3.98	4.09	4.54	4.12	4.22	4.33	3.94	4.87	4.51	4.45	4.29	4.76	4.27	4.33	4.13	4.57	4.14	4.33	4.78	4.31	4.24	4.64	3.89	4.13	3.36	3.92	4.61	4.90	4.20	4.92
MmugDNA.40576.1.S1_at	MmugDNA.40576.1	gDNA.g13436373	7.25	7.14	7.13	7.01	6.52	6.14	6.82	6.03	7.16	7.16	7.44	7.08	6.99	6.35	7.67	6.44	7.48	6.34	6.23	7.52	6.41	5.81	7.21	6.44	7.39	6.81	6.91	7.17	7.21	6.15	6.66	6.07
MmugDNA.40422.1.S1_at	MmugDNA.40422.1	gDNA.Hs.90449.0.S1	7.37	7.53	7.62	7.18	6.66	6.78	6.93	7.24	7.17	7.37	7.53	7.14	7.35	7.40	7.15	7.13	7.42	7.32	7.35	7.19	7.10	6.97	7.11	7.11	7.51	7.15	6.82	7.23	7.31	7.03	6.84	6.99
MmugDNA.41158.1.S1_at	MmugDNA.41158.1	gDNA.Hs2.385466.1.S1	6.07	5.84	6.26	6.34	6.59	6.52	6.26	6.29	6.05	5.99	5.80	6.37	6.30	7.00	6.35	6.34	6.27	5.66	5.82	6.96	6.61	6.84	6.42	6.61	6.82	5.92	5.85	6.46	6.88	6.99	6.20	6.42
MmugDNA.4211.1.S1_s_at	MmugDNA.4211.1	gDNA.g4507318	9.62	9.66	9.68	9.64	9.57	9.42	9.62	9.47	9.64	9.70	9.71	9.58	9.69	9.46	9.71	9.55	9.61	9.66	9.72	9.75	9.53	9.32	9.53	9.52	9.82	9.64	9.58	9.47	9.79	9.47	9.42	9.29
MmugDNA.4199.1.S1_at	MmugDNA.4199.1	gDNA.Hs.190146.0.A1	10.00	10.23	10.11	10.14	10.08	9.96	10.33	10.40	9.91	10.08	10.29	9.75	10.42	10.54	10.75	10.32	9.82	10.28	10.09	9.86	9.99	10.37	10.47	10.40	9.27	10.25	10.07	9.80	9.73	10.34	10.10	10.62
MmugDNA.36597.1.S1_at	MmugDNA.36597.1	gDNA.g4827023	7.95	8.00	8.02	7.69	8.00	8.12	8.12	8.25	7.94	8.05	7.96	7.72	8.02	7.91	8.06	8.07	8.05	7.95	7.89	7.87	7.93	8.00	8.10	8.24	8.14	7.98	8.09	7.84	8.21	7.94	8.09	8.29
MmugDNA.17531.1.S1_at	MmugDNA.17531.1	gDNA.g7657312	10.00	10.32	10.28	10.25	10.11	10.03	10.09	10.19	10.10	10.27	10.48	10.24	10.16	10.17	10.16	10.30	10.20	10.18	10.31	10.25	10.19	10.12	10.17	10.14	10.15	10.17	10.24	10.16	10.12	10.05	9.99	10.02
MmugDNA.27814.1.S1_at	MmugDNA.27814.1	gDNA.Hs.164261.0.A1	8.84	8.61	8.93	8.11	9.07	9.19	9.20	9.41	8.98	8.67	9.15	8.54	9.00	9.09	8.93	9.50	8.89	8.29	9.04	8.70	9.59	9.45	9.38	9.42	9.10	8.99	10.16	9.23	9.44	9.08	9.17	9.49
MmugDNA.2878.1.S1_at	MmugDNA.2878.1	gDNA.g8922140	7.01	6.80	6.98	6.82	6.84	6.75	6.75	6.47	6.71	6.75	6.76	7.03	6.37	6.62	6.56	6.89	6.71	6.70	6.85	7.01	6.75	6.64	6.66	6.59	6.65	6.99	6.84	6.84	6.84	6.77	6.62	6.81
MmuSTS.1303.1.S1_at	MmuSTS.1303.1	55167799	8.07	8.12	8.33	8.27	8.64	8.16	8.44	8.61	8.15	8.02	8.01	8.13	8.70	8.01	8.54	8.19	7.96	8.03	8.09	8.34	8.34	7.95	8.41	8.36	8.08	8.16	8.27	8.18	8.57	7.96	8.43	8.47
MmugDNA.12488.1.S1_at	MmugDNA.12488.1	gDNA.Hs.193700.0.S1	11.86	11.39	11.38	11.62	11.77	12.39	11.76	11.88	11.80	11.63	11.81	11.64	11.87	12.21	11.68	12.09	11.90	11.22	11.64	11.44	12.19	12.38	11.98	11.96	11.76	12.07	12.75	12.22	12.13	12.49	12.11	12.18
MmugDNA.31846.1.S1_at	MmugDNA.31846.1	gDNA.Hs.167192.0.A1	4.45	4.35	4.36	4.27	4.71	4.80	4.41	4.40	4.15	4.05	3.95	4.06	4.37	4.36	4.33	4.20	4.02	4.49	4.22	4.09	4.37	4.38	4.34	4.20	4.22	3.95	4.70	4.22	4.35	4.48	4.52	4.30
MmuSTS.3182.1.S1_s_at	MmuSTS.3182.1	60301323	9.55	9.53	9.66	9.47	9.29	9.39	9.33	9.36	9.59	9.33	9.34	9.25	9.29	9.24	9.48	9.11	9.37	9.19	9.22	9.63	8.96	9.02	9.42	9.25	9.56	9.25	9.10	9.30	9.29	8.95	9.11	8.99
MmugDNA.33680.1.S1_at	MmugDNA.33680.1	gDNA.Hs.290070.3.A1	6.36	6.79	6.36	6.73	7.09	7.75	7.21	6.83	6.28	7.01	6.82	6.74	7.01	7.72	7.10	7.58	6.81	6.94	6.62	6.70	7.41	7.94	6.90	7.17	6.63	7.35	7.84	7.55	7.24	7.95	6.87	7.01
MmugDNA.19788.1.S1_s_at	MmugDNA.19788.1	gDNA.Hs2.432987.1.S2	7.03	7.70	5.78	5.83	7.39	6.82	8.07	7.35	6.98	7.77	6.50	6.52	7.94	6.98	8.00	7.83	7.11	7.69	6.47	5.97	7.79	6.82	7.95	7.57	7.23	7.91	7.33	7.00	8.06	7.02	8.19	7.82
MmugDNA.25418.1.S1_s_at	MmugDNA.25418.1	gDNA.Hs.274412.2.A1	9.92	10.32	10.78	10.16	9.85	9.62	10.32	10.00	10.12	10.40	10.57	10.11	10.07	9.74	10.31	9.95	10.14	10.21	10.55	10.10	10.06	9.80	10.27	9.99	10.21	10.36	10.46	10.12	10.27	10.00	10.14	9.98
MmugDNA.7673.1.S1_at	MmugDNA.7673.1	gDNA.Hs.42532.0.A1	7.90	8.01	8.15	8.04	7.88	7.51	8.03	7.90	7.96	8.13	8.26	7.94	8.12	7.83	7.88	7.64	7.73	8.13	8.25	8.33	7.81	7.59	7.80	7.93	7.95	8.00	7.89	8.21	8.28	7.61	7.71	7.82
MmugDNA.3524.1.S1_at	MmugDNA.3524.1	gDNA.Hs.11898.0.A1	7.73	7.40	7.35	7.31	5.89	7.15	7.48	7.05	7.42	7.53	7.28	7.21	5.49	7.28	7.51	6.72	7.59	7.82	7.42	7.57	5.40	6.90	7.41	7.10	7.47	7.40	7.15	7.35	5.20	7.19	7.19	7.01
MmugDNA.23282.1.S1_s_at	MmugDNA.23282.1	gDNA.g13277539	11.61	11.97	11.99	12.01	11.80	11.79	11.78	11.81	11.90	11.98	12.05	11.96	11.89	11.82	11.89	11.98	11.91	11.90	11.98	12.07	11.95	11.77	11.77	11.78	11.89	11.76	12.03	11.80	11.79	11.88	11.58	11.52
MmugDNA.35815.1.S1_at	MmugDNA.35815.1	gDNA.Hs.217748.0.A1	5.81	5.92	6.88	6.39	5.30	6.07	6.44	5.94	6.22	6.41	5.87	6.16	5.52	5.53	5.66	5.47	5.91	5.91	5.83	5.98	5.31	5.56	6.13	5.73	5.98	5.50	5.88	5.93	5.62	5.73	5.48	5.66
MmugDNA.20801.1.S1_at	MmugDNA.20801.1	gDNA.Hs.96907.0.A1	7.57	7.32	7.52	7.35	7.20	7.36	7.31	7.37	7.54	7.41	7.41	7.23	7.34	7.21	7.60	7.17	7.28	7.45	7.54	7.47	7.08	6.81	7.33	7.32	7.58	7.40	7.47	7.39	7.40	7.15	7.37	7.22
MmugDNA.24519.1.S1_at	MmugDNA.24519.1	gDNA.Hs.16899.0.A1	7.88	7.60	7.81	7.38	7.31	7.70	7.72	7.38	7.62	7.14	7.22	7.24	7.12	7.06	7.11	7.03	7.12	7.34	7.28	7.50	7.02	7.02	7.14	7.48	7.59	7.97	8.05	7.45	7.14	7.14	7.36	7.59
MmugDNA.9271.1.S1_at	MmugDNA.9271.1	gDNA.Hs.202695.0.S1	6.49	6.48	6.84	6.48	7.39	6.84	6.66	6.71	7.20	6.22	6.62	6.33	7.24	6.78	6.65	7.75	7.09	6.79	6.74	6.81	6.66	7.70	7.03	7.07	6.98	5.89	6.00	6.04	6.77	7.22	6.69	6.56
MmugDNA.23078.1.S1_at	MmugDNA.23078.1	gDNA.Hs.173772.0.A1	6.67	6.82	6.89	6.84	6.64	6.77	6.58	6.45	6.73	6.98	6.75	6.93	6.64	7.00	6.51	6.38	6.77	6.85	6.69	7.14	6.70	6.68	6.28	6.69	6.87	7.07	6.78	7.17	6.84	7.14	6.38	6.76
MmugDNA.2672.1.S1_at	MmugDNA.2672.1	gDNA.Hs.119316.1.A1	4.89	4.88	5.26	4.43	4.69	3.86	4.72	4.67	4.74	5.35	5.05	4.41	4.96	4.11	4.98	4.50	4.83	5.74	5.43	4.61	4.84	3.99	4.75	4.36	4.43	5.55	5.45	4.75	4.71	3.95	4.63	4.45
MmugDNA.11603.1.S1_s_at	MmugDNA.11603.1	gDNA.Hs.288969.2.A1	10.52	9.54	9.51	8.96	10.08	10.31	10.20	10.18	10.42	9.51	9.45	8.87	9.90	10.12	10.24	10.14	10.36	9.35	9.44	9.45	9.55	10.07	10.14	10.21	10.51	9.61	9.37	9.06	10.11	10.02	10.26	10.21
MmugDNA.17217.1.S1_at	MmugDNA.17217.1	gDNA.Hs.1209.0.S1	5.13	5.01	5.04	5.08	4.74	4.99	3.70	4.79	6.60	5.14	4.57	5.22	4.40	5.09	4.60	5.31	6.04	5.47	5.07	5.59	4.27	5.42	4.59	5.15	6.15	5.25	4.88	5.24	4.39	5.29	4.73	4.98
MmugDNA.1244.1.S1_at	MmugDNA.1244.1	gDNA.Hs.142634.0.S1	7.36	6.99	7.01	7.35	6.69	7.08	7.09	6.59	7.08	7.23	7.29	7.36	7.17	7.06	7.09	6.83	7.39	6.82	6.87	7.28	7.07	6.93	7.03	6.67	7.33	6.93	6.83	7.21	7.14	6.87	6.57	6.60
MmugDNA.6140.1.S1_at	MmugDNA.6140.1	gDNA.Hs.34274.0.A1	7.86	7.80	8.05	8.02	7.95	7.92	7.85	7.40	7.77	8.13	8.05	7.89	7.90	7.65	7.78	7.49	7.64	7.91	7.97	8.15	7.54	7.63	7.79	7.47	7.83	8.04	7.85	7.87	8.13	7.73	7.69	7.66
MmugDNA.15303.1.S1_s_at	MmugDNA.15303.1	gDNA.g12655861	8.45	8.51	8.66	8.53	8.16	8.49	8.22	8.25	8.81	8.73	8.66	8.38	8.38	8.53	8.27	8.52	8.67	8.67	8.76	8.57	8.32	8.58	8.32	8.57	8.78	8.51	8.27	8.35	8.53	8.70	8.11	8.34
Mmu.14152.1.S1_at	Mmu.14152.1	CB554974	11.06	11.32	11.12	11.11	11.30	11.31	11.41	11.28	11.09	11.30	11.19	11.13	11.49	11.31	11.26	11.22	10.92	11.48	11.26	11.08	11.27	11.30	11.33	11.39	11.00	11.40	11.30	11.16	11.33	11.34	11.32	11.30
MmugDNA.1070.1.S1_s_at	MmugDNA.1070.1	gDNA.Hs.183702.0.S1	9.64	8.76	8.98	8.76	9.46	9.05	9.91	9.99	9.40	9.19	9.27	8.95	9.72	9.04	10.05	9.86	9.58	8.81	9.00	8.79	9.22	8.84	9.98	9.80	9.29	8.95	9.15	9.16	9.38	8.76	9.74	9.98
MmugDNA.43377.1.S1_at	MmugDNA.43377.1	gDNA.Hs2.381867.1.S1	4.22	4.57	4.35	4.35	4.72	4.25	4.53	4.36	4.24	4.63	4.60	4.20	5.13	4.73	4.50	4.73	4.55	4.05	4.11	4.00	5.06	4.41	4.47	4.08	4.04	4.31	4.03	4.13	4.65	4.42	4.26	4.37
MmuSTS.1079.1.S1_at	MmuSTS.1079.1	51853975	8.95	9.16	9.15	9.06	8.92	8.96	8.93	8.96	9.26	9.13	9.28	9.04	8.94	9.04	9.02	9.14	8.99	9.15	9.05	9.08	8.97	9.02	9.12	9.10	9.34	9.05	8.97	9.12	9.14	8.96	8.84	8.75
MmugDNA.31051.1.S1_at	MmugDNA.31051.1	gDNA.Hs.23606.0.A1	7.99	8.96	8.82	7.89	8.97	8.63	9.11	9.20	7.84	9.01	9.21	7.98	9.20	8.70	9.23	9.25	7.90	8.92	8.74	8.06	8.66	8.41	9.04	9.33	7.76	8.93	8.62	7.96	8.61	8.41	8.91	9.06
MmugDNA.21855.1.S1_s_at	MmugDNA.21855.1	gDNA.Hs.298161.2.A1	11.01	9.31	5.93	8.20	13.02	11.30	11.00	9.42	11.24	7.65	8.46	7.81	9.13	9.67	10.15	7.76	7.69	9.37	9.12	7.76	9.44	10.05	11.91	9.25	7.92	6.88	7.22	7.43	8.40	8.36	13.35	8.89
MmugDNA.35626.1.S1_at	MmugDNA.35626.1	gDNA.Hs.105104.0.A1	5.22	5.77	6.66	5.42	4.31	5.12	5.18	5.30	5.58	6.31	6.18	6.18	5.20	5.69	4.79	5.86	5.60	5.66	5.80	5.89	4.99	5.22	4.24	5.57	5.08	5.24	5.65	5.84	5.44	5.50	4.58	6.17
MmugDNA.6704.1.S1_at	MmugDNA.6704.1	gDNA.Hs2.423212.1.S1	9.28	9.73	9.81	9.47	10.24	10.11	9.91	10.10	10.11	9.85	10.19	9.56	10.21	9.92	9.96	10.43	9.92	10.21	10.43	9.85	10.47	10.25	10.13	10.26	10.31	9.78	10.09	9.74	10.65	10.22	10.12	9.87
MmugDNA.26289.1.S1_at	MmugDNA.26289.1	gDNA.g13027641	7.72	7.95	8.12	7.87	7.15	7.45	7.49	7.27	7.33	8.08	8.07	7.79	7.66	8.04	8.08	7.26	7.65	7.94	8.10	7.91	7.62	7.61	7.51	7.49	7.71	7.58	7.74	7.60	7.73	7.70	7.41	7.10
MmugDNA.6608.1.S1_at	MmugDNA.6608.1	gDNA.g8922602	9.31	9.19	9.58	9.22	9.01	8.91	9.41	9.18	9.20	9.10	9.03	9.22	8.93	8.83	9.04	8.74	9.04	9.12	9.36	9.38	8.89	8.70	9.13	8.93	9.32	9.13	9.22	9.16	9.28	9.03	9.39	9.19
MmuSTS.4589.1.S1_at	MmuSTS.4589.1	49533573	5.99	6.09	5.87	5.98	6.01	5.67	5.81	5.81	5.76	6.10	6.19	6.00	5.83	5.88	5.60	5.82	5.65	5.87	5.79	6.08	5.51	5.62	5.95	5.83	6.24	5.66	5.61	5.88	5.77	5.37	5.52	5.57
MmugDNA.27254.1.S1_s_at	MmugDNA.27254.1	gDNA.Hs.122810.0.S1	5.80	5.34	6.08	5.14	4.23	5.37	5.27	4.68	5.57	5.84	5.85	5.42	4.98	5.54	5.65	5.30	5.83	5.32	5.25	5.39	4.70	4.96	5.37	4.99	5.76	4.79	4.91	5.17	5.23	4.47	5.21	4.89
MmuSTS.1737.1.S1_s_at	MmuSTS.1737.1	55167809	4.34	4.32	4.27	4.42	4.28	4.00	4.20	4.14	4.19	4.13	4.22	4.16	4.06	4.26	4.07	3.81	4.22	4.23	4.36	4.29	4.30	4.24	4.20	4.02	4.27	4.25	4.22	4.19	3.96	4.18	4.16	4.30
MmuSTS.4491.1.S1_at	MmuSTS.4491.1	56089186	3.50	3.44	3.62	3.30	3.56	3.47	3.65	4.06	3.69	3.93	3.86	3.92	3.74	3.91	4.28	4.60	3.51	3.82	3.75	3.89	3.60	3.89	4.41	4.49	3.59	3.52	3.85	3.89	3.76	3.89	4.05	4.23
Mmu.2018.1.S1_at	Mmu.2018.1	CO726604	11.09	11.36	11.70	11.56	10.89	11.11	11.29	11.40	11.64	11.40	11.61	11.42	11.11	11.24	11.18	11.43	11.50	11.71	11.85	11.45	10.90	11.18	11.21	11.50	11.70	10.86	10.69	10.90	11.20	10.88	10.30	10.81
MmugDNA.40197.1.S1_at	MmugDNA.40197.1	gDNA.g1488065	5.67	6.28	5.98	5.99	6.22	5.97	6.22	6.38	6.29	6.04	6.14	6.01	6.24	6.17	6.84	6.70	6.37	6.25	6.23	6.28	7.09	6.81	6.22	6.29	6.47	6.21	5.79	5.77	6.23	6.47	6.41	6.07
MmugDNA.27415.1.S1_at	MmugDNA.27415.1	gDNA.g2209134	5.57	5.55	5.56	5.43	5.60	5.64	5.83	5.54	5.28	5.49	5.18	5.52	5.36	5.62	5.47	5.33	5.39	5.69	5.58	5.48	5.74	5.77	5.56	5.58	5.52	5.59	5.52	5.46	5.67	5.57	5.99	5.97
MmugDNA.15210.1.S1_at	MmugDNA.15210.1	gDNA.Hs2.424991.1.S1	6.71	6.38	6.82	6.45	6.51	6.44	6.46	6.50	6.35	6.39	6.45	6.51	6.16	6.34	6.38	6.40	6.46	6.52	6.45	6.54	6.32	6.12	6.45	6.53	6.76	6.58	6.58	6.74	6.61	6.26	6.38	6.56
MmugDNA.21281.1.S1_at	MmugDNA.21281.1	gDNA.Hs2.287797.6.S1	10.22	10.74	9.84	10.70	10.76	10.92	10.73	10.66	10.31	10.93	10.80	10.96	10.60	10.94	10.67	11.20	10.40	10.60	10.46	10.84	11.20	11.24	11.11	11.03	10.69	10.96	11.25	11.41	11.28	11.33	11.21	11.04
MmugDNA.9920.1.S1_at	MmugDNA.9920.1	gDNA.g4502074	10.06	10.28	9.97	10.21	10.53	10.66	10.40	10.71	10.56	10.26	9.97	10.23	10.10	10.41	10.15	10.42	9.99	10.61	10.25	10.27	10.38	10.68	10.75	10.78	10.21	10.40	10.40	10.45	10.23	10.42	11.29	10.65
MmugDNA.37436.1.S1_at	MmugDNA.37436.1	gDNA.Hs.169149.0.S4	9.40	9.45	9.55	9.38	9.51	9.54	9.78	9.69	9.55	9.64	9.58	9.43	9.60	9.58	9.75	9.61	9.58	9.54	9.46	9.43	9.44	9.62	9.53	9.73	9.36	9.60	9.48	9.48	9.49	9.68	9.54	9.54
MmugDNA.20630.1.S1_at	MmugDNA.20630.1	gDNA.Hs.13580.0.A1	10.69	10.65	10.67	10.72	10.55	10.50	10.36	10.55	10.63	10.86	10.77	10.72	10.76	10.57	10.49	10.52	10.65	10.83	10.82	10.69	10.64	10.46	10.39	10.60	10.24	10.69	10.74	10.84	10.51	10.76	10.52	10.62
Mmu.952.1.S1_at	Mmu.952.1	AY466855.1	3.87	4.05	3.79	3.87	4.00	4.40	4.12	4.19	3.95	4.05	3.98	3.88	3.91	4.13	4.10	4.29	3.94	3.92	3.91	4.40	4.37	4.46	4.12	3.92	3.93	4.33	4.22	4.02	4.18	4.62	4.38	4.14
MmugDNA.14890.1.S1_at	MmugDNA.14890.1	gDNA.Hs.109909.0.A1	9.01	8.73	8.38	8.41	8.01	8.89	8.04	7.99	8.69	8.63	8.60	8.45	7.73	8.82	7.73	7.95	8.18	9.15	8.69	8.30	7.70	8.88	7.62	8.12	8.11	9.03	8.92	8.74	7.15	8.88	7.86	8.39
MmugDNA.42819.1.S1_at	MmugDNA.42819.1	gDNA.g12232432	8.65	8.41	8.68	8.68	8.34	8.38	8.35	8.47	8.55	8.58	8.34	8.71	8.36	8.34	8.36	8.23	8.39	8.39	8.12	8.95	8.23	8.26	8.24	8.25	8.66	8.58	8.13	8.70	8.53	8.43	8.39	8.24
MmugDNA.17472.1.S1_at	MmugDNA.17472.1	gDNA.Hs.285093.0.A1	7.91	7.49	7.97	7.76	7.73	7.23	7.78	7.40	7.99	7.40	7.28	7.71	7.56	6.87	7.42	7.38	7.60	7.38	7.65	8.04	7.41	6.92	7.39	7.30	7.96	7.54	7.73	7.90	7.83	7.01	7.59	7.68
MmugDNA.11166.1.S1_s_at	MmugDNA.11166.1	gDNA.Hs.93649.1.S1	9.93	9.65	10.14	9.78	9.66	9.80	9.65	9.92	9.76	9.63	9.55	9.66	9.54	9.49	9.54	9.44	9.60	9.82	10.03	9.98	9.38	9.51	9.52	9.82	9.79	9.85	9.95	9.69	9.78	9.69	9.72	9.79
MmugDNA.31734.1.S1_at	MmugDNA.31734.1	gDNA.g13543447	10.44	10.18	10.39	10.24	10.12	10.19	9.95	10.09	10.06	10.22	10.06	10.29	10.12	10.22	10.00	9.95	10.04	10.05	10.16	10.57	10.22	10.14	9.81	9.86	10.32	10.19	10.30	10.40	10.38	10.12	9.94	9.88
MmugDNA.7440.1.S1_at	MmugDNA.7440.1	gDNA.Hs.163932.0.A1	5.05	5.29	4.99	5.05	5.27	5.21	5.32	5.23	4.98	5.24	5.27	5.01	5.30	5.15	5.02	5.39	5.33	5.12	4.95	5.45	5.32	5.23	5.20	5.32	4.97	4.92	4.62	5.28	5.52	5.35	5.49	5.69
MmugDNA.41572.1.S1_at	MmugDNA.41572.1	gDNA.Hs.4310.0.S4	9.55	9.71	9.85	9.58	10.29	10.12	9.93	9.96	9.81	9.79	9.84	9.61	10.48	10.18	9.77	9.73	9.58	10.36	10.32	9.64	10.15	10.15	9.84	10.09	9.56	9.89	9.90	9.73	10.37	10.18	9.91	9.91
MmugDNA.13799.1.S1_at	MmugDNA.13799.1	gDNA.Hs.322645.0.A1	4.21	4.90	4.83	4.92	3.83	3.93	4.28	4.39	4.29	5.06	5.05	4.76	4.42	4.58	4.40	4.37	4.86	4.52	4.83	4.54	4.10	4.36	4.67	4.59	3.97	4.92	4.60	4.66	4.30	4.68	4.34	4.49
MmugDNA.33372.1.S1_at	MmugDNA.33372.1	gDNA.Hs2.352216.2.S1	7.08	6.82	6.52	6.90	6.99	7.21	7.00	6.59	6.81	6.99	7.36	6.83	7.47	7.54	6.96	7.28	6.76	6.27	6.24	7.07	7.47	7.36	7.26	6.90	7.12	6.47	6.18	6.91	7.73	7.25	6.74	6.68
MmugDNA.28848.1.S1_at	MmugDNA.28848.1	gDNA.Hs.3576.0.S1	9.15	9.30	9.40	9.62	9.48	9.34	9.50	9.63	9.29	9.38	9.57	9.66	9.70	9.54	9.67	9.64	9.09	9.27	9.44	9.54	9.49	9.45	9.57	9.77	9.01	9.18	9.11	9.59	9.47	9.36	9.43	9.42
MmugDNA.2949.1.S1_at	MmugDNA.2949.1	gDNA.g8922174	6.39	6.50	6.71	6.24	6.44	6.78	7.30	7.13	6.83	6.51	6.97	6.77	6.49	6.70	7.13	7.51	6.61	6.98	6.82	6.11	6.42	6.82	7.49	7.58	6.13	6.40	6.51	6.50	6.34	6.82	7.31	7.34
Mmu.443.1.S1_at	Mmu.443.1	CO645818	5.92	5.72	5.85	5.99	5.97	6.21	6.06	5.98	5.96	5.89	5.80	5.93	5.84	5.89	6.04	5.78	5.80	5.84	5.71	5.89	6.10	5.86	5.88	5.76	5.97	5.62	5.70	5.71	6.13	5.99	6.00	5.99
MmugDNA.19229.1.S1_at	MmugDNA.19229.1	gDNA.Hs.81412.0.A3	11.09	10.90	11.05	10.93	10.49	10.73	10.58	10.70	10.92	11.00	10.84	10.94	10.50	10.80	10.64	10.46	10.83	11.11	11.08	10.38	10.31	10.73	10.55	10.74	10.22	11.19	11.15	11.04	9.91	10.95	10.84	10.81
MmugDNA.22143.1.S1_at	MmugDNA.22143.1	gDNA.g6006039	6.36	6.33	6.27	6.19	6.42	6.32	6.41	6.46	6.28	6.33	6.09	6.18	6.20	6.28	6.49	6.37	6.10	6.34	6.28	6.31	6.37	6.17	6.44	6.41	6.35	6.17	6.24	6.26	6.52	6.17	6.53	6.42
MmuSTS.3921.1.S1_at	MmuSTS.3921.1	60301413	11.72	11.79	11.76	11.85	11.56	11.59	11.66	11.71	11.65	11.93	11.84	11.82	11.81	11.80	11.89	11.69	11.68	11.93	11.73	11.89	11.43	11.64	11.75	11.70	11.56	11.78	11.48	11.71	11.42	11.53	11.56	11.50
MmugDNA.19948.1.S1_at	MmugDNA.19948.1	gDNA.g13129081	9.31	9.14	9.42	9.24	9.19	9.15	9.04	9.25	9.15	9.09	9.01	9.18	9.11	9.06	9.18	9.02	9.21	9.14	9.31	9.44	9.05	8.92	8.98	9.15	9.40	9.09	9.30	9.22	9.21	9.13	8.99	9.22
MmugDNA.13872.1.S1_at	MmugDNA.13872.1	gDNA.g7706193	2.47	2.34	2.50	2.40	2.85	2.75	2.47	4.32	2.42	2.36	2.50	2.28	2.49	3.15	2.43	5.14	2.45	2.35	2.47	2.54	2.40	3.22	2.33	4.22	2.49	2.27	2.54	2.28	2.71	3.82	2.59	5.32
MmugDNA.32681.1.S1_at	MmugDNA.32681.1	gDNA.Hs2.369439.1.A1	9.93	9.39	9.92	9.55	9.05	9.46	9.91	9.84	9.63	9.50	9.05	9.46	8.78	8.82	9.35	9.13	9.44	10.04	9.95	9.74	8.66	8.72	9.29	9.64	9.59	9.79	9.87	9.79	9.06	8.97	9.80	9.92
MmugDNA.42396.1.S1_at	MmugDNA.42396.1	gDNA.g11968020	8.56	8.64	8.86	8.93	9.02	9.02	8.97	8.85	8.83	9.02	9.27	8.96	9.16	9.04	8.76	9.11	8.74	9.04	9.04	8.55	9.05	8.87	9.11	9.27	8.53	8.69	8.68	8.87	8.97	9.12	8.88	9.21
MmugDNA.3409.1.S1_at	MmugDNA.3409.1	gDNA.Hs.49178.0.A1	6.16	5.94	6.28	6.30	6.25	6.34	6.43	6.61	6.22	6.06	6.43	6.51	6.81	6.27	6.25	6.40	5.95	6.14	6.26	6.25	6.24	6.16	6.35	6.60	6.37	6.16	6.25	6.11	6.57	6.53	6.32	6.33
Mmu.8980.1.S1_at	Mmu.8980.1	CN643394	14.75	14.82	14.86	14.91	14.76	14.76	14.78	14.76	14.77	14.82	14.88	14.82	14.86	14.76	14.83	14.80	14.81	14.77	14.83	14.79	14.79	14.71	14.71	14.73	14.77	14.77	14.83	14.82	14.81	14.75	14.58	14.67
MmugDNA.6022.1.S1_at	MmugDNA.6022.1	gDNA.g8922564	10.40	10.54	10.25	10.41	10.39	10.40	10.50	10.29	10.28	10.48	10.48	10.25	10.50	10.63	10.59	10.39	10.27	10.37	10.25	10.46	10.40	10.58	10.71	10.50	10.43	10.29	10.11	10.34	10.51	10.49	10.41	10.40
MmugDNA.17009.1.S1_at	MmugDNA.17009.1	gDNA.g4504202	10.35	10.56	10.49	10.38	9.94	10.18	10.68	9.90	10.14	10.61	10.50	10.25	9.94	10.20	10.43	9.98	10.25	10.17	10.12	10.27	9.77	10.12	10.42	9.82	10.26	10.44	10.32	10.19	10.14	10.10	10.10	9.93
MmugDNA.34916.1.S1_at	MmugDNA.34916.1	gDNA.Hs.183684.1.A1	8.13	8.49	8.17	8.25	8.52	8.55	8.87	8.66	8.32	8.56	8.28	8.23	8.36	8.41	8.64	8.53	8.14	8.78	8.29	8.39	8.31	8.34	8.88	8.53	8.28	8.46	8.19	8.19	8.40	8.35	9.10	8.57
MmugDNA.21701.1.S1_at	MmugDNA.21701.1	gDNA.g7328161	4.61	4.88	4.59	5.80	5.97	5.82	5.13	5.51	6.01	5.45	5.19	5.29	4.99	6.40	5.53	5.59	4.51	5.74	4.92	5.24	5.40	6.34	6.17	5.72	4.64	4.59	4.97	5.12	5.10	5.14	6.74	5.20
MmugDNA.35760.1.S1_at	MmugDNA.35760.1	gDNA.g11545889	8.60	6.86	6.29	7.67	8.28	8.57	7.29	8.27	8.25	7.52	7.48	8.09	8.72	9.22	8.08	8.80	8.80	5.94	6.16	7.94	8.81	8.76	7.91	8.35	9.06	6.42	6.11	7.92	8.99	8.80	7.50	8.07
MmugDNA.2068.1.S1_at	MmugDNA.2068.1	gDNA.Hs.9344.0.S1	6.67	6.27	6.93	6.90	6.83	7.31	7.17	6.75	6.45	6.31	6.63	6.95	6.85	7.14	7.02	6.96	6.53	6.69	6.90	7.34	6.82	6.96	7.00	6.79	6.67	6.46	6.83	7.06	7.19	7.21	7.17	6.87
MmugDNA.11141.1.S1_at	MmugDNA.11141.1	gDNA.Hs.182562.0.A1	12.01	11.92	12.01	11.66	11.81	11.72	11.99	11.63	11.62	11.83	11.69	11.78	11.67	11.55	11.87	11.27	11.60	11.73	11.83	12.09	11.57	11.49	11.69	11.44	11.81	12.16	12.12	11.99	11.95	11.49	11.85	11.77
MmugDNA.31059.1.S1_s_at	MmugDNA.31059.1	gDNA.g11038651	8.39	9.00	8.16	9.13	8.92	9.38	9.25	8.79	8.76	8.86	8.75	8.97	8.89	9.20	9.11	9.00	8.81	8.54	8.24	8.99	9.36	8.99	9.22	8.87	9.35	8.33	7.63	9.18	9.56	9.48	9.42	8.72
MmugDNA.29113.1.S1_at	MmugDNA.29113.1	gDNA.Hs.107537.0.S3	7.90	8.05	7.66	7.70	7.93	7.89	8.04	8.12	8.04	8.07	7.76	7.53	8.21	8.00	8.14	8.11	8.08	8.05	7.48	7.75	8.07	7.95	8.02	8.14	8.26	7.77	7.26	7.61	8.34	8.02	7.97	7.93
MmugDNA.19312.1.S1_at	MmugDNA.19312.1	gDNA.Hs.129074.0.A1	7.40	8.05	7.70	7.61	7.40	7.51	6.96	7.32	7.62	8.14	7.94	7.57	7.76	7.56	7.31	7.83	7.48	7.73	7.59	7.65	7.37	7.27	7.10	7.60	7.44	7.62	6.90	7.50	7.43	7.21	7.00	7.12
MmugDNA.6432.1.S1_at	MmugDNA.6432.1	gDNA.Hs.322149.0.A1	11.99	11.64	11.84	10.47	12.11	12.31	11.69	12.12	12.00	11.86	11.17	11.23	11.61	12.26	11.89	11.93	11.93	11.82	11.62	11.49	12.20	12.54	11.59	12.15	12.43	11.94	11.51	10.46	12.14	12.61	11.99	12.58
MmugDNA.5643.1.S1_at	MmugDNA.5643.1	gDNA.g12653384	6.73	6.56	6.32	6.67	6.48	6.41	6.46	6.38	6.62	6.18	6.20	6.47	6.25	6.27	6.22	6.32	6.50	6.35	6.44	6.63	6.28	6.18	6.33	6.28	6.54	6.49	6.75	6.69	6.36	6.37	6.61	6.63
MmugDNA.3001.1.S1_at	MmugDNA.3001.1	gDNA.g10280619	7.88	7.83	9.01	8.01	9.77	9.19	7.80	8.84	8.38	8.16	9.28	8.14	9.82	9.73	8.41	9.72	8.64	8.26	8.86	8.59	10.32	9.69	8.07	8.93	8.72	8.03	9.06	8.20	9.82	10.07	8.00	8.91
MmugDNA.35790.1.S1_at	MmugDNA.35790.1	gDNA.Hs.175220.0.A1	6.16	6.08	6.26	5.68	5.51	5.70	5.91	5.87	5.97	5.88	6.15	5.80	5.25	5.78	5.86	5.41	6.26	5.84	5.86	5.65	5.63	5.76	5.88	5.73	6.40	5.88	5.98	5.49	5.38	5.66	5.94	5.77
MmugDNA.10395.1.S1_at	MmugDNA.10395.1	gDNA.Hs.24379.0.A1	7.16	7.27	7.38	7.36	7.10	7.16	7.29	7.13	7.35	7.15	7.17	7.36	7.25	7.21	6.97	7.08	7.11	7.45	7.33	7.52	6.90	6.92	7.17	7.34	7.31	7.16	7.17	7.39	7.23	7.04	6.86	7.32
Mmu.9670.2.S1_at	Mmu.9670.2	CN804936	13.44	13.39	13.24	13.39	13.63	13.66	13.52	13.62	13.60	13.51	13.14	13.70	13.30	13.69	13.45	13.48	13.47	13.44	13.23	13.69	13.79	13.92	13.53	13.76	13.71	13.50	13.08	13.45	13.51	14.00	13.70	13.89
MmuSTS.4628.1.S1_at	MmuSTS.4628.1	49533591	8.96	9.55	9.44	9.30	9.03	8.88	8.66	8.60	9.14	9.59	9.36	9.28	9.27	9.42	9.39	9.01	9.38	9.43	9.00	9.25	9.05	9.16	9.21	8.67	9.08	9.30	8.66	9.09	8.96	9.11	8.64	8.44
MmugDNA.7013.1.S1_s_at	MmugDNA.7013.1	gDNA.Hs2.157461.2.S1	3.09	2.52	3.05	2.85	2.86	3.42	2.78	4.22	2.75	2.64	2.61	2.73	2.74	3.56	2.93	5.43	2.66	2.45	2.50	2.76	2.66	3.88	2.99	4.97	2.85	2.69	3.14	2.64	2.93	4.32	2.62	5.69
MmuSTS.2562.1.S1_s_at	MmuSTS.2562.1	62000418	9.74	9.70	9.78	9.46	9.57	9.72	9.71	9.01	9.69	9.58	9.55	9.45	9.48	9.45	9.42	8.76	9.55	9.69	9.72	9.62	9.32	9.43	9.43	8.96	9.83	9.61	9.65	9.39	9.65	9.44	9.43	8.62
MmugDNA.7103.1.S1_at	MmugDNA.7103.1	gDNA.Hs.284292.2.S1	6.94	6.85	6.81	6.78	6.71	6.77	6.71	6.62	6.71	6.85	6.84	6.82	6.74	6.62	6.59	6.62	6.84	6.71	6.72	7.05	6.65	6.71	6.76	6.75	6.67	6.69	6.65	6.86	6.70	6.76	6.82	6.63
MmugDNA.29600.1.S1_at	MmugDNA.29600.1	gDNA.Hs2.384565.1.S1	4.74	4.38	5.28	4.74	5.61	5.33	5.13	5.26	6.19	4.41	4.96	4.82	5.91	5.49	5.35	5.28	5.53	4.89	5.09	5.17	5.72	5.41	5.15	5.33	5.32	4.72	4.62	5.04	5.78	5.46	5.58	4.91
MmugDNA.36342.1.S1_s_at	MmugDNA.36342.1	gDNA.g12584158	6.33	6.09	6.23	6.63	5.77	6.01	5.84	5.73	6.29	6.48	6.58	6.63	6.14	6.15	6.29	6.04	6.39	6.12	5.84	6.59	6.05	6.00	6.10	5.84	6.18	6.08	5.24	6.24	6.10	5.78	5.50	6.00
MmugDNA.4834.1.S1_at	MmugDNA.4834.1	gDNA.Hs.27262.1.S1	9.00	8.37	9.02	8.46	9.07	9.15	8.97	9.19	9.02	8.51	8.96	8.30	9.06	8.88	8.85	9.13	8.91	8.54	8.96	8.54	8.96	8.83	8.85	9.14	9.20	8.37	8.86	8.25	9.23	8.92	8.79	8.92
MmugDNA.25341.1.S1_at	MmugDNA.25341.1	gDNA.Hs.61289.1.S2	4.68	5.03	5.57	4.68	5.67	5.66	5.94	4.87	4.88	5.65	5.59	4.74	5.21	5.58	5.94	5.52	4.89	5.54	5.55	4.89	5.75	5.30	5.99	5.15	4.70	5.52	5.35	4.76	5.68	5.49	6.29	5.23
MmugDNA.15936.1.S1_s_at	MmugDNA.15936.1	gDNA.Hs.208334.0.S1	5.90	6.98	6.41	6.35	6.50	6.34	6.30	6.19	6.77	6.99	6.50	6.47	6.13	6.27	6.55	6.32	6.68	7.56	6.63	7.18	6.53	6.10	6.04	6.41	7.01	7.27	6.11	6.63	6.65	6.40	6.28	6.35
MmugDNA.7528.1.S1_at	MmugDNA.7528.1	gDNA.Hs.90756.0.A1	3.27	3.36	3.21	3.24	3.29	3.60	3.24	3.32	3.00	3.03	3.25	2.98	3.23	3.35	3.51	3.21	3.05	3.31	3.24	2.96	3.22	3.30	3.29	3.31	3.13	3.45	3.39	3.12	3.54	3.16	3.46	3.37
MmugDNA.23589.1.S1_at	MmugDNA.23589.1	gDNA.g4506318	5.40	6.02	6.45	6.41	6.25	5.20	5.41	5.42	5.49	6.40	6.53	5.99	6.37	4.84	5.69	4.93	4.76	6.27	6.21	6.27	5.79	4.96	5.27	5.28	4.97	6.57	6.45	6.68	6.07	4.93	5.20	5.00
MmuSTS.2285.1.S1_at	MmuSTS.2285.1	51854021	5.54	5.45	5.53	5.60	5.73	5.71	5.71	5.53	5.35	5.51	5.15	5.49	5.53	5.60	5.38	5.51	5.49	5.44	5.46	5.60	5.75	5.66	5.63	5.50	5.56	5.54	5.74	5.39	5.60	5.54	5.69	5.63
MmugDNA.41842.1.S1_at	MmugDNA.41842.1	gDNA.g4505274	9.27	9.35	9.57	9.25	9.24	9.18	8.83	9.08	9.17	9.29	9.27	9.22	9.19	8.95	8.79	9.18	9.18	9.12	9.09	9.46	9.26	8.82	8.42	9.04	9.51	9.15	9.06	9.09	9.50	9.04	8.60	8.88
MmugDNA.29466.1.S1_at	MmugDNA.29466.1	gDNA.Hs.148154.0.A1	7.29	7.24	7.42	7.35	6.90	6.79	7.00	6.98	7.52	7.59	7.53	7.42	7.40	7.19	7.24	7.45	7.30	7.01	6.96	6.87	7.10	6.96	7.22	7.09	6.54	7.22	6.94	7.45	6.71	6.89	6.68	6.46
MmugDNA.37259.1.S1_at	MmugDNA.37259.1	gDNA.Hs.124833.0.A1	7.88	8.00	7.79	8.05	8.06	8.16	8.13	7.78	8.06	8.24	8.19	8.17	8.08	8.47	8.43	8.19	8.14	8.11	7.94	8.19	8.36	8.16	8.26	8.24	8.12	7.80	7.74	7.96	8.11	8.10	8.14	7.97
MmugDNA.17154.1.S1_at	MmugDNA.17154.1	gDNA.Hs.14292.1.A1	5.98	5.84	6.30	5.94	5.56	5.71	5.90	5.88	5.77	5.98	5.65	5.85	5.75	5.56	5.80	5.59	5.57	5.86	5.67	6.31	5.54	5.49	5.75	5.57	5.99	5.82	5.52	6.07	5.77	5.65	5.60	5.72
MmugDNA.26187.1.S1_at	MmugDNA.26187.1	gDNA.g13620888	9.31	9.35	9.56	9.46	9.04	9.35	9.30	9.08	9.22	9.29	9.48	9.26	9.07	9.36	9.34	9.27	9.17	9.16	9.25	9.45	8.97	9.15	9.20	9.15	9.47	9.16	9.18	9.16	9.27	9.12	8.94	8.84
MmugDNA.26859.1.S1_at	MmugDNA.26859.1	gDNA.Hs.253582.0.A1	6.05	5.52	6.13	5.68	5.30	5.50	5.63	5.65	5.87	5.79	5.34	5.79	5.33	5.39	5.63	5.35	5.65	6.08	6.27	5.53	4.79	5.16	5.36	5.93	5.38	6.32	5.96	6.08	4.53	5.80	5.70	5.88
MmugDNA.19745.1.S1_at	MmugDNA.19745.1	gDNA.g5059038	6.00	5.92	5.75	5.81	7.20	5.73	7.34	5.73	5.69	5.62	5.66	5.85	7.17	5.88	6.98	5.66	5.73	5.70	5.72	5.61	7.34	5.89	7.36	5.80	5.76	5.78	6.57	5.85	7.74	5.60	6.91	5.82
MmugDNA.2475.1.S1_at	MmugDNA.2475.1	gDNA.Hs.152983.0.S1	7.98	8.10	7.97	7.99	7.99	8.30	8.16	8.22	7.89	7.81	7.77	7.91	7.85	8.06	8.02	8.21	7.88	7.96	8.00	7.83	7.93	8.14	8.10	8.06	8.02	8.09	8.19	8.07	7.97	7.93	8.42	8.31
MmugDNA.6803.1.S1_at	MmugDNA.6803.1	gDNA.Hs2.353610.1.S1	6.97	6.72	6.70	6.94	6.77	6.49	6.73	6.63	7.38	6.37	6.60	7.23	6.73	6.46	6.39	6.59	7.11	6.53	6.63	7.32	6.59	6.54	6.54	6.63	7.33	6.46	6.84	7.56	6.42	6.56	6.71	6.71
Mmu.8980.1.S1_s_at	Mmu.8980.1	CN643394	14.00	14.08	14.17	14.13	13.92	13.84	14.00	14.09	14.04	14.06	14.12	14.02	14.08	13.94	14.04	13.99	14.02	14.05	14.13	14.07	13.97	13.92	14.03	14.07	13.95	13.97	14.05	14.07	13.84	13.99	13.97	13.98
MmugDNA.2424.1.S1_at	MmugDNA.2424.1	gDNA.Hs.292775.0.S1	3.24	3.21	3.25	3.10	3.39	3.23	3.23	3.32	3.38	3.33	3.33	3.22	3.47	3.44	3.33	3.56	3.49	3.13	3.26	3.20	3.69	3.25	3.18	3.52	3.23	3.34	3.41	3.23	3.35	3.48	3.46	3.65
MmugDNA.23198.1.S1_at	MmugDNA.23198.1	gDNA.Hs.124322.0.A1	5.65	5.61	5.53	5.60	5.08	5.38	5.62	5.23	5.06	6.34	6.24	5.89	5.14	5.65	5.26	5.43	4.96	5.71	5.26	5.54	5.32	5.21	5.52	5.23	5.49	5.72	5.82	6.03	5.17	5.57	5.08	5.30
MmugDNA.27804.1.S1_at	MmugDNA.27804.1	gDNA.g437386	3.22	3.27	3.51	3.61	3.84	4.12	3.99	3.55	3.49	3.80	3.69	3.55	3.61	4.27	4.91	4.56	3.52	4.00	3.38	3.99	4.00	4.29	4.37	3.40	3.49	4.70	3.28	3.56	3.62	4.84	4.28	3.81
MmugDNA.37792.1.S1_at	MmugDNA.37792.1	gDNA.Hs.161209.0.A1	4.07	4.65	4.88	4.16	5.06	4.85	5.11	4.35	4.32	4.64	4.58	4.23	5.39	4.99	4.94	4.58	4.34	4.44	4.82	4.13	4.90	4.71	4.64	4.62	4.06	4.59	4.82	3.94	5.26	4.33	4.57	4.27
MmugDNA.42875.1.S1_at	MmugDNA.42875.1	gDNA.Hs.170415.0.A1	4.21	4.42	4.43	3.72	3.43	3.81	3.71	3.83	3.63	4.37	4.79	3.83	3.66	3.94	3.95	3.74	3.77	4.20	4.55	4.04	3.86	3.83	3.76	3.83	3.49	4.69	4.37	3.83	3.77	3.95	3.77	3.85
MmugDNA.11157.1.S1_s_at	MmugDNA.11157.1	gDNA.Hs.91375.0.S1	7.93	7.40	7.98	7.73	7.48	7.53	7.86	7.34	7.62	7.47	7.72	7.73	7.54	7.39	7.86	7.08	7.65	7.26	7.73	8.08	7.12	7.25	7.58	7.25	7.90	7.57	7.86	7.71	7.83	7.21	7.41	7.30
MmugDNA.37083.1.S1_at	MmugDNA.37083.1	gDNA.Hs.7378.0.S1	5.55	5.42	5.88	5.39	5.01	5.18	5.73	5.50	5.94	5.63	5.37	5.36	5.02	4.82	5.11	5.23	5.28	6.01	5.87	5.30	5.04	4.94	5.13	5.56	4.85	5.15	5.35	5.32	4.96	5.14	5.28	5.13
MmugDNA.18901.1.S1_at	MmugDNA.18901.1	gDNA.Hs.200481.0.A1	7.38	8.11	8.23	8.11	8.14	8.04	8.20	8.58	8.16	8.37	8.43	8.33	8.44	8.29	8.42	9.00	8.46	8.08	8.09	8.34	8.68	8.49	8.44	8.90	8.49	7.87	7.51	7.90	8.47	8.56	7.82	8.41
MmugDNA.38818.1.S1_at	MmugDNA.38818.1	gDNA.g4755145	8.42	8.15	8.54	8.54	7.89	8.32	8.44	8.36	8.49	8.01	8.12	8.32	8.00	8.28	7.97	7.68	8.43	7.89	8.21	8.34	7.54	8.08	8.08	8.14	8.36	7.77	8.26	8.31	7.96	7.89	7.41	7.83
MmuSTS.1209.1.S1_at	MmuSTS.1209.1	59676495	6.02	5.86	5.68	5.58	6.53	6.26	5.69	6.25	6.35	5.88	5.78	5.76	5.77	6.11	5.77	5.91	5.33	6.02	5.69	5.94	6.00	6.02	6.39	6.23	5.64	5.39	5.64	5.73	5.96	5.78	6.82	6.11
MmugDNA.14733.1.S1_at	MmugDNA.14733.1	gDNA.Hs.79404.1.S1	7.80	8.16	8.09	7.75	7.72	7.78	7.69	7.88	7.81	8.26	8.00	7.76	7.83	7.77	7.72	7.81	7.80	8.20	7.87	7.98	7.59	7.70	7.98	7.80	7.68	8.45	8.08	8.03	7.91	7.69	7.85	7.84
MmugDNA.11758.1.S1_at	MmugDNA.11758.1	gDNA.g12597624	7.68	7.87	8.31	8.00	7.93	8.19	7.98	8.12	7.69	8.04	7.80	8.04	7.98	8.16	7.96	8.35	7.77	7.91	7.72	8.31	8.07	8.35	8.16	8.22	8.06	8.05	7.74	8.02	8.08	8.74	8.21	8.21
MmugDNA.41937.1.S1_at	MmugDNA.41937.1	gDNA.Hs.202252.0.A1	5.40	5.78	6.44	6.01	5.55	5.54	5.57	5.31	5.70	5.74	5.91	5.83	5.56	5.32	5.60	5.54	5.47	5.49	5.75	6.24	5.37	5.43	5.40	5.32	5.21	5.75	5.99	6.33	5.91	5.17	5.88	5.37
MmugDNA.1837.1.S1_at	MmugDNA.1837.1	gDNA.g13540558	7.28	7.33	7.26	7.64	6.92	7.24	7.19	7.42	7.52	7.28	7.11	7.59	7.11	7.04	6.95	6.98	7.37	7.04	6.95	7.45	6.99	6.95	6.92	7.23	7.53	6.86	7.01	7.16	7.10	6.93	6.96	7.01
MmugDNA.15921.1.S1_at	MmugDNA.15921.1	gDNA.g4502882	6.01	5.87	6.01	5.76	5.65	5.77	5.91	5.66	5.86	5.85	5.90	5.87	5.73	5.76	5.85	5.71	5.87	5.73	5.68	5.91	5.65	5.69	5.75	5.58	5.58	5.87	5.70	5.75	5.69	5.71	5.79	5.60
MmuSTS.1852.1.S1_at	MmuSTS.1852.1	49533103	5.31	5.52	5.39	5.61	5.63	5.86	5.37	5.77	5.25	5.44	5.51	5.50	5.49	5.60	5.51	5.20	5.29	5.48	5.09	5.36	5.87	5.54	5.68	5.54	5.64	5.04	5.20	5.70	5.85	5.78	5.64	5.48
MmugDNA.40140.1.S1_at	MmugDNA.40140.1	gDNA.Hs.203076.0.S1	3.17	3.49	3.33	3.36	3.49	3.09	3.32	3.44	3.67	3.88	3.79	3.64	3.11	3.44	3.42	3.45	3.39	3.65	3.47	3.58	3.55	3.19	3.14	3.40	3.40	3.46	3.57	3.25	3.11	3.40	3.31	3.36
MmugDNA.12728.1.S1_at	MmugDNA.12728.1	gDNA.Hs.132230.0.A1	3.58	4.14	4.17	4.04	4.64	4.46	4.13	4.20	4.07	4.20	3.98	4.13	4.45	4.35	4.04	4.63	4.03	4.45	4.21	4.20	4.67	4.35	4.24	4.20	4.45	3.92	4.07	4.21	4.30	4.40	4.07	4.44
MmugDNA.9858.1.S1_at	MmugDNA.9858.1	gDNA.Hs.181461.0.S2	8.69	8.66	8.94	8.55	8.57	8.62	8.69	8.64	8.75	8.58	8.56	8.56	8.52	8.61	8.69	8.43	8.61	8.85	8.91	8.82	8.62	8.52	8.43	8.61	8.70	8.74	8.71	8.52	8.53	8.62	8.57	8.50
MmugDNA.10238.1.S1_at	MmugDNA.10238.1	gDNA.Hs.307415.0.S1	5.63	5.40	5.89	5.52	5.87	5.08	5.56	6.10	5.88	6.32	5.70	5.53	6.34	6.07	5.76	6.17	5.88	5.61	5.64	5.81	6.80	5.86	6.01	6.27	5.96	5.76	5.13	5.82	7.02	6.05	6.61	6.37
MmugDNA.30773.1.S1_s_at	MmugDNA.30773.1	gDNA.g5031692	10.86	10.85	10.75	10.74	10.76	10.82	10.51	10.62	10.93	10.87	10.86	10.80	10.85	10.80	10.61	10.77	10.67	10.94	10.77	10.80	10.59	10.67	10.60	10.69	10.92	10.76	10.49	10.59	10.77	10.62	10.50	10.49
MmugDNA.15243.1.S1_at	MmugDNA.15243.1	gDNA.Hs.24908.0.A1	5.99	7.13	6.87	7.11	6.73	7.12	6.81	7.29	6.57	7.05	7.35	6.73	7.61	7.48	7.38	7.55	6.26	6.68	7.06	6.93	7.16	7.34	7.12	7.28	6.45	7.26	7.71	6.85	7.62	7.39	6.93	7.43
MmuSTS.1360.1.S1_at	MmuSTS.1360.1	49533055	12.18	12.24	12.23	12.11	12.31	12.29	12.37	12.37	12.27	12.16	12.15	12.16	12.14	12.20	12.33	12.24	12.14	12.43	12.38	12.24	12.35	12.36	12.33	12.37	12.32	12.32	12.17	12.11	12.31	12.27	12.40	12.35
MmugDNA.23301.1.S1_at	MmugDNA.23301.1	gDNA.Hs2.373827.1.S1	6.95	7.01	6.78	6.86	6.82	7.00	6.67	6.49	6.79	6.75	6.65	6.61	6.54	6.81	6.50	6.72	6.86	6.83	6.63	6.75	6.53	6.77	6.62	6.62	7.05	6.90	7.21	6.88	6.82	6.76	6.77	6.82
MmugDNA.22623.1.S1_at	MmugDNA.22623.1	gDNA.Hs.174397.0.A1	4.42	4.25	4.86	4.31	3.74	4.19	4.03	4.19	4.37	3.88	4.49	4.10	4.50	4.07	3.95	4.03	4.19	4.09	4.45	4.37	3.97	4.18	3.87	4.04	4.52	3.86	4.28	4.32	4.21	3.77	3.94	4.04
Mmu.13917.1.S1_at	Mmu.13917.1	CN645435	5.82	5.89	5.83	5.75	5.56	5.83	5.95	5.49	5.99	6.30	6.14	6.03	6.15	6.29	5.80	5.84	5.94	6.14	6.09	6.11	5.40	5.76	5.94	5.44	6.29	5.97	5.85	5.88	5.83	5.88	5.80	5.14
MmugDNA.38800.1.S1_at	MmugDNA.38800.1	gDNA.g4755136	4.13	3.41	3.42	3.69	6.07	5.15	4.89	6.79	5.51	4.29	6.90	4.74	6.73	5.86	5.70	8.77	5.87	4.10	6.96	4.13	7.58	6.23	5.93	7.95	5.39	6.15	9.87	6.86	7.13	6.53	7.03	8.97
MmugDNA.43517.1.S1_at	MmugDNA.43517.1	gDNA.Hs.247929.0.S1	7.51	7.46	7.38	7.50	7.10	6.66	7.69	6.63	7.14	7.57	7.52	7.25	7.25	6.60	7.53	6.80	7.04	7.25	7.27	7.47	7.07	6.80	7.31	6.72	7.48	7.39	7.17	7.19	7.43	6.56	7.34	6.45
MmugDNA.29053.1.S1_at	MmugDNA.29053.1	gDNA.Hs.48802.0.S1	8.47	8.53	8.67	8.63	8.11	8.18	8.87	8.58	8.69	9.00	8.82	8.65	8.31	8.44	8.75	8.43	8.60	8.96	8.98	8.71	8.24	8.20	8.61	8.72	8.51	8.70	8.54	8.60	8.16	8.40	8.59	8.69
MmuSTS.4027.1.S1_at	MmuSTS.4027.1	47776537	2.61	2.57	2.85	2.60	3.02	3.09	2.92	2.96	2.86	2.79	2.82	2.83	2.67	3.34	3.12	3.52	2.96	2.64	3.06	2.89	3.03	3.38	2.70	2.88	3.03	2.89	3.33	3.02	3.22	3.64	2.88	3.31
MmuSTS.317.1.S1_at	MmuSTS.317.1	59676351	8.04	8.69	8.73	8.49	7.90	8.04	8.34	8.07	8.25	8.62	8.66	8.44	8.45	8.57	8.62	8.14	8.34	8.83	9.01	8.43	8.31	8.21	8.36	8.45	8.35	8.47	8.42	8.34	8.33	8.29	8.23	7.90
MmunewRS.836.1.S1_at	MmunewRS.836.1	24475652	9.66	9.89	9.76	10.10	9.37	9.35	9.55	9.38	9.74	10.13	9.96	10.27	9.81	9.75	9.76	9.68	9.77	9.64	9.38	9.86	9.60	9.69	9.63	9.48	9.31	9.72	9.34	10.00	9.34	9.73	9.44	9.46
MmugDNA.24768.1.S1_at	MmugDNA.24768.1	gDNA.Hs.112434.0.S1	4.33	4.38	4.49	4.04	4.46	4.79	4.81	4.47	4.62	4.57	4.63	4.17	4.48	4.73	4.79	4.87	4.67	4.97	4.45	4.02	4.67	4.50	4.50	5.33	4.83	4.49	4.27	4.10	4.81	4.93	4.57	5.17
MmuSTS.1551.1.S1_at	MmuSTS.1551.1	62000242	11.00	11.17	11.07	11.18	11.40	11.33	11.31	11.26	11.34	11.37	11.37	11.29	11.37	11.26	11.10	11.50	11.25	11.03	11.24	11.07	11.57	11.47	11.48	11.25	11.12	11.43	11.39	11.46	11.36	11.65	11.42	11.41
MmugDNA.31690.1.S1_at	MmugDNA.31690.1	gDNA.Hs.16930.0.A2	7.61	8.10	8.20	7.74	7.96	7.81	7.57	7.80	8.46	8.19	8.23	8.05	7.89	7.93	7.79	8.22	8.21	8.34	8.24	8.17	7.97	8.06	7.72	7.90	8.20	7.82	7.49	7.74	7.84	7.74	7.42	7.70
MmugDNA.8598.1.S1_at	MmugDNA.8598.1	gDNA.Hs2.182081.1.S1	7.97	7.43	7.50	7.44	7.21	7.43	7.62	7.30	7.77	7.55	7.33	7.73	7.44	7.48	7.54	7.39	7.74	7.43	7.32	7.98	7.29	7.34	7.48	7.32	7.78	7.50	7.60	7.52	7.54	7.26	7.05	7.51
MmugDNA.18540.1.S1_at	MmugDNA.18540.1	gDNA.Hs.43569.0.A1	6.96	6.91	7.11	6.86	6.51	6.69	6.59	6.92	6.87	7.09	7.14	6.79	6.80	6.62	6.71	6.88	6.67	6.78	6.72	6.89	6.34	6.51	6.60	6.88	6.92	6.85	6.43	6.54	6.77	6.54	6.64	6.63
MmugDNA.19773.1.S1_at	MmugDNA.19773.1	gDNA.g13129025	10.95	11.08	11.06	11.09	10.91	10.40	10.84	10.76	10.99	10.96	10.96	11.00	11.15	10.52	11.00	10.72	10.87	10.97	11.00	11.24	10.89	10.51	10.85	10.89	11.17	10.94	10.78	10.92	11.11	10.49	10.88	10.74
MmugDNA.2301.1.S1_at	MmugDNA.2301.1	gDNA.g8922088	6.08	6.18	6.20	5.52	6.29	5.69	7.07	6.16	6.48	5.79	6.33	5.55	7.19	6.02	7.30	6.29	6.54	5.99	5.92	6.11	6.57	5.92	7.38	6.84	6.45	5.63	5.36	4.92	6.73	5.82	6.71	6.01
MmugDNA.39703.1.S1_at	MmugDNA.39703.1	gDNA.g13436220	8.05	7.83	7.77	7.93	8.12	8.21	8.44	7.88	7.97	8.14	8.30	7.98	8.20	8.34	8.58	8.21	8.04	7.70	7.65	8.03	8.06	8.10	8.54	7.92	8.46	7.82	7.56	7.91	8.36	8.04	8.34	7.84
MmugDNA.14822.1.S1_at	MmugDNA.14822.1	gDNA.g5729833	8.79	8.63	8.91	8.55	8.46	8.59	8.73	8.65	8.62	8.54	8.56	8.48	8.51	8.41	8.62	8.35	8.47	8.63	8.66	8.75	8.32	8.25	8.50	8.55	8.70	8.82	8.89	8.70	8.78	8.55	8.66	8.72
MmugDNA.21960.1.S1_at	MmugDNA.21960.1	gDNA.Hs.123581.0.A1	5.78	5.92	6.40	5.97	6.03	6.22	5.68	6.64	5.88	6.37	7.42	6.09	7.55	7.10	6.90	7.01	6.63	5.01	5.86	6.08	6.84	6.70	6.64	6.20	5.72	5.04	5.67	6.21	6.99	6.74	5.51	6.10
MmugDNA.3762.1.S1_at	MmugDNA.3762.1	gDNA.Hs.90960.0.A1	10.36	10.42	10.39	10.27	10.55	10.71	10.46	10.59	10.58	10.36	10.20	10.15	10.42	10.46	10.39	10.40	10.53	10.29	10.34	10.42	10.62	10.59	10.48	10.45	10.69	10.57	10.67	10.42	10.71	10.66	10.51	10.63
MmugDNA.15894.1.S1_at	MmugDNA.15894.1	gDNA.Hs.202276.0.S1	8.25	8.44	8.42	8.38	8.21	8.41	8.92	8.74	8.47	8.50	8.45	8.77	8.61	8.63	8.96	8.76	8.38	8.32	8.47	8.65	8.36	8.54	8.85	8.91	8.31	8.32	8.43	8.65	8.50	8.53	8.74	8.83
MmugDNA.22184.1.S1_at	MmugDNA.22184.1	gDNA.Hs2.30724.2.S1	7.68	7.77	7.66	7.99	7.33	7.74	7.82	7.48	7.88	7.81	7.74	7.78	7.45	7.61	7.68	7.47	7.70	7.86	7.76	8.22	7.41	7.52	7.72	7.53	8.03	7.77	7.55	7.92	7.78	7.74	8.06	7.65
MmugDNA.40566.1.S1_at	MmugDNA.40566.1	gDNA.Hs.169139.2.S1	3.84	3.83	4.13	4.12	4.52	4.26	4.31	4.19	4.86	4.18	4.16	4.21	4.44	4.40	4.33	4.87	4.83	4.13	4.30	4.43	4.84	4.69	4.56	5.12	4.55	4.58	3.84	4.10	4.17	4.90	4.45	4.82
MmugDNA.12638.1.S1_at	MmugDNA.12638.1	gDNA.g12002023	7.95	7.00	7.34	6.88	8.24	8.72	9.28	7.31	7.85	6.89	6.08	6.49	7.48	7.67	8.13	6.37	7.25	7.34	6.54	6.95	6.95	7.42	7.82	6.99	7.34	7.41	7.50	6.98	7.70	8.28	8.23	7.35
MmugDNA.23550.1.S1_at	MmugDNA.23550.1	gDNA.Hs.118240.0.A1	6.60	6.72	6.63	6.60	6.52	6.60	6.47	6.39	6.72	6.68	6.70	6.64	6.58	6.52	6.67	6.55	6.63	6.65	6.63	6.74	6.39	6.47	6.67	6.35	6.92	6.68	6.33	6.63	6.60	6.19	6.41	6.73
MmugDNA.37438.1.S1_at	MmugDNA.37438.1	gDNA.Hs2.383804.1.S1	6.57	6.56	6.62	6.11	6.41	6.40	6.13	6.08	6.76	6.67	6.48	6.38	6.48	6.33	6.18	6.36	6.54	6.70	6.82	6.17	6.13	6.40	6.38	6.53	6.42	6.65	6.85	6.48	6.32	5.98	6.47	6.63
MmugDNA.7350.1.S1_s_at	MmugDNA.7350.1	gDNA.Hs.250773.0.S1	8.15	8.86	8.66	9.02	8.87	9.09	8.81	8.98	8.74	9.16	9.29	9.03	9.19	9.31	9.00	9.46	8.74	9.01	8.84	8.98	9.22	9.38	8.98	9.06	8.92	8.77	8.93	9.00	9.34	9.47	8.82	8.96
MmugDNA.23266.1.S1_at	MmugDNA.23266.1	gDNA.Hs.70488.0.A2	7.56	7.63	7.65	7.76	7.60	7.63	7.56	7.39	7.53	7.85	8.02	7.75	7.77	7.55	7.64	7.49	7.63	7.82	7.71	8.06	7.68	7.53	7.50	7.56	7.82	8.02	8.44	7.39	7.78	7.56	7.28	7.27
MmugDNA.13858.1.S1_at	MmugDNA.13858.1	gDNA.g13236535	7.50	7.32	7.26	7.32	6.99	7.27	7.22	7.15	7.38	7.23	7.14	7.22	7.24	7.12	7.17	7.12	7.22	7.34	7.25	7.32	7.08	7.26	7.27	7.37	7.26	7.36	7.34	7.25	7.16	7.08	7.12	7.35
MmugDNA.39487.1.S1_at	MmugDNA.39487.1	gDNA.Hs.28219.1.S3	4.80	4.72	4.63	5.04	4.91	5.24	4.58	5.05	4.95	4.88	4.85	4.92	5.08	5.34	5.05	5.15	4.86	5.23	5.00	4.45	5.18	5.10	5.09	5.21	5.12	5.08	4.84	5.07	4.97	5.56	5.16	5.19
MmugDNA.36508.1.S1_at	MmugDNA.36508.1	gDNA.g3139078	11.43	11.58	11.52	11.45	11.52	11.53	11.61	11.51	11.55	11.56	11.48	11.40	11.52	11.51	11.62	11.52	11.46	11.47	11.45	11.41	11.49	11.48	11.62	11.52	11.51	11.55	11.50	11.48	11.49	11.56	11.60	11.64
MmugDNA.10182.1.S1_at	MmugDNA.10182.1	gDNA.Hs.55058.1.S1	6.88	6.81	7.04	7.12	7.23	7.35	7.20	7.15	7.45	7.03	7.24	7.19	7.16	7.37	7.00	7.69	7.21	7.12	6.96	7.18	7.49	7.41	7.42	7.63	7.43	6.78	6.38	7.00	7.43	7.60	6.85	7.11
MmugDNA.38376.1.S1_at	MmugDNA.38376.1	gDNA.g13436088	7.64	7.86	8.06	7.54	7.42	7.50	7.58	7.70	7.84	7.60	7.54	7.55	7.53	7.28	7.18	7.31	7.58	8.21	8.25	7.63	7.21	7.23	7.24	8.04	7.78	7.68	7.62	7.56	7.72	7.49	7.56	7.74
Mmu.14712.1.S1_at	Mmu.14712.1	CK231461	8.28	8.91	8.69	8.82	9.01	8.89	8.88	9.05	9.03	9.05	9.28	8.93	9.28	8.93	9.02	9.46	8.95	9.05	8.99	8.90	9.03	9.19	9.20	9.05	9.27	8.73	9.08	8.90	9.47	9.22	9.12	9.22
MmugDNA.37368.1.S1_at	MmugDNA.37368.1	gDNA.Hs2.432786.1.S1	7.61	7.60	8.80	7.98	8.12	8.28	8.32	8.68	7.92	7.50	7.37	7.63	8.06	7.78	8.13	8.37	7.45	8.06	8.63	7.86	7.95	7.90	7.82	8.50	7.34	7.68	8.02	7.75	8.46	8.18	8.41	8.44
MmugDNA.10575.1.S1_at	MmugDNA.10575.1	gDNA.g13623568	7.35	7.27	7.73	7.70	6.67	7.14	7.34	7.34	7.70	7.59	7.59	7.47	7.02	7.08	7.31	7.31	7.64	7.30	7.37	7.75	6.76	6.69	7.36	7.30	8.00	6.62	6.53	7.21	7.15	6.91	6.88	6.90
MmugDNA.42809.1.S1_at	MmugDNA.42809.1	gDNA.Hs.103931.0.S1	8.72	8.51	8.70	8.36	8.47	8.41	8.37	8.49	8.67	8.37	8.35	8.57	8.41	8.31	8.27	8.37	8.57	8.26	8.28	8.63	8.21	8.10	8.16	8.37	8.55	8.66	8.35	8.59	8.54	8.30	8.40	8.60
MmuSTS.1090.1.S1_at	MmuSTS.1090.1	59676456	6.55	6.10	6.74	6.16	6.07	6.27	6.29	6.17	6.90	6.13	6.56	6.05	6.30	5.80	5.96	6.01	6.38	6.31	6.80	6.26	6.18	5.69	6.12	6.22	6.57	5.90	6.58	6.25	6.32	6.01	5.80	6.32
MmugDNA.33480.1.S1_at	MmugDNA.33480.1	gDNA.Hs.273759.0.S1	5.05	4.73	4.89	5.10	4.77	5.17	4.74	4.77	5.03	5.07	4.99	4.59	4.61	4.88	4.41	4.63	4.90	5.24	4.79	4.48	4.51	4.66	4.71	4.71	5.08	5.15	5.18	5.08	4.89	4.86	4.93	4.94
MmugDNA.3651.1.S1_s_at	MmugDNA.3651.1	gDNA.g6005939	7.59	7.57	7.55	7.50	6.63	6.75	7.78	7.71	7.56	7.79	7.07	7.45	5.84	5.89	7.63	6.84	7.09	7.71	7.46	7.93	6.50	5.92	7.44	7.63	7.80	7.60	7.61	7.60	6.42	6.27	7.59	7.97
MmugDNA.8898.1.S1_at	MmugDNA.8898.1	gDNA.g13623327	8.01	8.67	8.60	8.64	8.87	8.70	8.76	8.53	8.35	8.66	8.99	8.72	9.21	9.05	8.79	8.89	8.04	8.80	8.70	8.83	8.97	8.94	8.68	8.76	8.20	8.69	8.36	8.72	9.17	8.95	8.68	8.47
MmugDNA.29876.1.S1_at	MmugDNA.29876.1	gDNA.g4885102	6.67	6.60	7.17	6.72	6.64	6.41	6.37	6.77	6.76	6.47	6.54	6.74	6.60	6.29	6.64	6.29	6.44	6.68	6.79	6.92	6.38	6.21	6.33	6.56	6.72	6.45	6.69	6.60	6.59	6.21	6.43	6.83
MmugDNA.21766.1.S1_at	MmugDNA.21766.1	gDNA.Hs.187480.0.A1	6.59	6.50	6.42	6.55	6.45	6.52	6.41	6.51	6.54	6.46	6.36	6.42	6.36	6.37	6.31	6.28	6.55	6.46	6.48	6.75	6.23	6.36	6.57	6.46	6.62	6.65	6.47	6.51	6.40	6.30	6.57	6.51
MmugDNA.28572.1.S1_at	MmugDNA.28572.1	gDNA.Hs.226372.1.S1	6.02	5.98	6.24	6.17	5.85	6.00	6.05	6.01	6.14	6.06	6.13	6.12	5.94	5.92	6.08	6.04	6.01	5.94	6.03	6.16	5.98	5.98	6.01	6.09	6.32	6.07	6.07	6.07	6.05	5.97	6.04	5.99
MmugDNA.7167.1.S1_at	MmugDNA.7167.1	gDNA.g11875332	10.49	9.96	9.48	10.50	9.73	9.39	9.18	9.37	10.51	10.27	10.29	10.61	9.99	9.49	9.51	10.09	10.83	9.06	8.82	10.33	10.06	9.39	9.51	9.40	10.60	9.73	9.18	10.35	9.75	9.24	8.71	9.35
MmugDNA.3802.1.S1_at	MmugDNA.3802.1	gDNA.Hs2.192155.1.S1	7.57	7.41	7.58	8.06	7.71	8.12	8.45	8.01	7.83	7.68	7.68	8.13	7.96	8.09	8.41	7.86	7.49	7.59	7.91	8.16	7.58	7.95	8.13	7.93	7.44	7.74	7.47	8.14	8.34	7.91	8.14	7.97
MmugDNA.30299.1.S1_at	MmugDNA.30299.1	gDNA.g13376010	6.80	6.37	6.47	6.25	6.11	6.19	6.19	6.02	6.55	6.29	6.37	6.50	6.13	6.20	6.23	6.28	6.36	6.22	6.31	6.73	6.26	6.23	6.12	6.02	6.91	6.18	6.17	5.99	6.52	6.05	6.21	5.98
MmugDNA.12535.1.S1_at	MmugDNA.12535.1	gDNA.g13375967	6.38	6.27	6.37	6.72	5.79	5.76	5.98	6.07	5.83	6.87	6.85	6.90	6.27	6.52	6.98	6.04	6.44	6.56	6.25	7.04	6.07	6.20	6.56	5.89	6.29	5.99	6.29	6.61	6.42	5.84	5.89	5.71
MmugDNA.8505.1.S1_at	MmugDNA.8505.1	gDNA.Hs.163481.0.A1	6.84	6.79	6.90	7.04	6.60	6.83	7.04	6.80	6.81	6.44	6.59	6.81	6.62	6.27	6.56	6.18	6.46	6.94	7.05	7.01	6.19	6.51	6.93	6.82	6.72	7.18	7.37	7.01	6.44	6.53	6.92	6.59
MmugDNA.22856.1.S1_at	MmugDNA.22856.1	gDNA.g12803638	9.14	10.19	10.51	10.13	9.36	9.71	10.02	9.72	10.07	10.35	10.47	10.21	9.67	9.66	9.70	10.10	9.90	9.62	10.11	10.05	9.62	9.98	10.19	9.72	10.03	9.73	10.20	10.03	9.61	9.72	9.38	9.20
MmugDNA.14609.1.S1_at	MmugDNA.14609.1	gDNA.Hs.44367.0.A1	7.51	7.22	7.88	6.87	8.30	7.32	8.00	7.70	7.36	6.86	7.83	6.56	8.28	7.13	8.15	7.77	7.33	7.13	7.55	6.77	7.94	6.78	7.91	7.68	7.59	7.12	7.49	6.87	8.41	7.03	7.93	7.66
MmugDNA.25711.1.S1_at	MmugDNA.25711.1	gDNA.Hs.284277.1.S1	10.82	10.52	10.90	10.82	9.91	10.40	10.72	10.85	10.95	10.36	10.35	10.69	9.99	10.29	9.83	10.15	10.47	10.11	10.37	10.51	9.76	10.21	10.35	10.69	10.77	9.79	10.29	10.33	10.11	9.30	9.18	10.19
MmugDNA.12133.1.S1_at	MmugDNA.12133.1	gDNA.g4502380	6.21	6.11	5.68	5.79	6.69	6.20	6.22	6.46	6.30	5.94	5.98	6.12	6.01	6.38	6.09	6.17	6.01	6.48	6.22	5.90	6.48	6.40	6.38	6.47	6.34	6.25	6.02	5.83	6.13	6.08	6.72	6.20
MmugDNA.19005.1.S1_at	MmugDNA.19005.1	gDNA.Hs2.333348.1.S2	5.54	5.81	5.80	5.98	5.34	5.27	5.68	5.87	6.05	6.36	6.50	6.37	6.15	5.88	5.87	5.96	5.96	6.73	6.70	6.04	5.62	5.77	5.53	6.35	5.16	5.88	5.94	6.27	5.75	5.61	5.27	5.82
MmugDNA.16398.1.S1_at	MmugDNA.16398.1	gDNA.g9910367	3.37	3.19	3.34	3.69	3.55	3.54	3.66	3.04	3.22	3.38	3.37	3.58	3.70	3.43	3.45	3.31	3.11	3.28	3.10	3.18	3.48	3.36	3.20	3.58	3.39	3.15	3.13	3.39	3.75	3.80	3.76	3.55
MmugDNA.37450.1.S1_at	MmugDNA.37450.1	gDNA.Hs.22969.0.A1	5.46	5.36	6.17	6.54	6.42	6.36	6.12	6.03	5.68	6.06	6.85	6.82	6.98	6.88	6.82	6.83	6.05	5.09	6.08	6.68	6.73	6.49	6.70	6.20	6.05	5.91	6.35	6.77	6.95	6.65	6.31	6.57
MmugDNA.1543.1.S1_at	MmugDNA.1543.1	gDNA.Hs.162434.0.A1	3.07	3.29	3.04	3.15	3.13	2.91	3.00	3.12	3.01	3.19	3.04	3.04	2.84	2.88	3.01	3.01	2.93	3.24	3.34	3.01	2.94	2.64	2.78	3.29	2.92	2.96	3.35	3.14	2.95	2.85	2.86	2.81
MmugDNA.27551.1.S1_at	MmugDNA.27551.1	gDNA.Hs.82916.2.S1	10.62	10.36	10.40	10.52	10.13	9.91	10.57	10.67	10.73	10.45	10.44	10.75	10.09	10.07	10.50	10.36	10.51	10.59	10.70	10.72	10.17	10.05	10.53	10.71	10.78	10.54	10.66	10.70	10.25	10.11	10.66	10.75
MmugDNA.8231.1.S1_at	MmugDNA.8231.1	gDNA.Hs.171957.1.A3	6.38	6.36	6.21	6.17	6.37	6.33	5.79	5.87	6.69	6.63	6.53	6.43	6.52	6.47	6.26	6.27	6.50	6.58	6.48	6.57	6.14	6.48	5.95	6.14	6.17	6.59	6.52	6.57	6.47	6.65	6.00	6.31
MmugDNA.4400.1.S1_at	MmugDNA.4400.1	gDNA.Hs.293185.0.A1	4.73	3.63	3.97	4.24	4.83	4.51	4.38	4.88	4.93	3.77	4.33	4.27	5.23	4.65	4.51	5.01	5.10	3.75	4.24	4.02	5.22	4.58	4.51	5.03	4.89	4.52	4.99	4.51	5.37	4.68	4.51	4.95
MmugDNA.2272.1.S1_at	MmugDNA.2272.1	gDNA.Hs2.188092.1.S1	5.36	4.64	5.03	4.89	4.58	5.13	4.72	5.20	5.92	5.34	5.06	5.43	4.68	5.19	4.96	5.40	6.19	5.45	5.57	5.89	4.44	5.32	4.24	5.08	6.00	5.40	5.18	5.29	4.96	5.42	5.04	5.46
MmuSTS.1558.1.S1_at	MmuSTS.1558.1	62000249	5.90	5.72	5.25	6.07	6.43	6.68	5.85	5.89	5.96	5.98	5.34	6.10	5.88	6.16	5.62	5.80	5.80	5.45	4.98	5.66	6.50	5.97	5.68	5.78	6.09	5.01	4.69	5.24	6.59	6.45	5.76	5.63
MmugDNA.11167.1.S1_at	MmugDNA.11167.1	gDNA.Hs.314089.0.A1	5.64	5.74	5.63	5.95	5.77	5.81	5.68	5.40	6.07	6.12	5.78	5.97	5.52	5.72	5.83	5.61	5.91	6.25	5.49	6.22	5.75	5.89	5.79	5.46	6.24	5.89	5.65	5.67	5.49	5.74	5.68	5.41
MmugDNA.23475.1.S1_s_at	MmugDNA.23475.1	gDNA.Hs.284158.3.S1	11.18	11.90	11.70	11.61	11.35	11.26	10.90	11.58	11.51	11.88	11.65	11.35	11.54	11.34	11.15	11.58	11.50	11.88	11.78	11.56	11.68	11.35	10.91	11.53	11.78	11.78	11.50	11.54	11.67	11.60	10.84	11.27
MmugDNA.20902.1.S1_at	MmugDNA.20902.1	gDNA.Hs.76536.0.A2	7.63	7.13	7.63	7.08	7.06	7.25	7.46	6.43	7.47	7.01	6.87	7.07	6.76	7.05	6.97	6.07	7.11	7.16	7.23	7.34	6.67	7.00	7.07	6.32	7.67	7.26	7.03	6.88	7.14	6.94	7.19	6.50
MmugDNA.14860.1.S1_at	MmugDNA.14860.1	gDNA.g9910183	9.55	9.95	10.20	9.74	9.13	9.47	10.05	8.96	9.80	9.60	10.07	9.62	9.02	9.39	10.04	9.15	9.68	9.84	10.10	9.84	9.18	9.34	10.17	9.13	9.82	9.56	9.84	9.60	9.26	9.46	9.98	8.91
MmugDNA.16244.1.S1_at	MmugDNA.16244.1	gDNA.Hs.122952.0.A1	6.70	6.69	6.10	6.47	6.40	6.23	5.94	6.30	6.29	6.67	6.12	6.24	6.45	6.32	5.87	6.28	6.23	6.91	6.31	6.51	5.80	6.01	5.51	6.45	6.61	7.21	6.33	6.31	6.32	5.98	5.22	6.42
Mmu.12457.1.S1_at	Mmu.12457.1	CN646290	8.68	8.80	8.97	8.81	9.44	8.64	8.98	8.50	9.20	8.57	9.34	8.57	9.66	9.44	9.62	9.32	8.94	9.15	8.78	8.06	8.84	9.40	9.65	9.30	8.84	8.52	8.77	8.27	9.15	9.06	8.47	8.78
MmugDNA.26485.1.S1_s_at	MmugDNA.26485.1	gDNA.g4506708	14.21	14.22	14.26	14.28	14.20	14.21	14.19	14.27	14.21	14.27	14.24	14.27	14.19	14.19	14.19	14.16	14.20	14.24	14.23	14.24	14.08	14.15	14.20	14.22	14.13	14.19	14.17	14.22	14.17	14.13	14.17	14.20
MmugDNA.21142.1.S1_at	MmugDNA.21142.1	gDNA.g4557732	5.51	5.68	5.71	5.37	5.96	5.75	6.13	5.84	5.35	5.41	5.60	5.57	5.58	5.44	5.71	5.49	5.64	5.54	5.56	5.65	5.81	5.54	5.57	5.45	5.49	5.63	5.66	5.54	6.03	5.54	5.98	5.86
MmugDNA.34929.1.S1_at	MmugDNA.34929.1	gDNA.Hs.59839.0.A1	7.19	7.02	7.32	7.08	6.89	6.98	7.01	6.91	6.95	6.91	6.99	7.11	6.91	6.80	6.82	6.83	7.12	6.51	6.98	7.34	6.97	6.83	6.86	6.78	7.32	6.92	7.14	7.36	7.21	6.85	6.76	6.86
MmunewRS.356.1.S1_s_at	MmunewRS.356.1	39725694	12.27	12.62	13.31	12.64	13.10	13.14	12.90	13.21	13.06	12.58	13.12	12.62	13.02	12.99	12.86	13.32	12.82	12.66	13.28	12.86	13.39	13.03	12.85	13.17	13.12	12.51	12.60	12.62	13.43	13.37	12.79	12.93
MmugDNA.20357.1.S1_at	MmugDNA.20357.1	gDNA.g4504658	6.28	6.64	6.32	6.31	6.85	6.57	6.75	6.58	6.61	6.65	7.08	6.70	6.79	6.68	6.87	7.03	7.13	6.35	6.76	6.58	7.52	7.14	6.58	6.62	6.77	6.39	6.08	6.35	6.76	7.02	7.14	6.76
MmuSTS.556.1.S1_at	MmuSTS.556.1	52626870	6.55	7.49	7.17	7.28	7.51	7.21	7.70	7.47	7.03	7.32	7.19	7.22	7.58	7.09	7.91	7.67	7.11	7.33	7.07	7.57	7.42	7.03	7.82	7.53	7.19	7.44	6.95	7.46	7.66	7.13	7.74	7.68
MmugDNA.32320.1.S1_at	MmugDNA.32320.1	gDNA.g5031860	9.53	9.96	10.06	10.10	9.52	9.61	9.84	9.91	9.75	9.98	10.09	10.23	9.68	9.59	9.71	9.66	9.50	10.10	10.15	9.99	9.64	9.54	9.60	9.91	9.39	9.55	9.68	9.95	9.61	9.30	9.45	9.76
MmugDNA.20588.1.S1_at	MmugDNA.20588.1	gDNA.g13129129	7.63	7.49	7.66	7.49	7.26	7.38	7.22	7.48	7.57	7.43	7.37	7.24	7.25	7.34	7.31	7.32	7.49	7.29	7.40	7.51	7.17	7.17	7.35	7.50	7.57	7.41	7.25	7.23	7.50	7.02	7.26	7.19
MmugDNA.27866.1.S1_at	MmugDNA.27866.1	gDNA.Hs.2490.0.S2	7.49	9.12	6.87	10.27	6.81	7.06	7.03	6.47	7.58	9.71	7.60	10.57	7.43	8.12	7.87	7.01	8.07	8.52	6.64	10.35	7.89	7.85	7.62	6.40	8.27	9.02	6.34	9.98	7.48	8.08	7.13	6.64
MmugDNA.6386.1.S1_at	MmugDNA.6386.1	gDNA.Hs.174151.1.A1	8.97	9.09	9.14	8.58	8.73	8.72	8.65	8.79	8.79	9.01	8.73	8.61	8.78	8.71	8.72	8.72	8.87	8.75	8.91	8.78	8.75	8.55	8.67	8.74	9.03	9.35	10.11	9.21	9.00	8.78	8.70	8.90
MmugDNA.23854.1.S1_at	MmugDNA.23854.1	gDNA.Hs.135805.0.A1	8.35	8.32	8.72	8.13	8.18	8.14	8.26	8.41	8.25	8.42	8.17	8.31	8.14	8.13	8.28	8.29	8.27	8.28	8.34	8.44	8.06	8.25	7.94	8.21	8.49	8.57	8.52	8.55	8.58	8.23	8.11	8.44
MmugDNA.19698.1.S1_at	MmugDNA.19698.1	gDNA.Hs.24284.2.S1	8.32	8.31	8.56	8.73	8.29	8.06	8.49	8.30	8.59	8.60	8.61	8.66	8.27	8.17	8.54	8.33	8.35	8.96	9.07	8.59	8.16	8.01	8.49	8.39	8.59	8.07	7.90	8.28	8.41	7.88	8.27	8.07
MmugDNA.10608.1.S1_s_at	MmugDNA.10608.1	gDNA.g13623584	9.94	10.01	10.08	9.97	9.92	9.88	9.74	9.90	10.04	9.87	10.07	9.86	9.93	9.64	10.03	9.90	10.03	9.89	9.94	10.10	9.79	9.63	9.84	9.79	10.22	9.80	9.75	9.78	10.00	9.67	9.74	9.66
MmugDNA.42385.1.S1_at	MmugDNA.42385.1	gDNA.g7019398	3.25	3.19	3.31	3.16	3.29	3.42	3.41	3.38	3.31	3.16	3.16	3.19	3.22	3.28	3.26	3.21	3.32	3.16	3.18	3.19	3.39	3.13	3.40	3.34	3.24	3.20	3.09	2.86	3.25	3.15	3.17	3.24
MmugDNA.40100.1.S1_at	MmugDNA.40100.1	gDNA.Hs.114012.0.S1	7.96	7.68	8.08	7.76	7.54	7.70	7.78	7.59	7.82	7.65	7.67	7.73	7.69	7.46	7.72	7.64	7.65	7.80	7.86	8.09	7.54	7.36	7.55	7.79	7.71	7.85	7.73	7.96	7.76	7.53	7.84	7.91
MmugDNA.7367.1.S1_at	MmugDNA.7367.1	gDNA.Hs.75725.2.A1	4.91	4.87	5.03	4.97	4.92	4.68	4.70	4.40	4.94	5.05	5.31	4.91	4.99	4.86	4.96	4.59	4.98	4.93	5.29	5.23	5.08	4.91	4.99	4.71	5.12	4.68	4.93	5.09	4.92	4.96	4.80	4.90
MmugDNA.39863.1.S1_at	MmugDNA.39863.1	gDNA.Hs.271252.0.A1	6.72	6.60	6.18	6.43	6.69	7.22	6.67	7.03	6.98	6.80	5.85	6.27	6.64	7.06	6.41	6.79	6.73	7.27	6.54	6.53	7.01	6.75	6.76	7.28	6.87	6.41	5.51	6.06	7.37	7.04	6.75	6.80
MmugDNA.23981.1.S1_at	MmugDNA.23981.1	gDNA.Hs.87129.0.A1	6.26	5.50	5.61	5.90	6.14	5.81	6.07	5.93	6.00	5.42	5.32	5.66	6.07	5.75	6.15	5.86	5.62	5.51	5.12	5.81	5.82	5.73	6.02	5.70	6.09	5.12	4.97	5.69	6.16	5.67	5.86	5.83
MmuSTS.4810.1.S1_at	MmuSTS.4810.1	47776647	9.44	9.52	9.71	9.50	9.66	9.63	9.81	9.81	9.56	9.61	9.57	9.55	9.68	9.72	9.77	9.74	9.40	9.82	9.88	9.82	9.63	9.68	9.79	9.83	9.58	9.82	9.76	9.78	9.86	9.96	9.89	9.86
MmugDNA.33641.1.S1_at	MmugDNA.33641.1	gDNA.g13376444	6.63	6.81	7.27	6.62	6.53	6.87	6.24	6.80	6.71	6.84	6.80	6.69	6.67	6.74	6.46	6.77	6.93	7.04	6.91	6.87	6.41	6.66	6.33	6.84	6.95	7.09	7.25	6.89	6.50	6.86	6.55	7.22
MmuSTS.1248.1.S1_at	MmuSTS.1248.1	52626933	6.63	6.75	6.72	7.07	6.66	6.73	6.69	6.48	6.65	6.62	6.79	6.71	6.61	6.61	6.68	6.59	6.79	6.56	6.62	7.01	6.70	6.58	6.56	6.53	6.97	6.77	6.73	6.90	6.73	6.77	6.63	6.62
MmugDNA.13727.1.S1_at	MmugDNA.13727.1	gDNA.g6912265	4.34	5.53	4.73	5.54	4.83	5.02	4.40	5.01	4.97	6.12	4.72	5.74	4.70	4.80	4.72	4.71	5.14	5.96	4.85	5.96	4.88	4.99	4.16	4.89	5.06	5.48	4.47	5.95	4.95	5.18	4.54	4.52
MmugDNA.25106.1.S1_at	MmugDNA.25106.1	gDNA.g13279010	10.37	10.35	10.57	10.38	10.30	10.26	9.99	10.54	10.66	10.57	10.53	10.41	10.22	10.25	10.04	10.64	10.66	10.65	10.57	10.53	10.47	10.39	9.95	10.62	10.69	10.55	10.51	10.37	10.30	10.60	9.95	10.49
MmugDNA.27898.1.S1_at	MmugDNA.27898.1	gDNA.Hs2.385478.1.S1	4.56	3.85	4.06	4.31	3.90	3.78	4.02	3.65	4.47	4.10	4.16	4.43	3.77	4.39	4.00	3.94	3.96	4.64	4.49	4.68	3.62	4.25	4.21	4.23	4.15	4.38	4.11	3.94	3.53	4.34	3.79	4.21
MmugDNA.17744.1.S1_at	MmugDNA.17744.1	gDNA.g7657392	7.75	7.42	7.77	7.65	7.40	7.56	7.31	7.27	7.45	7.58	7.72	7.71	7.47	7.55	7.54	7.46	7.66	7.32	7.47	8.09	7.27	7.49	7.28	7.29	7.76	7.63	7.28	7.73	7.70	7.49	7.15	7.51
MmugDNA.26491.1.S1_at	MmugDNA.26491.1	gDNA.g4378016	7.93	7.89	8.08	7.99	7.90	8.17	8.10	8.13	8.04	7.89	7.93	8.10	7.90	8.04	7.97	8.04	7.98	7.94	7.94	8.09	8.04	8.10	8.09	8.18	8.16	7.98	7.81	8.11	8.22	8.17	8.22	8.25
Mmu.13156.3.S1_at	Mmu.13156.3	AB112046.1	4.64	4.87	4.93	4.83	4.71	4.87	5.30	4.23	5.40	5.04	5.20	4.73	3.28	4.49	4.74	3.83	5.11	5.24	5.06	4.86	4.37	4.42	5.08	4.50	4.97	4.70	4.26	4.66	4.17	4.64	4.83	3.79
MmugDNA.39895.1.S1_at	MmugDNA.39895.1	gDNA.Hs.194478.0.S2	9.37	9.22	9.19	9.11	8.99	8.94	9.21	9.23	9.43	9.05	9.07	9.02	9.19	9.02	9.00	8.96	9.22	9.35	9.28	9.22	8.77	8.85	9.08	9.24	9.26	9.09	9.01	9.21	9.14	8.44	8.93	9.08
MmugDNA.1845.1.S1_at	MmugDNA.1845.1	gDNA.Hs.33268.0.S1	7.54	7.81	7.31	7.81	7.25	7.55	7.47	7.49	7.59	7.85	7.50	7.89	7.46	7.65	7.62	7.48	7.53	7.82	7.47	7.97	7.50	7.62	7.56	7.50	7.74	7.80	7.40	7.73	7.43	7.49	7.39	7.52
MmugDNA.30283.1.S1_s_at	MmugDNA.30283.1	gDNA.Hs.75253.1.A1	9.90	9.83	10.20	9.83	9.83	9.98	9.77	9.81	9.88	9.77	9.88	9.72	9.81	9.78	9.71	9.71	9.79	9.93	10.04	9.78	9.73	9.66	9.54	9.67	10.04	9.87	9.97	9.70	9.96	9.78	9.47	9.65
MmuSTS.1613.1.S1_at	MmuSTS.1613.1	62000283	7.83	8.30	9.03	8.03	7.47	7.91	7.75	8.44	8.46	8.14	8.10	8.12	7.51	7.74	7.29	8.45	8.10	8.73	8.99	8.09	7.59	7.89	7.27	8.67	8.44	8.18	8.03	7.84	7.59	7.85	7.48	8.26
MmugDNA.14280.1.S1_at	MmugDNA.14280.1	gDNA.Hs.241257.0.S1	7.18	6.68	5.47	6.43	7.38	7.95	7.53	7.68	6.41	6.90	6.59	6.64	6.86	7.55	7.15	7.70	6.53	6.63	7.00	6.67	7.52	7.91	6.97	7.39	6.47	8.12	8.82	8.10	7.47	7.90	7.48	7.89
MmugDNA.16027.1.S1_at	MmugDNA.16027.1	gDNA.g6912543	7.95	8.03	7.71	8.19	7.93	8.25	8.46	8.15	7.67	7.93	7.88	8.05	8.11	8.03	8.18	8.13	7.98	7.67	7.43	8.34	7.88	8.00	8.14	8.03	7.99	7.98	7.53	7.94	8.30	8.28	8.10	7.90
MmugDNA.18945.1.S1_at	MmugDNA.18945.1	gDNA.g13386487	6.02	6.25	6.59	6.38	6.39	6.60	6.51	6.54	6.07	6.48	6.62	6.25	6.53	6.34	6.24	6.66	6.04	6.09	6.22	6.39	6.37	6.49	6.57	6.38	6.43	6.26	6.17	6.33	6.71	6.53	6.40	6.26
MmugDNA.26780.1.S1_at	MmugDNA.26780.1	gDNA.Hs.190819.0.A1	10.14	10.20	9.95	10.22	9.49	9.98	10.03	9.69	10.10	10.14	10.01	10.18	9.55	10.13	10.01	9.69	10.01	9.88	9.83	10.14	9.48	10.06	10.08	9.59	9.90	10.13	9.85	10.39	9.29	10.08	10.06	9.76
MmuSTS.910.1.S1_at	MmuSTS.910.1	62000177	7.04	6.95	6.78	6.77	7.11	7.12	7.08	7.20	6.93	6.78	6.70	7.06	6.92	6.95	6.86	6.79	6.96	7.09	6.86	6.89	7.05	7.14	7.20	7.15	6.99	6.92	7.02	6.94	6.93	6.86	7.35	7.26
MmuSTS.937.1.S1_at	MmuSTS.937.1	53828474	3.53	3.45	3.34	3.41	3.73	3.75	4.02	3.77	3.73	3.85	4.09	3.54	3.68	4.05	4.05	4.17	3.70	3.69	3.73	3.48	3.59	4.24	4.08	3.92	3.76	4.53	4.06	3.78	3.91	3.99	4.14	4.55
MmuSTS.692.1.S1_at	MmuSTS.692.1	62000111	3.09	3.56	3.27	3.32	3.50	3.43	4.02	3.04	3.16	3.76	3.80	3.18	3.42	4.02	3.54	3.36	3.05	3.52	3.46	3.17	3.51	3.73	4.01	3.77	3.07	3.31	3.47	2.89	4.05	3.80	3.72	3.30
MmugDNA.7463.1.S1_at	MmugDNA.7463.1	gDNA.g1944406	9.76	9.45	9.79	9.49	9.49	9.51	9.58	9.47	9.64	9.52	9.38	9.66	9.42	9.39	9.45	9.29	9.52	9.43	9.53	9.96	9.44	9.38	9.42	9.39	9.77	9.64	9.65	9.74	9.76	9.50	9.56	9.69
MmugDNA.718.1.S1_at	MmugDNA.718.1	gDNA.Hs.4257.0.A1	5.74	5.38	5.51	5.72	5.53	5.27	5.36	5.21	5.63	5.14	5.45	5.29	5.53	5.43	5.35	5.06	5.73	5.29	5.57	6.16	4.93	5.13	5.16	5.01	5.04	5.33	5.05	5.54	5.25	5.06	5.05	5.11
MmugDNA.9814.1.S1_at	MmugDNA.9814.1	gDNA.Hs.61795.0.A1	6.10	5.76	5.75	5.91	5.87	5.93	5.85	5.50	5.89	5.87	6.02	5.96	6.03	5.81	5.51	5.57	5.77	5.88	5.94	5.78	4.88	5.56	5.78	5.44	5.92	5.61	5.93	5.59	5.70	5.50	5.74	5.14
MmugDNA.1546.1.S1_at	MmugDNA.1546.1	gDNA.g4505728	8.72	8.36	8.84	8.53	8.50	8.38	8.30	8.42	8.66	8.40	8.46	8.81	8.56	8.18	8.40	8.20	8.46	8.27	8.49	9.04	8.37	8.14	8.09	8.35	8.80	8.43	8.58	8.68	8.93	8.25	8.26	8.50
MmugDNA.26605.1.S1_at	MmugDNA.26605.1	gDNA.Hs.21812.0.A1	6.74	7.57	7.26	7.02	7.08	6.92	6.74	6.99	6.85	6.98	6.90	6.92	6.51	6.79	6.53	6.38	6.68	7.88	7.16	6.94	6.81	6.98	6.72	6.72	6.69	7.03	6.79	6.91	6.72	6.62	6.83	6.76
MmugDNA.40954.1.S1_x_at	MmugDNA.40954.1	gDNA.g9186907	5.34	6.29	5.56	5.65	5.49	5.26	4.40	4.98	6.15	6.49	6.54	5.64	5.70	5.98	5.18	6.48	6.59	6.43	6.12	5.96	6.25	5.97	5.01	5.35	6.67	5.93	5.54	5.57	5.86	6.26	4.84	5.02
MmugDNA.7554.1.S1_at	MmugDNA.7554.1	gDNA.Hs2.170121.1.A1	7.56	7.31	6.87	7.31	7.78	7.19	7.70	7.22	7.03	7.55	7.12	7.13	7.24	7.70	8.12	7.20	7.33	6.10	5.82	6.15	7.48	7.48	7.66	6.95	6.18	6.99	6.51	7.19	6.49	7.58	6.86	7.14
MmugDNA.25288.1.S1_at	MmugDNA.25288.1	gDNA.Hs2.382154.1.A1	3.84	3.73	3.47	3.53	4.14	3.73	3.65	4.02	3.57	3.37	3.48	3.47	3.92	3.44	3.49	3.90	3.50	3.71	3.62	3.51	4.21	3.46	3.42	4.26	3.72	3.69	3.72	3.43	4.46	3.74	3.68	4.39
MmugDNA.29245.1.S1_at	MmugDNA.29245.1	gDNA.Hs.168211.0.A1	3.51	3.35	3.46	3.73	4.32	4.10	3.99	3.83	3.69	3.74	3.81	3.58	3.77	3.76	3.69	3.72	3.84	3.67	4.00	3.63	3.75	4.17	3.94	3.97	3.80	4.07	3.95	3.54	4.03	3.74	3.90	4.02
MmugDNA.5649.1.S1_at	MmugDNA.5649.1	gDNA.g5931954	9.08	9.13	9.01	9.10	9.45	9.43	9.25	9.48	9.46	9.04	9.05	9.02	9.09	9.24	9.03	9.26	9.03	9.43	9.22	9.13	9.32	9.45	9.53	9.63	9.33	9.30	9.51	9.29	9.37	9.21	9.93	9.50
MmugDNA.20015.1.S1_at	MmugDNA.20015.1	gDNA.Hs.55498.0.S2	8.39	8.85	8.83	9.18	8.32	8.64	7.84	8.00	8.29	9.20	9.25	9.24	8.70	8.77	8.27	8.52	8.49	8.16	8.23	9.08	8.56	8.71	8.05	8.11	8.46	8.76	8.50	9.44	8.69	8.71	7.62	7.80
MmugDNA.366.1.S1_at	MmugDNA.366.1	gDNA.Hs.137088.0.A1	7.62	8.09	7.81	7.93	7.84	7.65	7.88	7.93	8.10	8.06	7.96	8.08	7.94	7.81	7.76	7.80	7.87	8.40	8.07	8.02	7.87	7.78	8.00	8.15	8.10	8.18	7.84	8.26	7.87	7.91	7.81	7.73
MmugDNA.14150.1.S1_s_at	MmugDNA.14150.1	gDNA.Hs.315054.0.S1	7.85	7.63	7.44	7.86	7.47	7.56	7.59	7.36	7.57	7.89	7.35	8.04	7.25	7.29	7.51	7.28	7.37	7.87	7.51	8.46	7.18	7.27	7.29	7.47	7.44	7.75	7.29	7.92	7.85	7.30	7.44	7.46
MmuSTS.2626.1.S1_at	MmuSTS.2626.1	62000454	7.71	8.01	7.86	7.47	7.11	7.56	7.50	7.47	7.54	8.06	8.02	7.61	7.55	7.84	7.92	7.66	7.75	8.38	7.97	7.69	7.41	7.74	7.79	7.57	7.88	7.81	7.43	7.58	7.49	7.58	7.41	7.42
MmugDNA.35262.1.S1_at	MmugDNA.35262.1	gDNA.g13376664	9.14	9.26	9.60	9.06	9.23	8.88	8.87	8.90	8.61	9.38	9.39	9.01	9.17	8.72	8.62	8.67	8.58	9.33	9.31	9.23	8.88	8.43	8.47	8.71	8.68	9.27	9.29	8.97	9.43	8.59	8.63	8.87
MmugDNA.13128.1.S1_at	MmugDNA.13128.1	gDNA.Hs.5022.0.A1	7.08	7.03	6.99	5.86	5.57	6.37	6.73	5.47	6.75	6.96	6.67	5.95	6.05	6.56	6.95	5.89	6.64	6.92	6.61	6.49	5.27	6.05	6.72	5.59	6.79	6.94	6.26	6.00	5.90	5.87	6.72	5.59
MmugDNA.31037.1.S1_at	MmugDNA.31037.1	gDNA.Hs.44888.0.A1	4.66	4.20	4.28	4.15	5.10	4.68	4.84	4.12	4.36	4.33	4.41	4.38	5.07	4.78	4.69	4.43	4.87	3.89	3.94	4.61	4.92	4.83	4.78	4.00	4.77	3.90	3.99	4.38	4.90	4.56	4.72	4.39
MmuSTS.3717.1.S1_at	MmuSTS.3717.1	59676179	5.38	7.07	6.26	6.52	6.81	6.91	6.19	6.73	5.74	7.57	6.63	6.79	7.18	7.63	6.81	7.63	6.15	7.15	6.17	7.02	7.68	7.56	6.80	7.10	6.15	7.42	5.78	7.09	7.79	8.14	6.70	7.23
MmugDNA.30951.1.S1_at	MmugDNA.30951.1	gDNA.Hs.161434.0.A1	6.13	6.67	6.64	6.07	6.27	5.94	6.26	6.12	5.97	7.23	6.32	5.99	5.90	5.88	6.10	6.09	6.09	6.63	6.45	6.22	5.90	5.89	6.15	5.83	6.17	7.00	6.94	5.92	5.89	5.74	6.18	6.44
MmugDNA.37417.1.S1_s_at	MmugDNA.37417.1	gDNA.Hs.78202.5.S1	8.72	8.70	8.94	8.79	8.57	8.66	8.71	8.58	8.85	8.55	8.52	8.74	8.55	8.50	8.53	8.46	8.53	8.68	8.63	9.02	8.29	8.20	8.60	8.49	9.01	8.62	8.51	8.65	8.96	8.52	8.47	8.43
Mmu.8925.1.S1_at	Mmu.8925.1	CO582780	4.23	4.20	3.74	4.02	5.64	4.84	4.21	4.75	4.65	3.90	3.77	3.88	4.14	4.64	4.12	4.01	3.59	5.03	4.21	4.23	4.47	4.59	4.89	4.92	3.96	4.00	3.91	4.25	4.30	4.08	6.02	4.34
MmugDNA.16053.1.S1_at	MmugDNA.16053.1	gDNA.g7706434	12.11	12.22	12.20	12.21	12.10	12.16	12.29	12.30	12.17	12.15	12.18	12.05	12.22	12.25	12.27	12.19	12.17	12.18	12.28	12.14	12.18	12.16	12.33	12.36	12.20	12.19	12.15	12.32	12.32	12.36	12.42	12.26
Mmu.7460.17.S1_s_at	Mmu.7460.17	AF334657.1	3.61	3.87	2.89	5.12	4.41	6.58	4.54	4.23	3.98	3.93	3.20	4.35	4.21	6.61	4.50	5.16	4.11	5.19	3.00	4.11	5.48	6.70	4.12	5.13	3.99	5.13	2.84	5.28	4.93	7.75	4.79	3.78
MmugDNA.17253.1.S1_at	MmugDNA.17253.1	gDNA.g10643591	8.36	7.35	7.42	7.52	8.75	7.09	9.33	8.42	8.64	7.58	7.35	7.47	9.06	7.09	9.13	8.36	8.57	7.10	6.97	7.80	8.97	7.38	9.15	8.31	8.75	7.20	7.03	7.54	9.28	7.57	9.16	8.55
MmugDNA.19275.1.S1_at	MmugDNA.19275.1	gDNA.Hs.245321.0.A1	8.12	7.82	7.90	7.88	7.60	8.05	7.96	7.52	7.55	7.62	7.46	7.86	7.56	7.55	7.65	7.55	7.75	7.85	8.00	7.80	7.44	7.65	7.77	7.49	7.89	8.14	8.47	8.18	7.96	7.72	8.00	7.90
MmugDNA.26441.1.S1_at	MmugDNA.26441.1	gDNA.Hs.55168.0.A1	7.84	6.63	4.98	6.74	7.72	8.75	7.53	8.36	7.53	7.67	7.37	7.29	7.54	8.86	7.77	9.05	7.88	6.49	7.17	6.40	8.32	9.10	7.88	8.10	7.00	8.73	9.90	9.25	7.81	9.18	8.40	9.07
MmugDNA.13838.1.S1_at	MmugDNA.13838.1	gDNA.Hs.62592.0.A1	6.45	6.01	5.58	6.00	5.60	5.56	6.23	5.83	6.36	6.78	6.63	6.34	6.06	6.15	6.24	6.28	6.44	6.64	6.51	6.19	5.98	6.15	6.04	6.35	6.37	6.36	6.28	6.03	6.37	5.88	6.00	6.31
MmugDNA.19412.1.S1_at	MmugDNA.19412.1	gDNA.Hs.177147.0.A1	7.24	7.07	7.18	6.93	7.10	7.56	7.19	7.35	7.03	6.92	7.00	6.79	7.09	7.48	7.25	7.19	7.08	7.11	7.33	6.80	7.05	7.35	7.27	7.27	6.86	7.10	7.51	7.07	6.93	7.32	7.45	7.47
MmugDNA.7695.1.S1_at	MmugDNA.7695.1	gDNA.Hs.27610.0.S1	7.52	6.92	7.48	7.25	6.46	7.21	6.44	6.94	7.90	7.45	7.65	7.73	6.51	8.39	6.83	7.03	7.50	7.71	7.88	7.30	6.71	7.81	6.84	7.24	7.13	7.22	7.59	7.17	6.03	7.69	6.68	6.76
MmugDNA.18927.1.S1_at	MmugDNA.18927.1	gDNA.Hs.272251.0.S1	8.15	8.27	8.39	8.25	8.23	8.16	7.43	7.93	8.54	8.44	8.65	8.47	8.48	8.41	7.91	8.09	8.27	9.05	9.11	8.46	8.16	8.40	7.42	8.50	7.81	8.82	9.13	8.68	8.23	8.47	7.99	8.59
MmuSTS.450.1.S1_at	MmuSTS.450.1	59676394	9.68	9.72	9.91	9.67	9.61	9.76	9.52	9.64	9.52	9.57	9.53	9.64	9.48	9.47	9.40	9.34	9.31	9.77	9.67	10.00	9.33	9.51	9.34	9.44	9.48	9.65	9.57	9.58	9.65	9.48	9.46	9.55
MmugDNA.35241.1.S1_at	MmugDNA.35241.1	gDNA.g7705432	9.57	10.05	10.07	9.98	9.89	9.43	9.68	9.73	9.60	10.06	10.12	9.85	9.95	9.28	9.70	9.82	9.64	9.97	10.01	9.77	9.94	9.21	9.53	9.69	9.49	9.97	9.98	9.88	9.72	9.35	9.33	9.75
MmuSTS.563.1.S1_at	MmuSTS.563.1	52626877	4.42	4.16	4.06	4.21	4.46	4.18	4.41	4.35	4.41	4.35	4.29	4.52	4.32	4.33	4.46	4.33	4.04	4.42	4.25	4.12	4.40	4.29	4.61	4.61	4.14	4.42	4.22	4.41	4.61	4.53	4.75	4.39
MmugDNA.43494.1.S1_at	MmugDNA.43494.1	gDNA.Hs.147916.2.A2	11.66	12.04	12.14	11.79	12.13	12.14	12.00	11.74	11.79	12.05	12.02	11.76	12.44	12.34	11.99	12.11	11.78	12.22	11.95	11.84	12.04	12.24	12.00	11.98	11.97	11.97	11.68	11.72	12.28	12.34	11.97	11.88
MmugDNA.40987.1.S1_at	MmugDNA.40987.1	gDNA.Hs.5009.0.S2	8.58	8.83	8.96	9.26	8.60	8.33	8.19	8.87	9.02	8.87	9.10	9.19	8.89	8.66	8.56	8.76	8.76	8.86	8.97	8.75	8.61	8.58	8.32	8.84	8.25	8.43	8.64	8.92	8.58	8.54	8.16	8.84
MmugDNA.4840.1.S1_at	MmugDNA.4840.1	gDNA.g12653278	9.42	9.61	9.67	9.53	9.65	9.74	9.73	9.57	9.59	9.54	9.48	9.51	9.85	9.70	9.71	9.74	9.50	9.76	9.63	9.47	9.80	9.50	9.63	9.59	9.57	9.64	9.36	9.37	9.81	9.74	9.65	9.36
MmugDNA.8421.1.S1_at	MmugDNA.8421.1	gDNA.Hs.177635.0.S1	8.78	8.52	7.95	8.41	7.26	7.59	8.33	8.33	8.75	8.32	8.23	8.31	7.33	7.90	8.33	8.21	8.49	8.75	8.61	7.90	7.40	7.68	8.30	8.41	7.56	8.24	8.24	8.56	7.03	7.97	8.18	8.12
MmugDNA.31887.1.S1_at	MmugDNA.31887.1	gDNA.Hs.160874.1.A1	6.46	5.88	6.09	5.91	5.90	5.67	5.76	6.51	6.37	6.01	6.46	6.18	6.16	5.78	5.80	6.81	6.58	6.19	6.82	6.43	6.21	5.87	5.53	6.15	6.74	6.89	7.91	6.82	6.23	5.79	5.88	6.65
MmuSTS.1845.1.S1_at	MmuSTS.1845.1	55167877	6.73	7.11	6.99	6.85	6.63	5.93	6.72	6.64	6.81	7.81	7.59	7.04	7.27	6.72	6.99	6.94	6.89	7.64	7.21	6.80	7.05	6.47	6.70	6.82	6.85	7.33	6.96	6.80	7.17	6.72	6.47	6.91
MmugDNA.28518.1.S1_at	MmugDNA.28518.1	gDNA.Hs.175550.0.A1	4.17	4.17	4.16	4.05	4.50	4.65	4.25	4.39	4.35	4.11	4.21	4.04	4.04	4.25	4.18	4.27	4.24	4.04	4.03	4.39	4.25	4.25	4.13	4.25	3.95	4.16	4.11	3.99	4.21	4.29	4.34	4.21
MmugDNA.10235.1.S1_at	MmugDNA.10235.1	gDNA.g7662317	10.97	11.12	10.96	11.07	10.81	10.70	11.00	10.90	11.08	11.15	11.21	10.94	11.05	11.00	11.03	11.05	11.00	11.10	11.01	10.92	10.81	10.91	11.11	10.91	10.97	11.02	10.84	10.79	10.72	10.83	10.87	10.81
MmugDNA.31780.1.S1_s_at	MmugDNA.31780.1	gDNA.Hs2.1369.3.S1	8.25	8.66	8.18	8.40	8.43	8.35	8.28	8.43	8.45	8.53	8.39	8.25	8.68	8.77	8.71	8.68	8.54	8.39	8.20	8.34	8.72	8.79	8.56	8.58	8.44	8.34	8.60	8.56	8.63	8.71	8.63	8.24
MmugDNA.18729.1.S1_at	MmugDNA.18729.1	gDNA.Hs.123362.0.A1	7.82	7.49	7.68	7.66	7.42	7.74	8.52	6.77	8.64	7.96	8.30	7.88	7.49	7.42	7.98	6.19	7.62	8.88	9.09	7.64	6.84	7.52	7.67	6.51	7.20	8.31	8.57	8.06	7.07	7.51	8.40	6.78
MmuSTS.410.1.S1_at	MmuSTS.410.1	52626802	9.48	9.40	9.76	9.20	9.67	9.69	10.01	9.95	10.13	9.15	9.50	9.35	9.90	9.99	9.61	10.09	9.74	10.01	10.36	9.64	9.80	9.90	9.70	10.54	10.01	9.71	9.82	9.65	10.14	10.13	10.32	10.15
MmugDNA.7300.1.S1_at	MmugDNA.7300.1	gDNA.g459835	10.63	11.03	11.13	10.94	11.32	11.14	11.14	11.46	11.31	10.96	11.10	10.99	11.26	11.20	11.01	11.65	11.24	11.32	11.45	11.11	11.58	11.36	11.17	11.50	11.47	11.03	10.87	10.89	11.50	11.37	11.17	11.11
MmugDNA.7481.1.S1_at	MmugDNA.7481.1	gDNA.Hs.109731.0.A1	10.46	10.29	10.25	10.38	10.02	10.08	10.62	10.10	10.21	10.34	10.34	10.42	10.06	9.96	10.45	9.97	10.29	10.22	10.29	10.69	10.03	9.94	10.54	10.13	10.53	10.53	10.52	10.64	10.14	9.90	10.61	10.30
MmuSTS.1545.1.S1_at	MmuSTS.1545.1	47776895	6.18	5.89	6.20	6.22	6.58	6.63	6.26	6.60	6.13	6.21	6.18	6.21	6.46	6.42	6.14	6.98	6.36	6.11	6.63	6.42	6.53	6.28	6.05	6.46	6.45	6.24	6.31	6.29	6.80	6.55	6.38	6.56
MmugDNA.36064.1.S1_at	MmugDNA.36064.1	gDNA.Hs.7604.0.A2	8.38	8.36	8.46	8.23	8.65	8.46	8.49	8.41	8.34	8.37	8.47	8.40	8.54	8.39	8.39	8.51	8.39	8.20	8.45	8.41	8.51	8.43	8.42	8.31	8.41	8.44	8.53	8.37	8.68	8.52	8.50	8.49
MmugDNA.22754.1.S1_at	MmugDNA.22754.1	gDNA.Hs.25218.0.A1	6.15	6.49	6.50	6.72	5.99	6.38	6.36	6.19	6.13	6.53	6.62	6.59	5.97	6.52	6.43	6.23	6.31	6.38	6.19	6.90	6.23	6.32	6.32	6.23	6.63	6.67	6.52	6.64	6.34	6.55	6.10	6.37
MmugDNA.34241.1.S1_at	MmugDNA.34241.1	gDNA.Hs.6220.0.S1	5.81	6.09	6.32	5.98	6.36	5.96	6.27	6.23	6.13	6.12	6.32	6.10	6.44	6.11	6.23	6.08	5.94	5.99	6.11	5.98	6.13	6.16	6.27	6.01	6.00	6.00	6.02	6.03	6.45	6.12	6.31	6.18
MmugDNA.5671.1.S1_at	MmugDNA.5671.1	gDNA.Hs.158088.0.A1	3.37	3.59	3.50	3.57	3.29	3.44	3.75	3.75	3.28	3.62	3.43	3.57	3.63	3.26	3.60	3.56	3.14	3.06	3.30	3.35	3.44	3.35	3.55	3.71	3.20	3.27	3.16	3.26	3.54	3.58	3.58	3.38
MmuSTS.3376.1.S1_at	MmuSTS.3376.1	47776463	12.99	13.18	13.11	13.17	12.99	13.03	13.00	12.99	13.05	13.06	13.11	13.04	13.02	13.03	13.00	12.97	12.95	12.99	12.91	12.93	12.95	13.02	13.00	12.97	12.97	13.10	13.04	13.10	12.83	12.97	12.93	12.92
MmugDNA.42544.1.S1_s_at	MmugDNA.42544.1	gDNA.g4505370	9.95	9.72	9.91	9.70	9.84	9.66	9.71	9.85	9.85	9.78	9.67	9.69	9.56	9.42	9.44	9.82	9.76	9.80	9.84	9.91	9.70	9.32	9.40	9.75	9.91	9.85	9.70	9.67	9.97	9.62	9.49	9.58
MmugDNA.33511.1.S1_at	MmugDNA.33511.1	gDNA.Hs.81263.0.A1	9.22	9.06	9.33	8.72	9.63	9.64	9.44	9.56	9.58	8.60	8.77	8.56	9.46	8.85	8.76	9.02	8.62	9.00	9.31	9.01	9.06	9.12	9.02	9.57	9.29	9.17	9.19	8.60	9.27	9.26	9.85	10.07
MmugDNA.5638.1.S1_at	MmugDNA.5638.1	gDNA.Hs.17877.0.A1	4.97	5.11	5.39	4.65	5.65	5.26	5.91	5.07	5.08	5.36	5.41	5.03	5.83	4.82	5.57	5.28	5.05	5.12	5.14	4.84	5.19	5.19	5.66	5.41	4.70	5.23	5.06	5.29	5.30	5.25	5.54	5.22
MmugDNA.32096.1.S1_at	MmugDNA.32096.1	gDNA.Hs2.381292.1.S1	5.23	4.98	4.86	5.47	4.60	4.97	5.02	4.47	5.34	5.63	5.73	5.74	5.12	5.17	5.23	4.95	5.31	4.93	5.25	5.82	4.98	5.27	5.35	4.77	5.85	5.10	4.70	5.58	5.27	5.39	5.02	4.76
MmugDNA.23912.1.S1_at	MmugDNA.23912.1	gDNA.Hs2.201342.1.A1	6.43	6.17	6.25	6.48	5.75	5.74	6.08	5.80	5.79	6.31	6.20	6.37	5.98	6.14	6.04	5.49	6.19	6.04	6.05	6.67	5.87	5.98	6.11	5.89	6.40	5.84	5.65	5.96	6.18	5.68	5.96	5.89
MmugDNA.36939.1.S1_at	MmugDNA.36939.1	gDNA.Hs2.379213.1.S1	6.86	6.65	6.94	6.71	6.77	6.68	6.62	6.76	6.78	6.68	6.65	6.66	6.60	6.69	6.47	6.67	6.62	6.71	6.75	6.82	6.55	6.54	6.61	6.62	6.71	6.80	6.78	6.81	6.88	6.69	6.61	6.72
MmugDNA.11441.1.S1_at	MmugDNA.11441.1	gDNA.Hs.226414.0.A1	5.59	5.79	5.65	6.02	6.09	6.23	5.88	5.79	5.50	5.54	5.74	5.80	5.66	6.03	5.66	5.67	5.47	5.63	5.33	5.68	6.14	5.81	5.65	5.47	5.91	5.48	5.54	5.51	5.84	6.08	5.71	5.74
MmugDNA.1189.1.S1_at	MmugDNA.1189.1	gDNA.Hs.270915.0.A1	8.05	7.14	6.99	7.77	7.86	7.75	7.93	8.23	7.94	7.34	7.36	7.76	7.80	7.80	7.86	8.28	7.80	7.57	7.70	7.90	7.68	7.71	7.87	8.32	7.87	7.63	7.72	8.02	8.17	7.73	8.08	8.23
MmugDNA.27769.1.S1_at	MmugDNA.27769.1	gDNA.Hs.140309.0.S1	6.96	6.98	7.51	7.12	7.00	6.85	7.04	7.02	6.93	6.97	7.10	6.83	7.01	6.86	6.89	6.84	6.81	6.93	7.24	7.34	6.77	6.69	6.72	6.89	7.23	6.92	7.11	6.87	7.02	6.89	6.72	6.85
MmugDNA.41930.1.S1_at	MmugDNA.41930.1	gDNA.Hs.203866.0.A1	7.44	7.87	7.81	7.59	6.87	7.05	7.88	7.75	7.52	7.76	7.41	7.52	6.95	6.87	7.88	7.34	7.42	7.46	7.70	7.98	7.01	6.81	7.58	7.52	7.72	7.83	7.63	7.72	7.31	6.77	7.53	7.67
MmugDNA.29134.1.S1_at	MmugDNA.29134.1	gDNA.Hs.106283.0.A1	6.80	7.38	5.46	5.78	7.03	6.52	7.49	7.18	6.83	7.28	6.37	6.33	7.56	6.93	7.66	7.59	6.99	7.25	6.26	5.94	7.60	6.70	7.65	7.43	6.04	7.71	7.38	6.95	6.73	6.97	7.80	7.59
MmugDNA.29449.1.S1_at	MmugDNA.29449.1	gDNA.Hs.53447.0.A1	7.59	7.37	7.69	7.57	7.31	7.27	7.30	7.36	7.33	7.31	7.19	7.32	7.35	7.09	7.47	7.06	7.42	7.33	7.55	7.97	7.26	6.97	7.27	7.04	7.38	7.48	7.47	7.60	7.76	7.29	7.38	7.24
MmuSTS.2818.1.S1_at	MmuSTS.2818.1	60301295	9.46	9.87	9.56	9.88	9.88	9.93	9.95	9.94	9.74	9.85	9.75	9.91	10.01	9.87	9.99	9.97	9.61	9.93	9.68	10.16	9.85	9.88	9.89	9.99	9.90	9.90	9.68	9.96	10.11	9.90	10.00	10.03
MmugDNA.33042.1.S1_at	MmugDNA.33042.1	gDNA.g11640569	4.40	4.37	4.38	4.26	4.95	4.87	4.78	4.53	4.51	4.28	4.32	4.34	4.56	4.25	4.91	4.32	4.32	4.69	4.13	4.31	4.64	4.10	4.74	4.45	4.12	4.33	4.31	4.55	4.71	4.37	4.77	4.35
Mmu.10443.1.S1_at	Mmu.10443.1	CN644706	5.70	6.14	5.97	6.12	5.57	6.30	6.25	6.42	5.84	6.73	6.23	6.80	6.39	7.16	6.83	6.86	6.39	6.06	5.67	5.87	6.31	6.96	6.78	6.56	5.90	5.85	5.58	6.62	6.01	7.02	6.18	6.15
MmugDNA.9127.1.S1_at	MmugDNA.9127.1	gDNA.Hs.301920.1.A1	6.69	6.51	6.91	6.52	7.01	6.89	6.73	7.21	6.42	6.34	6.90	6.66	7.06	6.83	6.39	6.92	6.39	6.62	6.89	6.62	6.70	6.94	6.57	7.22	6.55	6.80	7.13	6.66	6.97	6.86	6.95	7.42
MmugDNA.11585.1.S1_at	MmugDNA.11585.1	gDNA.g11641264	7.16	7.19	6.90	7.11	7.03	7.40	7.29	7.05	7.17	7.30	7.32	7.05	7.31	7.49	7.33	7.28	7.02	7.06	6.93	6.99	6.82	7.29	7.20	7.23	7.15	7.00	6.52	6.86	7.27	7.22	7.17	7.09
MmugDNA.10122.1.S1_at	MmugDNA.10122.1	gDNA.g10092672	7.98	8.04	8.14	8.11	7.72	7.78	7.93	8.15	8.13	8.12	8.01	8.11	8.04	7.99	8.05	8.00	7.97	8.21	8.30	8.26	7.77	7.74	7.95	8.17	8.01	7.87	7.88	7.98	7.91	7.87	7.79	8.03
MmugDNA.27375.1.S1_at	MmugDNA.27375.1	gDNA.Hs.271593.0.A1	7.00	7.51	7.53	7.35	7.85	7.42	7.73	7.33	7.37	7.70	7.89	7.48	8.10	7.60	7.78	7.74	7.29	7.82	7.64	7.49	8.13	7.74	7.95	7.57	7.79	7.59	7.40	7.56	8.10	7.75	7.98	7.49
MmuSTS.106.1.S1_at	MmuSTS.106.1	55960799	5.48	4.70	4.82	4.86	4.95	5.09	4.77	4.21	5.97	4.58	4.65	4.77	4.45	4.73	5.20	4.09	4.93	5.02	5.20	5.10	4.17	4.40	4.72	4.28	5.12	3.91	3.95	4.85	4.17	3.90	4.03	3.49
MmugDNA.33992.1.S1_at	MmugDNA.33992.1	gDNA.g930340	7.63	7.03	6.81	6.97	6.95	7.04	6.97	6.84	7.75	7.02	7.36	6.92	7.06	6.87	6.93	7.29	8.03	6.88	7.26	7.21	6.91	7.14	6.95	7.20	8.07	7.31	8.24	7.86	7.35	7.22	7.07	7.17
MmugDNA.41838.1.S1_x_at	MmugDNA.41838.1	gDNA.g4505270	7.03	7.25	7.00	7.01	7.38	7.39	7.01	7.30	7.12	7.07	6.97	6.92	7.01	7.13	7.22	7.38	7.18	7.30	7.19	6.84	7.39	7.34	7.00	7.55	7.33	7.22	7.14	6.90	7.18	7.23	7.34	7.32
MmugDNA.15633.1.S1_at	MmugDNA.15633.1	gDNA.g4557025	10.21	10.38	10.48	10.34	10.27	10.46	10.41	10.42	10.25	10.33	10.43	10.30	10.43	10.53	10.56	10.44	10.36	10.21	10.15	10.37	10.38	10.50	10.45	10.33	10.56	10.17	9.94	10.32	10.56	10.52	10.28	10.49
MmugDNA.41119.1.S1_at	MmugDNA.41119.1	gDNA.g7656951	2.77	3.10	2.90	2.70	2.61	2.51	2.68	2.54	3.02	2.96	2.80	2.62	2.83	2.55	2.54	2.97	2.80	2.72	2.56	2.49	2.44	2.37	2.59	2.65	2.82	2.87	2.87	2.61	2.96	2.43	2.59	2.56
MmugDNA.10538.1.S1_s_at	MmugDNA.10538.1	gDNA.g13623544	6.49	6.41	6.44	6.41	6.56	6.64	6.71	6.55	6.70	6.46	6.33	6.58	6.58	6.60	6.43	6.84	6.66	6.33	6.45	6.69	6.88	6.69	6.64	6.70	6.91	6.69	6.51	6.78	7.30	7.06	6.69	6.71
MmugDNA.38889.1.S1_at	MmugDNA.38889.1	gDNA.g7705924	8.55	8.93	9.06	8.94	8.46	8.89	8.56	8.76	8.76	8.86	8.92	8.89	8.75	8.76	8.57	8.79	8.66	8.90	8.86	9.03	8.56	8.67	8.34	8.69	9.01	8.83	8.63	8.69	8.84	8.95	8.33	8.52
MmugDNA.26506.1.S1_at	MmugDNA.26506.1	gDNA.g4506712	14.59	14.59	14.65	14.67	14.58	14.54	14.58	14.59	14.56	14.66	14.65	14.64	14.56	14.58	14.60	14.57	14.59	14.60	14.60	14.61	14.54	14.55	14.61	14.61	14.58	14.59	14.58	14.59	14.53	14.57	14.62	14.58
MmugDNA.40609.1.S1_at	MmugDNA.40609.1	gDNA.Hs.197745.0.A1	4.88	5.14	5.30	5.62	5.45	5.50	5.65	5.51	5.42	4.59	4.82	5.35	5.36	5.19	5.32	5.47	5.03	4.99	5.39	5.86	5.47	5.30	5.54	5.60	5.59	5.32	4.70	5.29	5.67	5.63	5.60	5.64
MmugDNA.32510.1.S1_at	MmugDNA.32510.1	gDNA.Hs.169850.0.A1	9.01	8.79	9.50	9.06	8.97	8.76	8.44	8.92	8.87	8.73	9.08	8.93	9.08	8.64	8.42	8.68	8.82	8.68	9.34	9.41	8.75	8.55	8.18	8.78	8.88	8.74	8.92	9.06	9.22	8.57	8.24	8.80
MmugDNA.7163.1.S1_at	MmugDNA.7163.1	gDNA.Hs.270124.0.S1	6.41	5.77	7.06	6.98	6.18	6.17	5.95	6.17	6.09	5.55	6.71	7.03	5.59	5.68	5.55	5.89	5.58	5.55	7.07	7.23	5.83	5.40	5.80	6.38	6.10	5.97	7.18	7.27	5.73	5.06	5.96	6.53
MmugDNA.2752.1.S1_at	MmugDNA.2752.1	gDNA.Hs.323769.2.S1	11.41	11.27	11.52	11.60	11.59	11.66	11.46	11.65	11.55	11.49	11.66	11.73	11.69	11.81	11.56	11.78	11.68	11.34	11.58	11.70	11.78	11.87	11.52	11.61	11.56	11.48	11.55	11.74	11.68	11.85	11.68	11.76
MmugDNA.6447.1.S1_at	MmugDNA.6447.1	gDNA.Hs2.269559.1.S1	7.82	7.44	7.59	7.52	7.21	7.47	7.62	5.25	8.03	7.49	7.25	8.23	6.85	7.50	7.64	5.92	8.06	8.13	7.99	8.04	7.44	8.03	7.37	6.10	8.01	7.46	7.23	8.05	7.42	7.44	7.92	6.25
MmugDNA.30130.1.S1_at	MmugDNA.30130.1	gDNA.Hs.301872.0.S1	7.83	8.20	8.12	8.21	8.56	8.32	8.63	8.20	8.14	8.39	8.50	8.16	8.77	8.35	8.38	8.35	7.99	8.34	8.18	8.43	8.75	8.30	8.46	8.26	8.37	8.33	7.97	8.29	8.83	8.32	8.36	8.13
MmugDNA.28427.1.S1_at	MmugDNA.28427.1	gDNA.Hs.210209.0.A1	8.95	8.68	8.60	8.62	9.10	9.33	8.89	8.87	9.01	8.93	8.74	8.84	9.12	9.16	8.79	9.09	9.17	8.89	8.65	9.08	9.20	9.19	9.06	9.14	9.27	8.84	8.95	9.02	9.44	9.26	8.66	9.34
MmugDNA.28779.1.S1_at	MmugDNA.28779.1	gDNA.g8923294	12.10	12.37	12.37	12.24	11.98	12.00	12.11	12.29	12.32	12.30	12.34	12.20	12.29	12.18	12.28	12.09	12.21	12.48	12.41	12.06	12.07	12.03	12.23	12.27	12.22	12.09	12.17	12.07	12.06	12.01	12.04	12.10
MmugDNA.35679.1.S1_at	MmugDNA.35679.1	gDNA.g11545850	8.14	7.98	7.98	7.93	7.74	8.21	8.02	8.00	8.16	8.00	7.87	7.93	7.60	7.95	7.94	7.98	7.89	8.27	8.19	8.18	7.62	7.94	7.78	8.04	8.13	7.98	8.00	8.07	7.74	7.94	7.73	7.88
MmugDNA.41360.1.S1_s_at	MmugDNA.41360.1	gDNA.Hs.284244.1.A1	6.08	7.29	7.13	6.79	6.52	6.23	5.42	6.63	6.43	7.29	7.49	6.92	6.75	6.53	5.38	6.86	6.28	6.60	6.83	6.90	6.88	6.41	5.42	6.57	6.55	6.64	6.75	6.71	6.66	6.28	5.35	6.32
MmugDNA.35737.1.S1_at	MmugDNA.35737.1	gDNA.Hs.301512.2.S1	9.50	9.28	9.24	8.76	9.70	9.86	9.78	8.88	8.74	9.38	9.71	8.49	9.66	9.77	10.13	9.01	9.34	8.54	8.91	8.89	9.56	9.61	9.91	8.76	9.41	9.29	9.59	8.64	9.83	9.66	9.53	9.14
MmunewRS.483.1.S1_at	MmunewRS.483.1	37622351	5.06	4.81	4.72	4.62	6.89	5.57	4.90	4.80	5.59	4.48	4.36	4.59	4.90	5.52	4.69	4.60	4.69	5.24	4.38	4.28	5.42	5.53	5.06	4.98	4.61	4.54	4.36	4.60	4.91	4.92	5.56	4.82
MmugDNA.33823.1.S1_s_at	MmugDNA.33823.1	gDNA.g7661905	9.09	9.25	8.96	10.08	9.75	10.48	9.98	9.45	9.12	9.52	9.48	9.77	9.19	9.81	9.15	9.43	8.85	9.29	8.81	9.33	10.02	9.57	9.46	9.46	9.48	8.41	7.49	9.14	9.87	10.04	9.76	9.19
MmuSTS.4215.1.S1_at	MmuSTS.4215.1	60543233	7.23	7.32	7.32	7.54	7.20	7.32	7.14	7.27	7.64	7.32	7.44	7.39	7.28	7.42	7.15	7.52	7.63	7.68	7.54	7.64	7.50	7.48	7.23	7.64	7.68	7.62	7.51	7.70	7.52	7.55	7.18	7.57
MmuSTS.2280.1.S1_at	MmuSTS.2280.1	60301186	9.95	10.85	10.71	9.25	9.49	9.31	10.05	9.17	9.81	11.23	10.97	9.16	10.13	9.43	9.94	9.71	9.61	11.17	11.23	9.56	9.45	9.17	9.81	9.66	9.82	11.43	11.34	9.90	9.95	9.42	10.40	9.74
MmugDNA.40709.1.S1_at	MmugDNA.40709.1	gDNA.Hs2Affx.1.373.S1	2.82	3.55	3.43	3.63	3.54	2.70	2.68	2.75	2.63	3.46	3.11	3.16	3.25	2.67	2.74	2.69	2.76	3.31	3.38	3.36	2.82	2.70	2.69	2.72	2.49	3.57	3.22	3.36	3.38	2.87	2.79	2.56
MmugDNA.39801.1.S1_at	MmugDNA.39801.1	gDNA.Hs.43847.1.S1	10.25	10.46	10.38	10.31	10.15	10.10	10.35	10.15	10.22	10.35	10.40	10.24	10.34	10.14	10.44	10.21	10.23	10.28	10.44	10.34	10.15	10.08	10.26	10.17	10.31	10.26	10.09	10.15	10.24	10.08	10.14	9.94
MmugDNA.3176.1.S1_at	MmugDNA.3176.1	gDNA.Hs.23650.0.A1	6.34	6.29	6.27	6.38	6.02	6.13	6.01	6.10	6.23	6.61	6.48	6.59	6.31	6.29	6.08	6.38	6.29	6.35	6.46	6.76	6.22	6.07	5.93	6.49	6.07	6.61	6.87	6.90	6.54	6.55	6.14	6.70
MmuSTS.3168.1.S1_at	MmuSTS.3168.1	47777062	7.68	7.24	7.42	7.17	7.53	7.59	7.81	7.65	7.79	7.15	7.15	7.29	7.48	7.40	7.64	7.50	7.25	7.49	7.53	7.29	7.46	7.55	7.76	7.65	7.57	7.35	7.56	7.24	7.44	7.34	7.93	7.64
MmugDNA.324.1.S1_at	MmugDNA.324.1	gDNA.Hs.78353.0.A1	7.92	7.99	8.05	7.96	7.81	7.92	7.76	7.77	7.79	7.87	7.86	7.80	7.76	7.70	7.76	7.62	7.88	7.95	7.91	8.02	7.66	7.60	7.86	7.76	8.05	7.70	7.70	7.61	7.96	7.61	7.87	7.64
MmugDNA.1911.1.S1_at	MmugDNA.1911.1	gDNA.g13540589	11.42	11.35	11.38	11.46	11.28	11.33	11.41	11.24	11.35	11.50	11.51	11.48	11.38	11.32	11.55	11.17	11.32	11.50	11.61	11.74	11.18	11.23	11.44	11.38	11.36	11.74	11.84	11.78	11.44	11.37	11.67	11.62
MmuSTS.3201.1.S1_at	MmuSTS.3201.1	47776412	10.33	9.76	10.12	10.36	10.36	10.26	10.30	10.21	10.59	10.47	10.61	10.48	10.81	10.64	10.69	10.64	10.71	10.77	10.88	10.76	10.65	10.44	10.87	10.83	10.80	10.87	11.14	11.01	10.78	10.72	10.90	10.87
MmunewRS.384.1.S1_at	MmunewRS.384.1	51463871	6.47	6.38	6.33	6.54	6.31	6.42	6.59	6.44	6.61	7.22	7.11	7.05	6.99	7.05	6.96	6.87	6.85	6.80	6.82	6.90	6.75	6.96	6.99	6.92	6.86	7.01	6.72	7.01	7.06	7.10	6.83	6.84
MmuSTS.1931.1.S1_at	MmuSTS.1931.1	47776906	11.39	11.34	11.34	11.26	11.37	11.51	11.41	11.43	11.32	11.24	11.23	11.25	11.20	11.17	11.12	11.19	11.22	11.30	11.31	11.37	11.28	11.23	11.24	11.26	11.48	11.55	11.62	11.48	11.50	11.32	11.42	11.50
MmugDNA.34793.1.S1_at	MmugDNA.34793.1	gDNA.Hs.12256.1.S2	4.77	5.63	5.37	5.62	5.92	5.28	5.08	5.08	6.00	6.31	6.25	5.63	6.37	5.92	6.21	6.39	6.27	6.58	6.19	6.28	6.40	5.91	6.21	6.38	6.24	6.92	6.19	6.22	6.91	6.46	6.63	6.31
MmugDNA.33244.1.S1_at	MmugDNA.33244.1	gDNA.Hs.163924.0.A1	6.66	6.37	6.43	6.25	6.50	6.12	7.07	6.36	7.34	6.97	6.55	6.88	7.07	6.74	7.70	6.95	7.57	7.47	7.56	7.68	6.85	6.96	7.65	7.44	7.49	7.97	8.01	7.78	7.73	7.18	8.17	7.61
MmugDNA.29396.1.S1_at	MmugDNA.29396.1	gDNA.Hs2.403828.1.S1	5.82	5.71	6.13	5.93	5.99	6.26	5.98	6.20	6.20	6.16	6.43	6.24	6.26	6.22	6.25	6.00	5.90	6.08	6.20	6.48	6.20	6.24	6.18	6.24	6.59	6.47	6.53	6.66	6.86	6.54	6.45	6.52
MmugDNA.40773.1.S1_at	MmugDNA.40773.1	gDNA.Hs.321666.0.S1	7.15	7.08	7.15	6.84	7.27	7.42	7.19	7.30	6.84	6.85	6.74	6.73	7.04	6.77	6.86	7.02	6.96	7.13	7.37	6.92	7.13	6.86	6.92	7.20	7.26	7.27	7.55	7.26	7.51	7.37	7.37	7.40
MmuSTS.3025.1.S1_at	MmuSTS.3025.1	49533396	5.90	6.21	5.88	5.69	5.94	5.65	6.38	5.93	7.05	6.60	6.59	6.62	7.08	6.24	7.30	6.75	6.97	7.34	7.33	6.94	6.33	6.48	7.42	7.25	6.82	7.47	7.14	7.11	6.85	6.86	7.82	7.21
MmugDNA.9993.1.S1_at	MmugDNA.9993.1	gDNA.Hs.184938.0.S1	8.36	7.92	7.70	7.96	7.96	8.03	7.98	7.60	8.01	8.24	8.08	8.16	8.12	8.04	7.96	7.92	8.06	8.17	8.10	8.28	7.94	8.02	8.10	8.11	8.19	8.65	8.77	8.59	8.47	8.30	8.40	8.63
MmugDNA.26275.1.S1_at	MmugDNA.26275.1	gDNA.Hs.321197.2.A1	5.20	5.72	5.78	6.09	7.01	6.04	6.64	6.41	6.39	7.17	6.77	7.04	7.86	7.14	7.30	7.16	6.62	7.83	7.60	7.35	7.27	7.13	7.46	7.64	6.17	7.70	7.77	7.73	7.77	7.54	7.93	8.04
MmugDNA.36569.1.S1_at	MmugDNA.36569.1	gDNA.Hs.14801.0.S1	7.43	7.50	7.64	7.30	7.75	7.89	7.74	7.33	6.95	7.32	6.95	7.06	6.91	6.90	6.85	6.96	6.46	6.76	7.28	7.09	6.49	6.83	6.83	6.87	7.08	7.42	7.25	6.80	7.22	7.09	7.24	7.37
MmugDNA.33124.1.S1_at	MmugDNA.33124.1	gDNA.Hs2.71618.2.S1	10.74	10.92	10.75	11.05	10.79	10.95	11.13	10.88	11.13	11.27	11.29	11.16	11.34	11.21	11.14	11.13	11.07	11.58	11.38	11.12	11.22	11.34	11.36	11.35	11.30	11.14	11.40	11.14	11.36	11.29	11.29	11.28
MmugDNA.33599.1.S1_at	MmugDNA.33599.1	gDNA.Hs2.294799.2.S1	7.85	8.40	8.13	8.27	8.17	8.03	8.06	8.04	8.46	8.59	8.72	8.35	8.59	8.35	8.55	8.57	8.46	8.74	8.68	8.71	8.53	8.57	8.42	8.42	8.57	8.66	8.32	8.66	8.41	8.65	8.35	8.34
MmugDNA.34507.1.S1_at	MmugDNA.34507.1	gDNA.Hs.125103.0.A1	11.12	10.92	10.81	10.95	11.16	11.31	11.35	11.03	10.87	10.99	10.50	10.98	10.79	10.73	10.79	10.75	10.80	10.75	10.85	11.03	10.62	10.74	10.91	11.03	11.11	11.46	11.71	11.58	11.25	11.10	11.38	11.49
MmugDNA.36927.1.S1_at	MmugDNA.36927.1	gDNA.g12751472	10.48	10.49	10.43	10.05	10.16	10.28	10.33	10.10	9.97	10.03	9.68	9.63	9.66	9.69	9.88	9.41	9.43	9.70	9.93	9.93	9.64	9.50	9.66	9.56	9.99	10.16	9.93	9.52	10.14	9.60	9.68	9.70
Mmu.16078.1.S1_at	Mmu.16078.1	CO646837	6.02	5.92	5.76	5.82	5.89	5.61	5.76	5.70	6.05	6.11	6.32	6.21	6.27	6.37	6.64	6.19	5.90	6.00	6.03	6.10	5.99	6.21	6.39	6.32	5.98	5.89	5.87	5.71	5.89	5.67	5.83	5.99
MmugDNA.23283.1.S1_at	MmugDNA.23283.1	gDNA.Hs2.378736.1.S1	6.56	6.55	6.46	6.20	6.55	6.68	6.68	6.45	5.97	6.09	6.05	6.18	5.96	6.21	5.75	6.04	6.18	6.42	6.25	6.40	6.10	6.27	6.24	6.27	6.18	6.51	6.28	6.28	6.20	6.20	6.37	6.51
MmugDNA.4322.1.S1_at	MmugDNA.4322.1	gDNA.Hs2.235750.2.S1	10.32	10.08	10.14	10.13	10.26	10.29	10.03	10.15	9.87	10.02	10.00	9.99	9.98	9.99	9.99	9.92	9.97	9.86	9.98	9.93	10.02	9.92	10.04	10.04	9.87	9.97	9.92	9.83	10.00	9.89	10.06	10.02
Mmu.10390.1.S1_at	Mmu.10390.1	CB552085	9.69	9.53	9.20	9.61	9.57	9.52	9.60	9.50	9.95	9.77	9.88	9.67	9.78	9.66	9.65	9.81	9.95	9.80	9.94	9.91	9.91	9.77	9.69	9.66	10.05	9.88	10.13	10.26	10.19	9.85	9.84	9.80
MmugDNA.7821.1.S1_at	MmugDNA.7821.1	gDNA.g8051592	9.27	9.23	9.28	9.24	9.17	9.14	9.11	9.31	9.33	9.24	9.31	9.26	9.27	9.17	9.31	9.22	9.22	9.29	9.29	9.28	9.15	9.15	9.16	9.23	9.08	9.01	8.81	9.21	9.08	9.01	9.00	9.01
MmugDNA.40296.1.S1_at	MmugDNA.40296.1	gDNA.Hs.189079.0.A1	10.15	10.32	10.22	10.05	10.56	10.71	10.53	9.95	9.68	9.68	9.54	9.76	10.23	10.00	9.76	9.79	9.45	9.41	9.56	10.28	9.81	10.25	10.08	9.83	9.97	10.54	10.67	10.46	10.48	10.46	10.51	10.72
MmugDNA.36084.1.S1_at	MmugDNA.36084.1	gDNA.Hs.22703.0.S1	7.44	8.33	7.58	8.34	7.75	7.70	8.56	7.79	8.36	8.57	8.34	8.67	8.44	8.33	8.43	8.57	8.30	8.48	8.58	8.31	8.07	8.31	8.18	8.62	8.59	8.70	9.30	9.35	8.82	8.68	8.74	8.99
MmuSTS.863.1.S1_at	MmuSTS.863.1	62000162	8.43	8.34	9.01	8.26	8.26	8.43	8.06	8.45	7.80	8.14	8.27	8.32	8.16	8.03	7.56	7.90	7.55	7.59	8.03	7.99	7.87	7.77	7.64	8.02	7.54	7.69	8.03	7.70	7.85	7.51	7.37	7.60
MmugDNA.34320.1.S1_at	MmugDNA.34320.1	gDNA.Hs.129445.2.S1	8.43	8.58	8.54	8.71	8.44	8.63	8.65	8.73	8.92	8.94	9.09	8.84	8.87	9.01	8.98	8.97	8.88	8.97	9.14	8.76	8.90	9.09	8.91	8.96	8.88	8.60	8.87	8.83	8.91	9.23	8.90	8.82
MmugDNA.30589.1.S1_at	MmugDNA.30589.1	gDNA.Hs.198182.0.S1	9.44	9.28	9.47	9.03	9.21	9.19	9.25	9.02	9.07	9.16	8.96	8.73	9.17	9.06	9.10	8.88	8.99	8.88	8.80	8.78	8.75	8.76	8.85	8.73	8.80	8.99	9.03	8.53	8.80	8.65	8.81	8.82
MmugDNA.32206.1.S1_at	MmugDNA.32206.1	gDNA.g5031814	12.86	12.67	12.78	12.74	12.65	12.75	12.64	12.54	12.67	12.60	12.56	12.71	12.61	12.66	12.63	12.48	12.58	12.58	12.59	12.59	12.48	12.52	12.56	12.47	12.53	12.54	12.38	12.48	12.51	12.51	12.52	12.43
MmugDNA.16921.1.S1_s_at	MmugDNA.16921.1	gDNA.g7706572	11.00	11.05	10.95	11.01	11.01	11.10	11.01	11.02	10.92	10.98	10.94	10.99	10.98	10.98	10.92	10.97	10.98	10.98	11.01	11.17	11.00	10.96	10.99	10.98	11.16	11.18	11.14	11.23	11.13	11.11	11.04	11.04
MmugDNA.21737.1.S1_at	MmugDNA.21737.1	gDNA.g4504814	11.08	10.85	10.47	10.93	10.97	10.99	10.98	10.93	11.18	10.95	10.89	10.98	10.95	10.97	10.92	11.03	11.17	10.99	11.18	11.30	11.10	11.05	11.01	10.98	11.20	11.26	11.44	11.62	11.34	11.15	11.38	11.35
MmugDNA.214.1.S1_at	MmugDNA.214.1	gDNA.Hs.13996.0.S2	9.72	9.64	9.71	9.65	9.70	9.81	9.80	9.79	9.60	9.67	9.56	9.70	9.80	9.66	9.69	9.65	9.80	9.65	9.76	9.98	9.73	9.70	9.69	9.92	10.06	9.83	9.91	10.00	10.03	9.90	9.82	10.11
MmugDNA.34814.1.S1_at	MmugDNA.34814.1	gDNA.Hs.113503.0.S4	7.62	7.49	7.56	7.63	7.59	7.46	7.32	7.20	7.71	7.89	8.21	7.71	7.90	7.95	7.92	7.95	7.71	7.36	7.22	7.63	7.50	7.43	7.77	7.43	7.33	7.42	7.17	7.50	7.59	7.56	7.38	7.17
MmugDNA.17728.1.S1_at	MmugDNA.17728.1	gDNA.Hs.274370.2.S1	9.04	8.99	8.97	8.99	9.17	9.14	9.02	9.21	8.90	8.74	8.85	8.96	8.87	8.71	8.83	8.88	8.81	8.98	8.92	8.98	8.81	8.85	8.85	9.00	8.96	9.01	9.07	9.11	9.03	8.98	9.15	9.14
MmuSTS.4750.1.S1_at	MmuSTS.4750.1	60301525	9.47	9.79	9.77	9.69	9.66	9.55	9.67	9.80	10.00	9.90	9.91	9.96	9.90	9.92	9.81	10.00	9.98	10.21	10.09	9.79	10.08	10.08	9.86	10.06	9.81	9.71	9.72	9.74	9.51	9.95	9.70	9.84
MmugDNA.16346.1.S1_at	MmugDNA.16346.1	gDNA.Hs.20999.0.S1	5.57	5.53	5.30	5.40	5.30	5.08	5.60	5.06	5.39	6.06	6.24	5.72	5.79	5.67	6.08	5.60	5.53	4.98	4.89	5.13	5.33	5.39	5.58	5.41	4.60	5.29	4.86	5.28	4.99	5.14	5.06	4.81
MmugDNA.2338.1.S1_at	MmugDNA.2338.1	gDNA.g4505854	7.12	7.20	7.40	6.65	7.11	6.76	7.23	7.15	6.75	7.22	7.21	6.48	6.98	6.87	7.54	6.65	6.33	6.74	6.58	6.25	6.28	6.34	6.87	6.45	5.94	6.35	6.59	6.01	6.35	6.10	6.73	6.14
MmugDNA.21440.1.S1_at	MmugDNA.21440.1	gDNA.g4506004	7.50	7.67	7.43	7.51	7.62	7.41	7.61	7.71	8.18	8.25	8.45	7.94	8.22	8.27	7.94	8.46	8.26	8.27	7.87	7.53	8.11	8.33	8.31	8.21	8.10	7.81	7.68	7.93	7.60	8.23	8.34	8.04
MmugDNA.18568.1.S1_at	MmugDNA.18568.1	gDNA.Hs.26873.0.A1	10.15	10.06	9.97	10.09	10.15	10.25	10.22	10.14	10.22	9.89	10.03	10.17	9.94	10.02	10.14	10.21	10.22	9.81	10.20	10.49	10.23	10.14	10.12	10.23	10.38	10.35	10.53	10.74	10.60	10.37	10.44	10.52
MmugDNA.7623.1.S1_at	MmugDNA.7623.1	gDNA.g11933154	5.01	5.83	6.04	6.55	6.80	6.09	5.99	5.87	6.20	7.10	6.75	6.44	7.69	7.18	7.16	6.91	6.75	7.22	7.02	7.05	7.09	7.14	7.13	7.21	6.17	7.63	7.43	7.27	6.86	7.58	7.47	7.49
MmugDNA.28392.1.S1_at	MmugDNA.28392.1	gDNA.Hs2.376862.1.S1	7.79	7.40	7.32	7.34	7.19	7.37	7.54	7.21	7.61	7.36	7.24	7.35	7.28	7.47	7.50	7.10	7.61	7.61	7.37	7.73	7.12	7.31	7.43	7.58	7.61	8.02	8.07	8.06	7.79	7.61	7.83	8.13
MmugDNA.19172.1.S1_at	MmugDNA.19172.1	gDNA.Hs.271940.0.A1	5.11	5.01	4.79	4.94	4.71	5.47	5.13	4.63	4.77	5.34	4.67	4.72	4.94	5.33	4.75	4.84	5.22	5.24	4.39	4.79	5.30	5.19	4.90	4.82	5.65	5.74	6.15	6.18	6.55	5.03	5.79	5.79
MmuSTS.179.1.S1_at	MmuSTS.179.1	56089236	4.14	4.03	4.19	4.28	4.14	4.13	4.25	4.33	3.98	3.77	3.73	3.89	3.93	3.92	3.94	3.95	3.87	3.93	4.02	4.09	4.03	3.90	3.80	4.03	4.01	3.83	3.97	3.81	3.82	3.83	3.92	4.13
MmugDNA.7435.1.S1_at	MmugDNA.7435.1	gDNA.g8922719	8.82	9.20	8.35	9.02	8.72	8.66	9.00	8.77	9.25	9.41	9.44	9.20	9.42	9.34	9.25	9.65	9.41	9.33	8.89	9.28	9.29	9.45	9.47	9.22	9.64	9.17	9.23	9.66	9.45	9.43	9.42	9.17
MmugDNA.27377.1.S1_at	MmugDNA.27377.1	gDNA.Hs.8358.1.S1	6.18	7.21	6.23	6.82	6.20	6.40	7.11	6.48	7.49	7.65	7.50	7.01	7.22	7.55	7.52	7.52	7.34	7.37	6.86	6.64	7.02	7.54	7.34	7.15	7.37	7.30	7.22	7.62	7.09	7.72	7.52	7.33
MmugDNA.20489.1.S1_at	MmugDNA.20489.1	gDNA.Hs.159899.0.S1	4.87	4.78	4.61	4.74	4.75	4.76	4.67	4.75	4.42	4.46	4.44	4.64	4.60	4.60	4.59	4.47	4.53	4.52	4.49	4.60	4.69	4.53	4.63	4.62	4.64	4.69	4.72	4.62	4.58	4.67	4.70	4.76
MmugDNA.1301.1.S1_at	MmugDNA.1301.1	gDNA.Hs.321197.1.A1	5.81	5.93	5.81	5.99	6.25	6.01	6.08	6.17	6.05	6.36	6.12	6.24	6.70	6.19	6.30	6.34	6.01	6.34	6.39	6.48	6.26	6.30	6.54	6.41	6.32	6.61	6.60	6.68	6.44	6.49	6.74	6.29
MmuSTS.1348.1.S1_at	MmuSTS.1348.1	52626993	5.86	5.66	5.73	5.92	6.24	5.52	5.55	5.64	6.09	6.15	6.18	6.56	6.37	5.99	6.00	6.26	6.26	6.30	6.43	6.33	6.34	5.97	6.26	6.59	6.32	6.17	6.10	6.48	6.41	6.08	6.22	6.36
MmugDNA.9839.1.S1_at	MmugDNA.9839.1	gDNA.Hs.186564.0.S1	7.98	7.60	8.16	7.64	7.93	7.80	8.12	7.88	7.37	7.72	7.40	7.63	7.60	7.45	7.66	7.09	7.52	7.81	7.71	8.16	7.41	7.46	7.62	7.70	7.97	7.98	8.52	8.22	8.13	8.12	7.88	8.22
MmugDNA.32570.1.S1_at	MmugDNA.32570.1	gDNA.Hs.277431.0.S1	13.19	13.71	13.65	13.72	13.74	13.38	13.17	13.52	14.00	14.02	14.06	13.99	13.79	13.89	13.80	14.06	14.08	14.06	14.05	14.10	14.08	14.04	13.69	13.78	14.02	13.90	13.63	13.75	13.72	13.97	13.44	13.66
MmugDNA.36140.1.S1_at	MmugDNA.36140.1	gDNA.Hs.20060.0.S1	8.61	8.67	8.68	8.58	8.62	8.57	8.46	8.71	8.67	8.63	8.63	8.73	8.71	8.55	8.49	8.73	8.75	8.64	8.66	8.87	8.79	8.71	8.61	8.67	8.88	8.76	8.81	8.90	8.92	8.87	8.76	8.83
MmugDNA.24854.1.S1_at	MmugDNA.24854.1	gDNA.Hs.113943.0.A1	7.42	6.93	6.88	6.49	7.22	7.56	6.96	7.06	6.26	6.66	6.06	6.53	6.44	6.60	6.71	6.43	6.49	6.56	6.40	7.11	6.64	6.53	6.84	6.65	6.71	7.41	6.98	7.22	7.02	7.44	7.18	7.12
MmugDNA.35067.1.S1_at	MmugDNA.35067.1	gDNA.Hs.326392.0.A2	8.35	9.75	8.58	9.13	8.80	8.82	9.30	8.82	9.48	9.69	9.69	9.09	9.66	9.75	9.79	9.93	9.65	9.88	9.64	9.21	9.57	9.72	9.42	9.60	9.68	9.71	9.86	9.84	9.53	9.86	9.75	9.75
MmugDNA.24074.1.S1_at	MmugDNA.24074.1	gDNA.Hs.58247.0.A1	2.91	2.77	2.91	2.80	2.69	3.04	3.02	2.92	2.56	2.73	2.48	2.70	2.68	2.70	2.58	2.58	2.63	2.60	2.71	2.61	2.55	2.73	2.58	2.69	2.68	2.60	2.69	2.60	2.71	2.50	2.76	2.78
MmugDNA.33803.1.S1_at	MmugDNA.33803.1	gDNA.Hs2.375896.1.S1	6.93	6.73	6.87	6.75	6.62	6.66	6.65	6.70	6.38	6.42	6.33	6.43	6.15	6.24	6.54	6.48	6.40	6.38	6.38	6.59	6.33	6.51	6.64	6.49	6.40	6.57	6.67	6.53	6.26	6.44	6.64	6.63
MmugDNA.20684.1.S1_at	MmugDNA.20684.1	gDNA.Hs.159717.0.A1	8.68	8.95	8.96	8.98	9.04	9.10	8.93	9.06	8.46	8.45	8.43	8.60	8.60	8.84	8.67	8.35	8.64	8.38	8.33	9.05	8.69	8.45	8.47	8.69	8.93	8.83	8.89	8.94	9.04	9.00	8.68	9.28
MmugDNA.6433.1.S1_at	MmugDNA.6433.1	gDNA.Hs.270981.0.A1	5.97	5.44	5.75	5.73	5.42	5.29	5.70	5.62	6.25	6.43	6.68	6.22	5.99	6.22	6.24	6.04	6.56	5.88	5.87	5.87	6.27	6.12	6.40	6.13	5.97	5.86	5.65	5.98	6.00	6.05	5.97	5.51
MmugDNA.29854.1.S1_x_at	MmugDNA.29854.1	gDNA.Hs2.407212.1.S1	5.78	5.31	5.44	5.45	5.65	5.51	5.63	5.61	5.22	5.21	5.04	5.29	5.01	5.23	5.14	5.35	5.36	5.23	5.29	5.41	5.19	5.24	5.16	5.55	5.38	5.62	5.57	5.55	5.37	5.35	5.49	5.55
MmuSTS.787.1.S1_at	MmuSTS.787.1	55960855	8.32	8.29	8.38	8.22	8.37	8.42	8.30	8.48	8.20	8.08	8.14	8.19	8.12	8.12	8.08	8.13	8.13	8.26	8.23	8.29	8.21	8.20	8.18	8.27	8.21	8.24	8.30	8.13	8.36	8.18	8.42	8.36
MmugDNA.11810.1.S1_at	MmugDNA.11810.1	gDNA.Hs.14963.1.S1	6.63	7.00	6.60	7.17	6.96	6.76	6.96	6.74	7.03	7.23	7.31	6.98	7.36	7.38	7.73	7.39	7.07	7.18	6.89	6.92	6.98	7.27	7.39	7.17	7.02	6.68	6.59	6.51	6.99	7.03	6.55	6.80
MmugDNA.28420.1.S1_at	MmugDNA.28420.1	gDNA.g10047078	11.92	11.76	11.68	11.66	11.87	12.04	11.80	11.85	11.81	11.71	11.67	11.64	11.77	11.86	11.72	11.79	11.71	11.60	11.65	11.71	11.78	11.83	11.79	11.73	11.87	12.08	12.35	12.04	11.93	12.03	11.96	11.95
MmugDNA.1234.1.S1_at	MmugDNA.1234.1	gDNA.Hs.153248.0.A1	4.11	3.77	3.94	4.09	3.93	4.04	4.00	3.88	4.61	4.51	4.64	4.62	4.42	4.20	4.48	4.28	3.84	4.06	4.43	4.08	4.17	4.24	4.13	3.97	4.35	4.12	3.90	4.10	3.49	3.96	4.11	4.16
MmugDNA.8361.1.S1_at	MmugDNA.8361.1	gDNA.Hs.3569.2.S2	6.35	6.31	6.49	6.44	6.36	5.94	6.38	5.98	6.44	7.24	7.16	6.78	6.87	6.62	6.80	6.72	6.52	6.40	6.45	6.46	6.61	6.43	6.62	6.24	6.24	6.50	6.47	6.53	6.56	6.39	6.28	6.19
MmugDNA.9322.1.S1_s_at	MmugDNA.9322.1	gDNA.g12053368	10.13	10.07	10.10	9.94	10.00	10.23	10.06	10.09	9.86	9.95	9.76	9.89	9.90	9.94	9.88	9.88	9.91	9.95	9.90	10.12	9.90	9.97	9.86	9.94	10.15	10.19	10.22	9.97	10.16	10.04	9.96	10.11
MmugDNA.672.1.S1_at	MmugDNA.672.1	gDNA.Hs2.282541.1.S1	5.96	5.86	5.76	5.66	6.32	6.06	6.17	5.90	5.73	5.62	5.51	5.70	5.66	5.44	5.57	5.65	5.67	6.05	5.79	5.74	5.96	5.80	5.68	5.88	6.29	6.15	6.16	6.11	6.15	5.75	5.95	6.14
MmugDNA.17991.1.S1_at	MmugDNA.17991.1	gDNA.g9910595	6.44	6.84	6.87	6.76	6.85	6.91	6.84	6.79	7.19	6.90	6.85	6.74	6.86	6.99	6.83	7.07	7.09	7.32	7.25	7.04	7.43	7.46	7.08	7.34	7.24	7.02	6.68	6.91	7.31	7.44	7.36	7.14
MmugDNA.16376.1.S1_at	MmugDNA.16376.1	gDNA.g785998	8.38	7.87	8.27	7.88	8.25	8.05	8.29	8.44	7.82	7.10	7.15	7.30	7.50	7.66	7.74	7.02	7.13	7.72	7.60	7.74	7.33	7.44	7.49	7.89	7.99	8.06	8.05	7.48	7.75	7.37	7.73	8.04
MmugDNA.9066.1.S1_at	MmugDNA.9066.1	gDNA.Hs.18387.2.A1	9.19	9.47	9.39	9.45	9.27	9.34	9.19	9.25	9.43	9.58	9.55	9.31	9.48	9.42	9.35	9.52	9.33	9.35	9.25	9.24	9.25	9.31	9.39	9.31	9.27	9.28	9.01	9.21	9.17	9.28	8.97	9.00
MmugDNA.5159.1.S1_x_at	MmugDNA.5159.1	gDNA.Hs.15119.1.S1	8.79	8.28	8.62	8.77	8.79	8.90	8.76	8.71	8.38	8.29	8.16	8.55	8.17	8.35	8.29	8.27	8.33	8.30	8.36	8.47	8.39	8.40	8.30	8.25	8.40	8.55	8.76	8.35	8.34	8.47	8.62	8.69
MmugDNA.11066.1.S1_at	MmugDNA.11066.1	gDNA.Hs.66762.0.S1	5.35	5.35	5.14	5.22	5.54	5.60	5.29	5.39	4.86	4.96	4.80	5.26	4.99	5.09	4.85	4.99	5.06	5.16	5.09	5.16	5.18	5.29	5.13	4.93	4.96	5.30	5.13	5.23	5.24	5.13	5.25	5.18
MmugDNA.11987.1.S1_at	MmugDNA.11987.1	gDNA.Hs.4204.0.A1	5.56	5.60	5.26	5.24	5.50	6.13	5.43	6.05	5.88	5.25	5.94	5.58	5.48	6.40	5.95	6.54	5.93	5.55	6.46	5.52	6.29	7.14	6.85	6.57	6.06	6.95	8.74	7.60	6.03	7.53	7.74	7.41
MmugDNA.30790.1.S1_at	MmugDNA.30790.1	gDNA.Hs.152151.1.S1	9.48	9.73	9.40	9.59	9.59	9.35	9.89	9.64	9.75	9.90	9.89	9.64	9.99	9.67	10.05	9.75	9.86	9.81	9.92	9.98	9.79	9.74	10.07	9.91	10.21	9.99	10.11	9.99	10.45	9.76	10.10	10.02
MmugDNA.2915.1.S1_at	MmugDNA.2915.1	gDNA.Hs.5013.0.S1	9.99	9.88	10.22	9.86	9.90	10.07	10.02	10.01	9.87	9.83	9.62	9.75	9.76	9.48	9.69	9.57	9.74	9.62	9.67	10.04	9.66	9.65	9.54	9.71	9.90	10.06	9.89	9.90	10.11	9.89	9.78	9.96
MmuSTS.488.1.S1_at	MmuSTS.488.1	52626832	10.54	10.32	10.49	10.27	10.48	10.51	10.34	10.47	10.21	10.05	9.99	10.21	10.09	10.24	10.19	10.22	10.26	10.17	10.22	10.30	10.24	10.25	10.22	10.31	10.29	10.40	10.55	10.12	10.28	10.33	10.37	10.49
MmugDNA.41127.1.S1_at	MmugDNA.41127.1	gDNA.g7656958	7.76	7.97	7.77	7.91	7.78	7.79	8.06	7.86	8.12	8.22	8.35	8.11	8.26	8.18	8.27	8.14	7.89	8.27	8.09	8.13	8.07	8.03	8.18	8.07	8.10	7.89	7.70	8.03	8.21	7.94	8.05	7.90
MmugDNA.42215.1.S1_at	MmugDNA.42215.1	gDNA.Hs.267831.1.S1	6.07	6.28	6.16	6.18	6.10	5.93	5.83	6.08	6.40	6.73	6.61	6.30	6.65	6.72	6.65	6.74	6.53	6.44	6.20	6.04	6.48	6.57	6.56	6.53	6.06	6.48	6.26	6.58	6.32	6.64	6.24	6.39
MmugDNA.1862.1.S1_at	MmugDNA.1862.1	gDNA.g13540568	7.80	8.17	7.74	8.43	7.99	7.89	8.17	8.02	8.50	8.93	8.80	8.51	8.65	8.63	8.45	8.66	8.49	8.48	8.28	8.15	8.52	8.80	8.70	8.58	8.37	8.07	7.93	8.12	8.48	8.80	8.10	8.15
MmugDNA.13849.1.S1_at	MmugDNA.13849.1	gDNA.Hs.12533.0.S1	11.27	11.00	11.43	10.91	11.28	11.40	11.63	11.27	11.23	10.79	10.37	10.86	11.03	10.54	10.65	10.64	10.75	10.93	11.01	11.31	10.63	10.85	10.75	10.91	11.26	11.36	11.55	11.32	11.47	10.95	11.41	11.54
MmugDNA.15943.1.S1_x_at	MmugDNA.15943.1	gDNA.g4502896	8.90	8.67	8.79	8.72	8.71	8.83	8.74	8.70	8.63	8.65	8.45	8.57	8.56	8.59	8.65	8.46	8.55	8.66	8.54	8.51	8.67	8.53	8.64	8.54	8.90	8.73	8.71	8.69	8.68	8.68	8.87	8.63
MmugDNA.14499.1.S1_at	MmugDNA.14499.1	gDNA.Hs.249181.0.S1	6.29	6.33	6.32	7.19	6.15	6.00	6.61	6.31	6.76	7.38	7.44	7.35	7.01	6.99	7.25	7.14	6.86	7.06	7.13	7.08	6.96	6.61	7.00	7.04	6.90	6.61	6.46	7.36	6.88	6.65	6.61	6.38
MmugDNA.8735.1.S1_at	MmugDNA.8735.1	gDNA.g7662163	8.76	8.92	9.18	8.67	9.17	9.07	9.35	9.08	9.22	9.19	9.14	9.13	9.02	9.29	9.50	9.40	9.44	9.32	9.44	9.64	9.62	9.53	9.29	9.11	9.69	9.47	9.67	9.31	9.34	9.59	9.65	9.48
MmunewRS.893.1.S1_at	MmunewRS.893.1	13376577	5.41	5.16	5.21	5.18	5.37	5.56	5.27	5.05	4.83	5.13	4.90	5.00	4.73	4.90	4.72	4.73	5.02	5.02	5.16	5.11	4.89	4.93	4.94	5.08	5.20	5.14	4.96	5.20	5.17	5.07	5.16	5.55
MmugDNA.939.1.S1_at	MmugDNA.939.1	gDNA.Hs.187625.0.A1	9.75	9.91	9.59	9.70	10.07	9.98	9.84	10.09	10.14	9.74	9.58	9.65	9.92	9.64	9.82	9.95	10.01	10.28	9.85	10.13	10.15	9.78	9.95	10.15	10.40	10.42	10.47	10.21	10.44	10.17	10.06	10.17
MmuSTS.3018.1.S1_at	MmuSTS.3018.1	49533389	4.77	4.79	4.83	4.89	4.82	4.73	4.95	4.60	5.08	5.32	5.44	5.31	5.32	5.26	5.49	5.29	4.72	5.75	5.24	5.03	5.20	5.20	5.43	5.25	5.01	4.79	4.91	5.10	5.25	4.91	5.14	5.14
MmugDNA.40411.1.S1_at	MmugDNA.40411.1	gDNA.Hs.48794.0.A1	5.84	5.66	5.97	5.81	5.85	5.82	6.48	5.99	6.29	6.22	5.97	6.21	6.23	6.17	6.42	6.40	6.31	6.26	6.43	6.46	5.98	6.23	6.51	6.69	6.37	6.44	6.77	6.32	6.48	6.25	6.75	6.76
MmugDNA.35713.1.S1_at	MmugDNA.35713.1	gDNA.g11545864	6.35	6.10	6.19	6.51	5.92	5.80	6.08	6.13	6.39	6.85	6.89	6.60	6.41	6.67	6.77	6.58	6.47	6.70	6.62	6.36	6.53	6.40	6.55	6.82	6.30	5.99	5.80	6.33	5.80	6.58	6.22	6.25
MmugDNA.34671.1.S1_at	MmugDNA.34671.1	gDNA.g511636	11.71	11.84	11.59	11.67	12.23	12.01	11.86	11.89	12.08	11.98	11.93	11.90	12.15	12.10	12.03	12.26	12.26	12.03	12.05	12.07	12.31	12.20	11.99	12.01	12.33	12.33	12.50	12.09	12.42	12.43	12.11	12.12
MmugDNA.24358.1.S1_at	MmugDNA.24358.1	gDNA.Hs2.434316.1.S1	7.45	7.44	7.37	7.35	7.54	7.46	7.52	7.54	7.15	7.21	7.13	7.12	7.08	7.37	7.00	7.26	7.30	7.38	7.29	7.08	7.31	7.30	7.26	7.23	7.32	7.34	7.46	7.31	7.18	7.38	7.63	7.61
MmugDNA.34646.1.S1_at	MmugDNA.34646.1	gDNA.g9022388	9.70	9.49	9.62	9.37	9.51	9.67	9.41	9.64	9.67	9.38	9.28	9.59	9.38	9.34	9.24	9.34	9.63	9.39	9.52	9.78	9.54	9.53	9.36	9.50	9.82	9.73	9.79	9.86	9.71	9.55	9.76	9.92
MmugDNA.2472.1.S1_at	MmugDNA.2472.1	gDNA.Hs.145509.0.S1	3.87	4.41	3.92	3.92	3.90	4.02	4.38	3.50	4.63	4.34	4.80	4.37	4.63	5.20	4.88	4.67	4.63	4.61	4.52	4.24	5.12	5.03	4.73	5.11	4.51	4.59	4.62	5.14	4.39	4.29	4.44	4.59
MmugDNA.13182.1.S1_at	MmugDNA.13182.1	gDNA.Hs.282267.0.S1	11.14	10.59	10.17	10.51	10.67	10.94	10.75	10.65	11.20	10.84	10.87	10.80	10.85	10.98	10.93	10.72	11.17	10.60	10.84	10.91	11.00	11.07	10.91	10.80	11.39	11.37	11.66	11.48	11.20	11.30	11.05	11.03
MmugDNA.6862.1.S1_at	MmugDNA.6862.1	gDNA.Hs.298807.0.A1	4.11	5.02	4.66	4.92	5.63	4.56	4.97	4.89	5.36	5.57	5.17	5.71	6.08	5.52	5.98	5.72	5.18	6.75	6.43	5.88	5.59	5.84	5.81	6.14	4.54	6.47	6.84	6.57	6.23	6.45	6.58	6.72
MmugDNA.12677.1.S1_at	MmugDNA.12677.1	gDNA.Hs.191534.0.A1	8.21	7.82	7.93	8.04	8.13	8.39	8.46	7.80	8.28	8.01	7.82	7.85	7.98	7.89	7.94	7.96	7.97	8.06	8.06	8.06	7.94	7.93	8.26	8.35	8.37	8.41	8.66	8.53	8.71	8.23	8.61	8.32
MmugDNA.35503.1.S1_at	MmugDNA.35503.1	gDNA.g10862689	4.46	4.91	4.74	4.88	4.63	4.98	4.84	4.47	5.03	5.47	5.49	5.32	5.36	5.36	5.02	5.40	4.85	5.29	4.86	4.96	4.90	5.05	5.17	5.09	5.12	5.01	4.68	4.89	5.14	5.27	4.92	4.70
MmuSTS.37.1.S1_at	MmuSTS.37.1	51853808	6.42	6.44	6.83	6.59	6.08	6.38	6.61	6.14	6.57	6.97	7.18	6.98	6.85	6.71	6.81	6.81	6.53	6.66	6.56	6.51	6.51	6.48	6.68	6.46	6.35	6.37	6.23	6.48	6.41	6.70	6.36	6.10
Mmu.15897.1.S1_at	Mmu.15897.1	CK230856	8.47	8.67	8.27	8.66	8.41	8.31	8.76	8.34	8.83	9.04	9.07	8.79	8.99	8.97	8.92	8.85	8.45	8.74	8.46	8.61	8.35	8.70	8.81	8.49	8.85	8.24	8.02	8.25	8.79	8.16	8.24	7.98
MmugDNA.43568.1.S1_at	MmugDNA.43568.1	gDNA.Hs.131811.0.A1	10.96	10.66	10.96	10.78	11.02	10.99	11.20	10.93	11.02	10.94	10.58	10.87	10.77	10.74	10.80	10.73	10.74	10.81	11.04	10.73	10.67	10.86	10.96	11.10	11.06	11.25	11.40	11.43	11.13	10.97	11.33	11.32
MmugDNA.14218.1.S1_at	MmugDNA.14218.1	gDNA.Hs.98952.0.S1	6.11	5.74	5.90	5.69	5.94	6.08	5.85	5.85	5.63	5.51	5.55	5.78	5.58	5.50	5.56	5.58	5.73	5.77	5.80	5.66	5.66	5.73	5.66	5.72	5.42	5.81	5.71	5.58	5.62	5.62	5.75	5.70
MmugDNA.23384.1.S1_at	MmugDNA.23384.1	gDNA.Hs.12333.0.A1	5.51	5.19	5.35	4.37	5.11	5.63	4.91	5.14	4.68	4.74	4.01	4.48	3.98	4.26	4.25	4.24	4.57	4.40	4.24	4.64	4.85	4.68	4.07	4.26	4.47	5.27	5.16	5.39	4.52	5.13	4.86	5.48
MmuSTS.4713.1.S1_at	MmuSTS.4713.1	47777248	12.93	12.85	12.88	12.68	12.75	12.82	12.90	12.75	12.76	12.72	12.59	12.50	12.71	12.45	12.52	12.58	12.54	12.69	12.68	12.75	12.47	12.56	12.65	12.75	12.68	13.03	12.91	12.83	12.79	12.83	12.91	12.75
MmugDNA.18654.1.S1_at	MmugDNA.18654.1	gDNA.Hs.49658.0.S2	8.26	7.97	8.09	8.00	8.27	8.16	8.10	8.21	7.82	7.82	7.81	7.87	7.80	7.92	7.96	7.88	7.96	7.77	7.91	7.85	7.81	7.97	8.21	7.94	7.83	7.82	8.08	7.93	8.03	8.02	8.02	8.14
MmugDNA.21015.1.S1_at	MmugDNA.21015.1	gDNA.Hs.42745.0.A1	6.87	6.97	6.87	7.07	6.82	6.92	7.05	6.84	7.37	7.13	7.42	7.14	7.30	7.09	7.42	7.37	7.32	7.10	6.98	7.13	7.09	7.03	7.39	7.04	7.30	7.06	7.03	7.10	7.30	7.17	7.24	7.15
MmugDNA.3423.1.S1_at	MmugDNA.3423.1	gDNA.Hs.149784.1.S1	6.38	6.23	6.27	6.22	6.34	6.34	6.33	6.23	6.13	6.08	6.00	6.07	6.00	5.94	6.01	6.17	6.15	6.13	6.32	6.01	6.24	6.03	6.22	6.23	6.14	6.12	6.26	6.13	6.12	6.04	6.24	6.18
MmugDNA.29830.1.S1_at	MmugDNA.29830.1	gDNA.g4758765	3.80	4.31	4.47	3.67	4.19	4.24	3.94	4.00	3.58	3.61	3.92	3.44	3.66	3.53	3.63	3.59	3.64	3.73	3.58	3.75	3.56	3.57	3.28	3.96	3.20	3.53	3.71	3.45	3.55	3.43	3.80	3.52
MmugDNA.29332.1.S1_s_at	MmugDNA.29332.1	gDNA.Hs.4867.4.A1	10.30	10.30	10.29	10.27	10.40	10.33	10.43	10.59	10.46	10.39	10.38	10.25	10.36	10.24	10.37	10.48	10.36	10.60	10.54	10.53	10.47	10.35	10.43	10.62	10.55	10.55	10.68	10.82	10.63	10.44	10.68	10.68
MmugDNA.36736.1.S1_at	MmugDNA.36736.1	gDNA.g13443019	5.58	5.87	5.69	5.69	5.61	5.67	5.75	5.56	5.42	6.06	6.07	6.03	6.12	6.07	5.95	5.75	5.53	5.73	5.65	5.60	5.50	5.44	5.84	5.43	5.12	5.23	5.29	5.83	5.11	5.54	5.57	5.11
MmugDNA.1221.1.S1_at	MmugDNA.1221.1	gDNA.g11095908	10.15	10.05	10.14	10.12	9.85	9.99	9.90	9.88	10.13	9.92	10.01	9.89	10.03	9.83	9.95	9.69	9.88	10.09	9.99	9.58	9.81	9.76	9.84	9.74	9.62	9.87	9.68	9.59	9.54	9.84	9.69	9.39
MmugDNA.34056.1.S1_at	MmugDNA.34056.1	gDNA.Hs.225841.1.S1	7.57	7.81	7.81	7.88	7.52	7.40	7.86	7.78	8.06	8.31	8.31	8.19	7.98	8.01	8.07	8.27	8.10	7.92	7.79	7.83	7.99	7.94	7.96	8.02	7.65	7.75	7.31	8.01	7.90	8.00	7.74	7.70
MmugDNA.16118.1.S1_at	MmugDNA.16118.1	gDNA.g7657151	8.71	8.73	8.76	8.70	8.65	8.49	8.69	8.73	8.76	9.10	9.14	8.80	9.07	8.82	9.04	9.02	8.78	8.51	8.55	8.52	8.82	8.67	8.89	8.70	8.70	8.62	8.46	8.71	8.84	8.60	8.70	8.64
MmugDNA.16130.1.S1_at	MmugDNA.16130.1	gDNA.Hs.18632.0.S1	5.61	5.83	5.76	5.57	5.91	5.65	6.16	5.87	5.46	5.48	5.30	5.52	5.54	5.32	5.37	5.55	5.37	5.47	5.49	5.48	5.58	5.60	5.56	5.53	5.62	5.74	5.79	5.53	5.40	5.57	5.65	5.70
MmuSTS.4617.1.S1_at	MmuSTS.4617.1	55167571	9.91	9.81	9.99	9.93	9.69	9.86	9.75	9.77	9.74	9.82	9.87	9.66	9.76	9.71	9.81	9.74	9.70	9.77	9.80	9.69	9.57	9.58	9.80	9.57	9.67	9.61	9.43	9.58	9.73	9.67	9.55	9.49
MmugDNA.7764.1.S1_s_at	MmugDNA.7764.1	gDNA.Hs.63908.1.S1	10.36	10.55	10.45	10.64	10.37	10.33	10.23	10.23	10.60	10.84	10.94	10.62	10.60	10.76	10.70	10.73	10.69	10.47	10.22	10.37	10.52	10.60	10.66	10.44	10.29	10.18	10.00	10.35	10.33	10.66	10.26	10.02
MmugDNA.20831.1.S1_s_at	MmugDNA.20831.1	gDNA.Hs2.378501.1.A1	10.22	10.35	10.27	10.12	10.07	10.26	10.20	10.25	10.19	10.13	10.11	9.95	10.18	10.16	10.23	9.96	10.12	10.03	9.96	10.09	10.06	10.01	10.11	10.03	10.29	10.41	10.25	10.22	10.38	10.31	10.25	10.15
Mmu.16242.1.S1_s_at	Mmu.16242.1	CN645886	8.12	8.51	7.99	8.50	8.26	8.40	8.45	8.45	8.72	8.71	8.85	8.62	8.66	8.62	8.55	8.68	8.48	8.84	8.72	8.64	8.60	8.65	8.61	8.70	8.90	8.58	8.79	8.52	8.74	8.63	8.54	8.56
MmugDNA.29942.1.S1_at	MmugDNA.29942.1	gDNA.Hs.146140.0.S1	9.06	8.98	9.39	9.11	9.27	9.25	9.28	8.78	8.67	8.70	8.56	8.83	9.03	8.67	8.75	8.49	8.50	8.38	8.71	9.31	8.50	8.60	8.64	8.63	8.98	8.99	9.17	8.99	9.23	8.94	9.00	9.07
MmugDNA.11597.1.S1_at	MmugDNA.11597.1	gDNA.Hs.169832.0.A1	6.25	6.05	6.23	6.08	6.12	6.13	5.93	5.95	5.81	5.64	5.58	5.79	5.73	5.62	5.74	5.72	6.08	5.81	6.05	5.90	5.81	5.70	5.86	5.93	5.85	5.91	6.07	5.87	5.67	5.85	6.32	5.90
MmugDNA.41117.1.S1_at	MmugDNA.41117.1	gDNA.Hs2.194382.4.S1	5.19	4.95	4.88	4.91	4.87	5.02	4.86	4.75	4.40	4.65	4.67	4.46	4.61	4.57	4.53	4.56	4.63	4.74	4.78	4.62	4.54	4.53	4.74	4.87	4.57	4.92	4.94	4.60	4.65	4.73	5.01	4.71
MmugDNA.7342.1.S1_at	MmugDNA.7342.1	gDNA.Hs2.375695.1.S1	6.83	6.36	6.50	6.30	6.44	6.34	6.68	6.11	6.53	6.60	6.48	6.14	6.78	6.78	6.52	6.67	6.58	6.15	6.46	6.62	6.46	6.13	6.68	6.43	7.26	7.09	7.34	7.95	7.85	6.44	6.91	6.90
MmugDNA.22487.1.S1_at	MmugDNA.22487.1	gDNA.Hs.74579.0.S1	10.11	9.74	10.14	10.04	10.04	10.19	10.07	10.08	10.04	9.83	9.71	10.08	9.75	9.84	9.80	9.84	10.06	10.01	10.12	10.33	9.96	10.00	9.92	10.28	10.22	10.18	10.31	10.21	10.28	10.09	10.23	10.43
MmugDNA.37264.1.S1_at	MmugDNA.37264.1	gDNA.g5174544	7.14	6.92	7.01	7.03	7.02	7.09	6.96	7.14	6.99	6.85	6.81	6.71	6.75	6.76	6.81	6.79	7.02	6.99	6.86	6.88	6.93	6.90	6.90	6.87	6.88	7.06	7.16	6.95	6.93	6.81	6.98	6.96
MmuSTS.4394.1.S1_at	MmuSTS.4394.1	59676252	6.91	7.15	7.55	7.62	7.02	7.13	7.13	7.30	7.61	7.62	8.07	7.74	7.48	7.68	7.86	7.93	7.77	7.51	7.93	7.55	7.75	7.76	7.80	7.74	7.26	6.94	7.43	7.76	6.91	7.57	7.20	7.48
MmugDNA.2566.1.S1_at	MmugDNA.2566.1	gDNA.g12408646	8.15	8.25	8.06	8.52	8.19	8.17	8.33	8.05	8.48	8.56	8.76	8.46	8.67	8.54	8.69	8.56	8.52	7.96	8.15	7.71	8.55	8.53	8.48	8.23	7.64	8.03	7.70	8.17	8.03	8.41	8.05	7.81
MmugDNA.23508.1.S1_at	MmugDNA.23508.1	gDNA.Hs2.308592.1.S1	7.68	7.38	7.30	7.34	7.63	7.70	7.54	7.56	7.24	7.08	7.08	7.20	7.08	7.20	7.10	7.24	7.27	7.33	7.35	7.43	7.33	7.31	7.22	7.25	7.51	7.56	7.65	7.30	7.22	7.15	7.55	7.54
MmugDNA.21348.1.S1_at	MmugDNA.21348.1	gDNA.Hs.192142.0.A1	7.56	7.43	7.27	7.19	7.52	7.57	7.70	7.57	7.30	7.08	6.57	7.10	7.16	7.09	7.06	6.80	6.99	7.10	6.68	7.59	6.99	6.84	7.21	7.30	7.58	7.50	7.50	7.47	7.89	7.30	7.31	7.74
MmugDNA.2610.1.S1_s_at	MmugDNA.2610.1	gDNA.Hs.29724.0.S1	8.33	8.40	8.57	8.96	8.30	8.10	8.51	8.34	8.76	8.98	9.11	8.99	9.02	8.79	8.71	9.19	8.91	8.97	9.00	8.55	8.75	8.66	9.01	8.85	8.80	8.26	8.37	8.76	8.67	8.61	8.59	8.51
MmugDNA.6145.1.S1_s_at	MmugDNA.6145.1	gDNA.g13278848	10.45	10.76	11.00	10.50	10.79	10.95	10.63	10.93	10.43	10.29	10.34	10.42	10.50	10.48	10.38	10.44	10.37	10.56	10.70	10.59	10.55	10.56	10.53	10.70	10.67	10.54	10.77	10.44	10.79	10.75	10.73	10.79
MmugDNA.14697.1.S1_at	MmugDNA.14697.1	gDNA.g13259520	10.24	10.12	10.36	10.04	10.22	10.51	10.22	10.31	10.35	10.06	10.00	10.07	10.01	10.06	10.01	10.25	10.23	10.08	10.19	10.34	10.11	10.29	9.91	10.21	10.55	10.45	10.69	10.52	10.50	10.52	10.21	10.39
MmugDNA.24568.1.S1_at	MmugDNA.24568.1	gDNA.Hs.109201.0.A1	7.11	6.93	7.18	7.14	6.93	6.92	7.06	6.96	6.94	6.78	6.79	6.84	6.81	6.65	6.80	6.67	6.94	6.95	7.01	6.81	6.81	6.92	7.05	6.91	7.10	7.06	7.05	6.96	7.00	6.73	7.07	7.10
MmugDNA.24396.1.S1_at	MmugDNA.24396.1	gDNA.Hs.288706.0.A1	7.21	7.38	7.23	7.25	7.13	7.13	7.07	7.20	7.10	7.80	7.88	7.43	7.60	7.70	7.46	7.53	7.38	7.00	6.99	6.91	7.37	7.43	7.41	7.20	6.39	7.06	6.70	7.01	7.04	7.31	7.18	6.75
MmugDNA.29751.1.S1_at	MmugDNA.29751.1	gDNA.Hs.30662.0.A1	6.86	6.93	6.97	6.67	6.71	6.38	6.68	6.75	7.00	7.22	7.43	6.86	7.09	6.97	7.09	7.31	6.79	6.55	6.81	6.79	6.63	6.71	6.84	6.92	6.72	6.71	6.75	6.99	6.78	6.81	6.66	6.90
MmunewRS.996.1.S1_at	MmunewRS.996.1	50499714	8.53	8.99	8.88	9.00	8.76	8.59	8.74	8.66	9.02	9.31	9.39	9.21	9.14	9.16	8.91	9.25	9.05	8.63	8.47	8.75	9.23	9.31	9.32	8.88	8.62	8.40	8.15	8.70	8.64	8.95	8.30	8.47
MmugDNA.583.1.S1_at	MmugDNA.583.1	gDNA.Hs.193513.0.A1	10.64	10.83	10.39	10.61	10.61	10.51	10.59	10.39	10.52	10.59	10.53	10.33	10.62	10.45	10.58	10.38	10.42	10.64	10.63	10.69	10.65	10.48	10.70	10.54	11.06	11.14	11.05	10.86	10.72	10.56	10.77	10.73
MmugDNA.41306.1.S1_at	MmugDNA.41306.1	gDNA.Hs.318402.0.S1	8.70	8.96	8.85	8.98	8.76	8.44	8.77	8.77	9.05	9.49	9.49	9.11	9.40	9.37	9.36	9.28	9.03	8.86	8.76	8.35	9.10	9.14	9.26	9.04	8.51	8.78	8.49	8.94	8.98	9.19	8.89	8.73
MmugDNA.32695.1.S1_at	MmugDNA.32695.1	gDNA.Hs.31235.0.A1	8.00	7.36	7.56	7.58	7.68	7.97	7.89	7.85	7.54	7.71	7.45	7.52	7.52	7.71	7.39	7.62	7.33	7.51	7.42	7.44	7.45	7.61	7.66	7.61	7.57	7.69	8.00	7.85	7.95	7.92	7.94	8.06
MmugDNA.6848.1.S1_at	MmugDNA.6848.1	gDNA.Hs.184776.2.A1	9.52	9.30	9.00	9.24	9.42	9.75	9.47	9.30	9.38	9.00	9.02	9.59	9.14	9.07	9.18	9.15	9.32	9.39	9.18	9.83	9.29	9.62	9.59	9.57	9.80	9.74	9.97	9.94	9.48	9.45	10.23	10.28
MmugDNA.28866.1.S1_at	MmugDNA.28866.1	gDNA.Hs.300934.0.S1	6.21	5.95	5.98	6.16	6.30	6.46	6.19	5.97	5.80	5.69	5.31	5.75	5.46	5.80	5.67	5.59	5.73	5.59	5.42	6.30	5.71	5.49	5.57	5.86	5.86	6.12	6.31	5.99	5.86	5.97	5.78	6.17
MmugDNA.9177.1.S1_at	MmugDNA.9177.1	gDNA.Hs.142167.0.A1	6.90	6.91	7.04	6.99	6.91	6.53	6.78	6.92	7.20	7.11	7.13	7.12	7.20	7.21	7.33	7.05	7.05	7.18	7.16	6.87	7.16	7.00	7.05	7.14	7.07	6.99	7.02	6.93	6.98	6.92	6.79	7.01
MmugDNA.25152.1.S1_at	MmugDNA.25152.1	gDNA.Hs.82324.0.A1	7.82	8.25	8.08	8.18	7.93	7.88	7.94	7.86	8.21	8.38	8.54	8.29	8.49	8.48	8.39	8.44	8.44	8.61	8.54	8.45	8.28	8.37	8.41	8.35	8.51	7.68	7.63	8.02	8.43	8.22	8.01	8.04
MmugDNA.42521.1.S1_at	MmugDNA.42521.1	gDNA.g4505360	10.95	11.24	11.16	11.05	10.89	10.92	10.74	10.87	11.14	11.14	11.24	11.06	11.00	11.07	11.12	11.04	11.09	10.87	10.71	10.88	10.99	10.93	11.05	10.79	10.80	10.73	10.26	10.77	10.75	10.92	10.74	10.46
MmugDNA.18667.1.S1_at	MmugDNA.18667.1	gDNA.g4504432	10.38	9.95	10.19	9.87	10.03	10.21	10.19	10.13	10.04	9.73	9.72	9.81	9.79	9.83	9.94	9.78	9.87	9.78	9.96	9.92	9.79	9.70	9.88	9.88	9.96	9.70	9.89	9.83	9.93	9.81	9.95	9.90
MmugDNA.8172.1.S1_x_at	MmugDNA.8172.1	gDNA.Hs.133207.0.A2	8.90	8.50	8.76	8.78	8.81	8.92	8.79	8.78	8.49	8.36	8.41	8.68	8.54	8.57	8.54	8.46	8.46	8.58	8.50	8.60	8.47	8.45	8.50	8.38	8.55	8.69	8.89	8.56	8.52	8.48	8.77	8.81
MmugDNA.43124.1.S1_at	MmugDNA.43124.1	gDNA.Hs.150164.0.A1	3.86	3.73	3.84	3.54	4.19	4.06	3.96	3.91	3.40	3.75	3.60	3.29	3.57	3.75	3.48	3.61	3.56	3.67	3.54	3.47	3.54	3.71	3.45	3.52	3.57	3.63	3.78	3.54	3.56	3.65	3.59	3.68
MmuSTS.3484.1.S1_at	MmuSTS.3484.1	59676110	6.15	7.10	6.52	6.94	6.89	6.76	6.90	6.71	7.12	7.29	7.35	7.13	7.03	7.11	7.06	7.58	7.24	7.41	7.13	7.18	7.10	7.32	7.03	7.23	7.55	7.13	7.10	7.29	7.30	7.47	7.12	7.12
MmugDNA.26129.1.S1_at	MmugDNA.26129.1	gDNA.Hs2.287593.1.S1	6.30	6.17	6.11	6.06	6.19	6.35	5.94	6.12	5.75	5.76	5.69	6.06	5.69	5.84	5.80	5.96	5.96	5.89	6.04	5.95	6.05	6.11	6.09	5.89	6.14	5.78	5.94	5.77	5.96	5.85	5.90	6.06
MmugDNA.19850.1.S1_at	MmugDNA.19850.1	gDNA.g13129055	10.53	10.41	10.66	10.35	10.57	10.61	10.58	10.56	10.53	10.36	10.36	10.31	10.43	10.21	10.33	10.31	10.33	10.47	10.62	10.61	10.32	10.21	10.35	10.43	10.63	10.68	10.78	10.61	10.90	10.49	10.57	10.68
MmugDNA.34205.1.S1_at	MmugDNA.34205.1	gDNA.Hs2.269158.1.S1	6.12	6.06	6.04	6.35	6.02	6.13	6.15	6.10	6.44	6.35	6.29	6.29	6.31	6.33	6.41	6.32	6.42	6.38	6.32	6.45	5.99	6.11	6.25	6.41	6.33	6.51	6.30	6.65	6.45	6.31	6.42	6.58
MmugDNA.20094.1.S1_at	MmugDNA.20094.1	gDNA.Hs.149774.0.A1	4.44	4.12	4.04	4.27	4.11	4.29	4.21	4.40	3.86	3.82	4.00	3.98	3.63	3.90	4.01	3.80	4.16	4.00	4.16	4.18	4.08	4.16	3.98	4.08	3.98	4.13	4.20	3.97	4.20	3.88	4.32	4.20
MmuSTS.1868.1.S1_at	MmuSTS.1868.1	49533120	10.00	10.01	9.99	10.47	10.26	10.27	10.37	10.30	10.36	10.79	10.82	10.82	10.71	11.49	10.90	11.28	10.87	10.58	10.79	10.11	11.12	11.31	10.70	10.48	10.33	10.26	10.21	10.43	10.21	11.07	10.44	10.44
MmugDNA.30437.1.S1_at	MmugDNA.30437.1	gDNA.g4758801	6.61	6.34	6.38	6.40	6.61	6.51	6.33	6.48	6.01	6.22	6.04	6.14	6.09	6.31	6.08	6.14	6.30	6.38	6.21	6.20	6.19	6.28	6.47	6.24	6.12	6.30	6.44	5.99	6.39	6.33	6.38	6.46
MmugDNA.36827.1.S1_at	MmugDNA.36827.1	gDNA.Hs2.352338.1.S1	5.25	5.55	5.29	5.01	5.66	5.09	4.92	5.45	5.53	5.91	6.01	5.47	6.63	6.14	6.51	6.00	5.49	6.94	6.38	5.90	6.07	5.99	6.24	6.19	5.49	6.74	6.96	5.72	6.31	6.31	6.59	6.48
MmugDNA.23382.1.S1_at	MmugDNA.23382.1	gDNA.Hs.110122.0.A1	11.21	10.89	11.14	10.89	11.12	11.33	11.29	11.19	11.11	10.75	10.50	10.90	10.70	10.84	10.69	10.85	10.91	10.88	11.07	11.24	10.72	10.87	10.70	11.11	11.13	11.22	11.18	11.20	11.18	11.14	11.26	11.51
MmugDNA.14343.1.S1_at	MmugDNA.14343.1	gDNA.Hs2.350908.1.A1	5.16	4.92	4.73	4.85	5.36	5.21	5.05	4.78	5.26	5.16	4.97	5.19	5.35	5.13	4.75	5.19	5.33	5.76	5.51	5.20	5.34	5.57	5.05	5.33	4.92	6.11	5.74	5.46	5.67	5.83	5.78	5.94
MmugDNA.1542.1.S1_at	MmugDNA.1542.1	gDNA.Hs.276507.0.A1	9.12	8.58	8.95	8.85	8.67	9.01	8.82	8.70	8.77	8.44	8.09	8.76	8.48	8.37	8.51	8.09	8.59	8.68	8.74	9.29	8.08	8.24	8.48	8.48	8.90	9.21	9.58	9.39	8.92	8.61	8.92	9.20
MmugDNA.17277.1.S1_at	MmugDNA.17277.1	gDNA.g4557272	6.33	6.29	6.38	6.46	6.15	6.02	5.87	6.17	6.33	6.84	6.74	6.48	6.55	6.55	6.36	6.58	6.16	6.42	6.30	6.42	6.30	6.02	6.28	6.28	5.92	6.40	5.61	6.46	6.08	6.06	5.82	5.87
MmugDNA.23018.1.S1_at	MmugDNA.23018.1	gDNA.Hs.27038.0.S1	9.38	9.52	9.55	9.40	9.46	9.41	9.55	9.38	9.31	9.41	9.29	9.37	9.38	9.34	9.53	9.32	9.43	9.51	9.56	9.58	9.32	9.37	9.42	9.46	9.39	9.63	9.69	9.67	9.62	9.53	9.65	9.68
MmugDNA.2610.1.S1_at	MmugDNA.2610.1	gDNA.Hs.29724.0.S1	9.58	9.75	9.69	10.22	9.50	9.30	9.94	9.65	10.28	10.28	10.43	10.27	10.34	9.89	10.07	10.45	10.11	10.42	10.47	9.67	10.24	10.02	10.30	10.14	9.56	9.52	9.88	10.16	9.53	9.85	9.95	9.83
Mmu.2918.1.S1_at	Mmu.2918.1	CN803915	8.06	8.45	8.39	8.12	8.21	7.89	8.05	8.20	8.44	8.47	8.48	8.30	8.59	8.45	8.49	8.49	8.53	8.59	8.39	8.54	8.40	8.30	8.40	8.52	8.48	8.48	8.32	8.46	8.77	8.45	8.42	8.58
MmugDNA.19759.1.S1_s_at	MmugDNA.19759.1	gDNA.Hs.279903.2.S1	10.54	10.78	10.59	10.67	10.64	10.47	10.37	10.63	10.73	10.94	10.96	10.63	10.78	10.79	10.78	10.93	10.91	10.83	10.86	10.62	10.87	10.66	10.68	10.69	10.54	10.53	10.62	10.62	10.57	10.73	10.36	10.40
Mmu.4761.1.S1_at	Mmu.4761.1	CN648660	9.69	10.05	9.72	10.43	9.62	9.53	9.86	9.93	9.90	10.60	10.56	10.41	10.55	10.58	10.72	10.34	10.40	10.31	10.42	9.96	10.40	10.31	10.56	10.45	10.05	9.90	9.90	10.33	10.15	10.44	10.01	10.23
MmugDNA.21721.1.S1_at	MmugDNA.21721.1	gDNA.g4504804	7.94	8.36	8.19	8.43	8.00	7.92	8.13	8.31	8.27	8.55	8.68	8.69	8.57	8.71	8.58	8.46	8.41	8.34	8.28	8.35	8.61	8.54	8.49	8.19	8.04	7.88	8.02	8.45	8.26	8.41	7.91	8.00
MmugDNA.2640.1.S1_at	MmugDNA.2640.1	gDNA.g12408681	6.07	6.01	6.05	6.10	6.07	6.18	6.13	6.13	5.85	5.97	5.66	5.93	5.84	5.91	5.88	5.81	5.99	5.93	6.02	5.93	6.08	5.97	5.98	5.91	5.74	5.80	6.09	5.96	6.00	5.77	6.00	6.00
MmugDNA.17607.1.S1_at	MmugDNA.17607.1	gDNA.Hs.267831.0.S2	7.19	7.15	7.40	7.42	6.78	6.99	7.01	6.85	7.37	7.67	7.52	7.40	7.63	7.54	7.63	7.65	7.77	7.33	7.42	7.20	7.40	7.63	7.40	7.61	7.54	7.41	7.55	7.49	7.58	7.50	7.16	7.32
Mmu.13628.1.S1_x_at	Mmu.13628.1	CN645937	9.44	9.31	9.07	9.31	9.19	9.06	9.09	8.91	9.42	9.60	9.68	9.39	9.66	9.27	9.56	9.52	9.40	9.36	9.42	9.31	9.33	9.36	9.43	9.32	9.27	9.39	9.39	9.30	8.92	9.33	9.14	9.29
MmugDNA.8625.1.S1_at	MmugDNA.8625.1	gDNA.g7662117	7.54	7.80	7.95	7.88	7.49	7.39	7.49	7.56	7.77	8.12	8.07	8.11	7.95	8.02	7.93	7.94	7.90	7.70	7.61	7.43	7.63	7.95	7.77	7.62	6.98	7.40	6.92	7.67	6.87	7.93	7.31	7.44
MmugDNA.25619.1.S1_at	MmugDNA.25619.1	gDNA.g7710147	9.07	8.84	8.97	8.74	9.01	9.05	8.90	8.97	8.72	8.80	8.59	8.70	8.71	8.66	8.72	8.74	8.82	8.79	8.71	8.74	8.80	8.61	8.74	8.76	8.86	8.91	8.95	8.64	8.86	8.79	8.71	8.94
MmugDNA.174.1.S1_at	MmugDNA.174.1	gDNA.Hs.20707.1.S1	7.79	7.92	8.00	7.78	8.06	8.01	7.84	7.93	7.85	7.67	7.61	7.83	7.88	7.69	7.85	7.51	7.78	7.86	7.94	8.08	7.81	7.81	7.86	7.77	8.08	8.01	8.08	8.03	7.96	7.93	8.12	8.00
MmugDNA.5918.1.S1_at	MmugDNA.5918.1	gDNA.Hs2.318887.1.S1	7.20	7.15	7.43	7.16	7.25	7.27	7.41	7.28	7.34	7.30	7.04	7.25	7.33	6.94	7.09	7.15	7.22	7.24	7.42	7.66	7.12	7.02	7.23	7.37	7.30	7.58	7.90	7.43	7.71	7.56	7.66	7.94
MmugDNA.9413.1.S1_at	MmugDNA.9413.1	gDNA.Hs.74137.2.S1	11.54	11.54	11.54	11.56	11.62	11.55	11.61	11.65	11.53	11.75	11.83	11.49	11.66	11.67	11.71	11.66	11.48	11.54	11.43	11.44	11.51	11.65	11.76	11.59	11.37	11.47	11.35	11.45	11.40	11.55	11.52	11.36
MmugDNA.24713.1.S1_at	MmugDNA.24713.1	gDNA.g11967984	9.75	9.78	9.75	10.05	9.56	9.47	9.84	9.52	9.76	10.04	10.13	10.10	9.85	9.88	10.01	9.69	9.74	9.47	9.58	9.85	9.66	9.63	10.01	9.51	9.56	9.35	9.24	9.74	9.54	9.53	9.44	9.25
MmuSTS.1000.1.S1_at	MmuSTS.1000.1	51853946	7.93	8.36	8.27	8.23	7.67	7.71	7.90	7.91	8.13	8.80	9.01	8.29	8.43	8.35	8.46	8.27	8.46	8.54	8.27	7.94	8.19	8.25	8.20	8.06	8.05	7.95	7.62	8.01	8.08	8.13	7.43	7.60
MmugDNA.7959.1.S1_at	MmugDNA.7959.1	gDNA.Hs.95665.0.S1	9.11	9.13	9.19	9.38	9.00	8.88	9.03	8.95	9.26	9.61	9.61	9.48	9.33	9.39	9.44	9.23	9.34	9.03	8.92	9.11	9.25	9.15	9.23	9.09	8.98	9.05	8.88	9.32	8.66	9.27	8.89	9.00
MmugDNA.28264.1.S1_at	MmugDNA.28264.1	gDNA.Hs.170401.0.A1	6.37	5.92	6.23	5.80	6.24	5.84	6.08	6.17	5.69	5.55	5.43	5.65	5.62	5.77	5.81	5.64	5.85	5.72	5.97	5.61	5.85	5.77	5.96	5.99	5.44	5.84	5.75	5.73	5.83	5.81	6.09	5.99
MmugDNA.26619.1.S1_at	MmugDNA.26619.1	gDNA.Hs2.199332.1.S1	4.51	3.95	4.24	4.14	4.46	4.63	4.09	4.14	3.92	4.00	3.78	3.80	4.10	3.98	3.98	3.83	4.05	4.06	4.03	4.10	4.02	4.09	4.12	4.07	4.13	4.31	4.16	4.25	4.14	4.28	4.24	4.14
MmugDNA.23194.1.S1_at	MmugDNA.23194.1	gDNA.Hs.88297.0.A1	11.43	11.89	11.79	11.52	11.47	11.54	11.88	11.48	11.64	11.54	11.38	11.65	11.69	11.52	11.60	11.56	11.45	12.23	12.00	11.95	11.91	11.81	11.84	12.36	12.13	12.08	11.83	11.80	11.97	11.93	12.11	12.15
MmugDNA.43023.1.S1_at	MmugDNA.43023.1	gDNA.Hs2.406233.4.S1	10.11	9.99	9.92	9.85	10.04	10.11	10.11	9.94	9.67	9.53	9.48	9.66	9.72	9.71	9.81	9.62	9.58	9.44	9.70	9.97	9.51	9.64	9.81	9.72	9.93	10.11	10.56	9.97	9.99	9.76	9.66	10.06
MmugDNA.8902.1.S1_at	MmugDNA.8902.1	gDNA.Hs.12144.1.S1	8.56	8.72	8.83	9.33	8.58	8.55	8.93	8.77	9.23	9.05	9.01	9.08	9.02	8.94	9.04	8.74	8.98	9.16	9.11	8.81	9.00	9.02	9.07	9.19	8.27	8.43	8.26	8.73	8.48	8.79	8.48	8.92
MmugDNA.25307.1.S1_at	MmugDNA.25307.1	gDNA.Hs.157079.0.S2	7.42	7.64	7.65	7.82	7.28	7.26	7.43	7.68	7.53	8.18	7.96	7.98	7.88	8.23	8.14	7.69	7.96	8.15	7.73	7.64	7.81	7.92	7.99	7.85	7.28	7.44	7.05	7.83	7.48	7.83	7.14	7.19
MmugDNA.10316.1.S1_s_at	MmugDNA.10316.1	gDNA.g12653946	8.73	8.65	8.92	8.52	8.49	8.62	8.65	8.69	8.52	8.43	8.44	8.28	8.37	8.30	8.40	8.40	8.34	8.53	8.54	8.49	8.29	8.29	8.46	8.54	8.55	8.55	8.51	8.33	8.63	8.49	8.45	8.40
MmugDNA.2492.1.S1_at	MmugDNA.2492.1	gDNA.Hs.293924.0.S1	9.05	8.90	9.14	8.60	9.06	9.18	9.14	9.09	8.68	8.73	8.28	8.45	8.61	8.67	8.46	8.40	8.50	9.26	9.07	9.07	8.42	8.62	8.57	9.02	8.90	9.29	9.42	9.03	8.92	8.91	9.23	9.32
MmugDNA.27313.1.S1_s_at	MmugDNA.27313.1	gDNA.g4506832	6.87	6.54	6.91	6.41	6.59	6.72	6.78	6.79	6.29	6.31	6.39	6.20	6.37	6.32	6.54	6.32	6.59	6.48	6.60	6.33	6.34	6.15	6.60	6.51	6.41	6.12	6.46	6.13	6.35	6.15	6.57	6.34
MmugDNA.38436.1.S1_at	MmugDNA.38436.1	gDNA.g9506646	5.87	6.18	6.07	5.96	6.12	5.89	6.06	5.84	6.16	6.43	6.27	6.13	6.65	6.65	6.68	6.64	6.21	5.93	6.20	6.12	6.05	6.06	6.20	5.77	6.35	5.57	5.71	5.94	6.21	6.05	6.11	5.78
MmuSTS.2357.1.S1_s_at	MmuSTS.2357.1	51854083	14.19	14.17	14.25	14.18	14.13	14.15	14.17	14.12	14.08	14.17	14.16	14.06	14.19	14.12	14.24	14.09	14.09	14.11	14.12	14.09	14.04	13.98	14.12	14.09	14.08	14.06	13.87	13.96	14.14	14.00	14.03	13.96
MmuSTS.534.1.S1_at	MmuSTS.534.1	52626858	7.99	7.75	7.89	7.96	8.08	8.00	7.98	8.02	7.84	7.60	7.67	7.88	7.85	7.85	7.80	7.86	7.72	7.83	7.85	7.74	7.84	7.87	7.77	7.93	7.79	7.79	7.71	7.65	7.84	7.68	7.58	7.81
Mmu.15951.1.A1_at	Mmu.15951.1	AF424821.1	4.01	3.89	3.73	3.83	3.82	3.84	3.83	3.91	3.81	3.84	3.63	3.65	3.57	3.68	3.82	3.70	3.92	4.04	3.89	4.00	3.86	3.93	3.94	3.84	3.94	3.92	3.88	3.77	3.84	4.03	3.82	3.89
MmugDNA.33240.1.S1_at	MmugDNA.33240.1	gDNA.g7661879	11.59	11.23	11.51	11.22	11.25	11.33	11.33	11.20	11.20	11.02	10.92	11.21	11.13	10.93	11.14	10.88	11.04	10.91	10.99	11.48	10.98	10.88	10.91	10.88	11.17	11.37	11.34	11.55	11.48	11.05	11.30	11.29
MmuSTS.1483.1.S1_at	MmuSTS.1483.1	53828500	4.14	4.16	4.03	3.88	3.82	3.88	4.35	3.98	4.57	4.37	4.41	4.03	4.30	4.28	4.11	4.61	4.13	4.19	3.99	3.82	4.17	3.84	4.19	3.82	3.58	4.08	3.66	3.76	3.68	4.12	3.80	3.81
MmugDNA.20719.1.S1_s_at	MmugDNA.20719.1	gDNA.Hs.249247.1.A3	9.92	9.92	10.01	10.01	9.84	9.84	9.79	9.69	10.10	10.13	10.06	10.00	10.09	9.99	9.85	10.05	10.01	10.10	10.01	9.63	9.75	9.79	9.82	9.88	9.45	9.83	9.62	9.79	9.45	9.98	9.69	9.52
MmugDNA.25084.1.S1_at	MmugDNA.25084.1	gDNA.Hs.250646.0.S2	8.95	9.47	9.37	9.64	8.99	9.08	9.30	9.29	9.36	9.74	9.81	9.75	9.61	9.61	9.69	9.55	9.35	9.31	9.34	9.25	9.32	9.35	9.55	9.21	8.87	9.25	9.00	9.47	8.57	9.42	9.08	8.98
MmugDNA.34636.1.S1_at	MmugDNA.34636.1	gDNA.Hs.182784.0.A1	6.56	6.36	6.29	5.90	6.33	6.39	5.87	6.66	6.06	5.64	5.47	5.98	5.57	5.71	5.67	5.70	5.53	5.52	5.74	6.24	5.51	5.41	5.64	6.03	6.00	6.33	6.47	5.99	6.00	5.67	6.13	6.46
MmugDNA.29284.1.S1_at	MmugDNA.29284.1	gDNA.Hs.288757.0.S1	8.79	9.40	9.44	9.23	8.85	9.01	8.66	9.03	9.41	8.99	9.21	9.07	9.09	9.32	9.18	9.20	9.09	9.44	9.30	9.11	9.12	9.34	9.15	9.16	8.88	8.74	8.22	8.43	8.55	9.08	8.82	8.66
MmugDNA.3292.1.S1_at	MmugDNA.3292.1	gDNA.Hs.254974.0.A1	4.27	3.86	3.83	3.94	4.12	4.15	3.82	3.89	3.77	3.53	3.69	3.67	3.55	3.51	3.78	3.56	3.89	3.69	3.58	4.03	3.86	3.63	4.01	3.96	3.90	4.06	3.99	3.89	3.90	3.84	4.05	4.00
MmugDNA.10246.1.S1_at	MmugDNA.10246.1	gDNA.Hs.6874.1.A1	8.95	8.82	9.01	8.91	9.20	9.21	9.18	9.10	9.19	9.09	9.26	9.07	9.22	9.08	8.99	9.01	9.00	9.30	9.33	9.11	9.10	9.14	9.19	9.40	9.29	9.33	9.56	9.25	9.33	9.33	9.37	9.40
MmugDNA.12071.1.S1_at	MmugDNA.12071.1	gDNA.g4502352	8.71	9.50	9.53	9.55	9.37	9.09	9.01	9.30	9.75	10.01	10.06	9.64	9.76	10.03	9.60	9.92	10.03	10.10	10.33	9.62	10.42	10.11	9.47	9.65	9.74	9.26	9.31	9.59	9.54	10.01	9.09	9.37
MmugDNA.38686.1.S1_at	MmugDNA.38686.1	gDNA.g5174730	10.29	10.67	10.35	10.65	10.31	10.27	10.47	10.14	10.59	10.80	10.86	10.66	10.89	10.79	10.79	10.61	10.56	10.46	10.22	10.22	10.59	10.73	10.69	10.28	10.17	10.33	10.18	10.39	10.31	10.61	10.27	10.05
Mmu.4946.1.S1_at	Mmu.4946.1	CN804393	8.17	8.65	7.91	8.30	8.13	7.92	8.15	7.46	8.51	8.81	9.07	8.47	8.92	8.61	8.88	8.83	8.75	8.50	8.39	8.42	8.59	8.67	8.73	8.18	9.17	8.57	8.84	8.56	8.82	8.61	8.52	8.16
MmunewRS.48.1.S1_at	MmunewRS.48.1	27552895	7.15	7.65	7.67	7.65	7.19	6.77	7.26	7.21	7.59	7.90	8.12	7.71	8.03	7.83	7.99	7.72	7.90	7.64	8.00	7.87	7.61	7.45	7.74	7.74	7.57	7.55	7.45	7.76	7.67	7.44	7.80	7.23
MmugDNA.24631.1.S1_at	MmugDNA.24631.1	gDNA.g5902035	7.60	7.36	7.61	7.46	7.42	7.68	7.58	7.55	7.20	7.23	7.23	7.38	7.27	7.33	7.26	7.17	7.29	7.30	7.50	7.48	7.18	7.34	7.26	7.20	7.13	7.34	7.56	7.24	7.25	7.19	7.37	7.30
MmugDNA.4248.1.S1_at	MmugDNA.4248.1	gDNA.Hs.14347.1.S1	7.68	8.03	7.89	7.95	7.89	7.74	7.83	7.38	7.91	8.42	8.26	7.92	8.13	8.32	8.13	8.15	7.91	7.93	7.70	7.62	7.85	8.08	8.07	7.79	7.60	7.81	7.46	7.73	7.83	7.92	7.51	7.45
Mmu.15774.1.S1_at	Mmu.15774.1	CN802894	9.15	9.24	9.16	9.60	9.24	8.89	8.95	8.74	9.26	9.64	9.76	9.55	9.66	9.40	9.50	9.47	9.40	8.97	8.80	9.28	9.32	9.06	9.45	9.14	8.94	8.98	8.65	9.27	9.12	9.07	8.81	8.73
MmugDNA.23204.1.S1_at	MmugDNA.23204.1	gDNA.Hs2.278428.4.A1	6.40	6.25	6.04	6.31	6.13	6.23	6.36	6.36	6.80	6.78	6.51	6.59	6.39	6.59	6.65	6.64	6.69	6.54	6.58	6.15	6.29	6.47	6.19	6.36	6.43	6.08	5.96	6.30	6.22	6.38	6.18	6.37
MmugDNA.26474.1.S1_at	MmugDNA.26474.1	gDNA.Hs.279518.3.A1	7.62	7.71	7.55	7.64	7.71	7.54	7.43	7.48	7.94	7.95	7.74	7.96	7.63	7.92	7.59	7.93	8.30	8.20	8.07	8.35	8.05	8.15	7.47	7.87	7.76	8.02	7.65	7.77	7.37	7.84	7.44	7.90
MmugDNA.37079.1.S1_x_at	MmugDNA.37079.1	gDNA.Hs.210859.1.S1	7.05	7.14	7.08	7.45	6.97	7.04	7.27	6.99	7.43	7.45	7.79	7.43	7.80	7.58	7.75	7.47	7.40	7.57	7.29	7.25	7.40	7.58	7.78	7.54	7.39	7.14	6.68	6.97	7.49	7.44	7.45	7.30
MmugDNA.25567.1.S1_at	MmugDNA.25567.1	gDNA.Hs.143868.0.A1	3.24	3.01	3.05	3.30	2.94	2.89	3.00	3.11	3.34	3.97	3.43	3.93	3.42	3.48	3.41	3.21	3.30	3.49	3.43	3.19	3.38	3.22	3.44	3.31	3.20	3.54	3.22	3.53	3.25	3.33	3.52	3.36
MmugDNA.15189.1.S1_at	MmugDNA.15189.1	gDNA.Hs2.372920.1.S1	7.89	7.60	7.77	7.60	7.72	7.88	7.89	7.49	7.79	7.64	7.61	7.85	7.69	7.70	7.75	7.60	7.53	7.65	7.85	7.96	7.50	7.84	7.88	7.61	7.91	8.04	8.45	8.62	8.21	7.73	8.08	8.07
MmugDNA.41146.1.S1_at	MmugDNA.41146.1	gDNA.Hs.108887.0.A1	8.95	9.23	9.09	9.33	9.11	8.99	9.08	8.99	9.11	9.52	9.55	9.45	9.55	9.60	9.58	9.44	9.51	9.08	9.21	9.49	9.51	9.43	9.50	9.21	9.28	9.44	9.38	9.76	9.44	9.44	9.42	9.34
MmugDNA.38327.1.S1_at	MmugDNA.38327.1	gDNA.Hs.143407.0.S2	8.11	7.94	8.30	7.86	7.92	7.92	7.95	8.06	7.75	7.68	7.71	7.84	7.86	7.49	7.76	7.66	7.77	7.67	7.75	8.05	7.60	7.68	7.65	7.74	7.72	8.06	8.17	8.01	8.06	7.72	8.02	7.99
Mmu.13595.1.S1_at	Mmu.13595.1	CN643601	8.04	8.00	8.13	8.04	7.78	7.83	7.95	7.78	7.97	8.44	8.51	8.41	8.26	8.32	8.47	8.13	8.11	8.06	7.89	8.34	7.97	8.08	8.18	7.85	7.93	7.99	7.85	8.16	8.18	8.03	7.82	7.89
MmugDNA.38779.1.S1_at	MmugDNA.38779.1	gDNA.Hs.285976.2.S1	10.03	10.20	10.04	9.92	10.23	10.38	10.13	10.32	10.28	10.30	10.31	10.06	10.19	10.37	10.24	10.54	10.30	10.33	10.29	10.25	10.45	10.60	10.24	10.35	10.63	10.57	11.18	10.41	10.59	10.66	10.47	10.40
MmugDNA.10779.1.S1_at	MmugDNA.10779.1	gDNA.Hs.247833.0.S1	8.53	8.29	8.02	8.25	8.28	8.49	8.39	8.25	8.05	8.27	8.22	8.41	8.39	8.14	8.20	8.36	8.34	8.45	8.31	8.58	8.16	8.43	8.22	8.37	8.65	8.67	8.60	8.71	8.62	8.26	8.70	8.80
MmugDNA.18588.1.S1_at	MmugDNA.18588.1	gDNA.Hs.171586.0.A1	7.44	7.62	7.66	7.78	7.24	7.38	7.41	7.28	7.56	7.80	7.84	7.59	7.64	7.56	7.70	7.59	7.60	7.81	7.72	7.58	7.80	7.58	7.67	7.61	7.17	7.13	7.01	7.57	7.52	7.56	7.16	7.17
MmugDNA.6800.1.S1_at	MmugDNA.6800.1	gDNA.Hs.200400.0.S1	6.02	6.60	6.04	6.59	6.02	6.33	6.49	5.90	6.68	6.89	7.12	6.94	6.56	6.96	6.91	6.69	6.61	6.44	6.23	6.41	6.68	6.59	6.98	6.41	6.97	6.53	6.55	6.86	6.89	6.86	6.64	6.43
MmugDNA.42839.1.S1_at	MmugDNA.42839.1	gDNA.g13276672	7.26	7.18	7.24	7.08	7.16	7.19	7.27	7.34	6.96	7.11	6.83	6.98	7.11	6.97	7.09	7.05	6.99	7.30	7.17	7.14	6.98	7.13	7.16	7.27	7.07	7.41	7.35	7.23	7.24	7.18	7.34	7.36
MmugDNA.37215.1.S1_at	MmugDNA.37215.1	gDNA.Hs.162257.0.S1	6.22	6.40	6.36	6.67	6.34	6.13	6.49	6.64	6.64	6.69	6.70	6.69	6.90	6.92	6.64	6.85	6.51	7.00	6.66	6.62	6.72	6.82	6.78	7.04	6.46	6.68	6.50	6.78	6.98	6.98	6.81	6.73
MmugDNA.12318.1.S1_at	MmugDNA.12318.1	gDNA.Hs.296770.0.S1	10.20	10.71	10.64	10.43	10.88	10.96	10.71	10.93	10.94	10.79	10.77	10.66	10.78	11.05	10.71	11.20	10.89	10.96	11.01	10.58	11.48	11.34	10.69	11.05	11.21	11.38	11.58	11.11	11.14	11.37	11.13	11.17
MmugDNA.26070.1.S1_at	MmugDNA.26070.1	gDNA.Hs.262858.0.A1	6.43	6.24	6.51	6.27	6.45	6.32	6.71	6.44	6.64	6.77	7.06	6.76	6.73	6.94	6.85	6.50	6.68	6.72	6.60	6.59	6.71	6.63	6.86	6.63	6.09	6.12	6.29	6.56	6.65	6.77	6.48	6.33
MmugDNA.2723.1.S1_at	MmugDNA.2723.1	gDNA.g4507144	8.07	8.57	8.30	8.67	8.07	8.14	8.35	8.17	8.58	8.95	9.10	8.66	8.77	8.67	8.76	8.69	8.46	8.68	8.60	8.57	8.32	8.67	8.75	8.56	8.70	8.27	8.10	8.39	8.58	8.59	8.35	8.21
MmugDNA.39951.1.S1_at	MmugDNA.39951.1	gDNA.Hs.11900.0.S1	8.97	8.61	9.00	8.45	8.87	8.75	8.70	8.84	8.74	8.68	8.55	8.67	8.75	8.47	8.42	8.43	8.25	8.58	8.33	8.83	8.40	8.50	8.28	8.38	8.64	8.85	8.88	8.95	9.12	8.74	9.00	8.75
MmugDNA.28536.1.S1_at	MmugDNA.28536.1	gDNA.Hs2.385493.1.S1	4.04	4.11	3.89	4.34	4.41	4.35	4.22	4.02	3.60	3.42	3.59	3.81	3.60	3.99	3.90	3.76	4.00	3.65	3.69	3.90	3.60	3.95	3.90	3.69	3.86	3.75	4.20	3.78	4.12	3.62	4.05	3.81
MmugDNA.25164.1.S1_at	MmugDNA.25164.1	gDNA.g4506562	9.70	9.85	9.77	10.04	9.71	9.97	9.95	9.85	9.85	10.10	10.19	9.97	10.06	10.18	10.15	10.13	9.93	9.89	9.80	10.01	9.87	10.02	10.10	9.96	9.94	9.66	9.58	9.78	9.93	9.92	9.63	9.78
MmugDNA.38074.1.S1_at	MmugDNA.38074.1	gDNA.Hs.23838.1.A2	4.07	3.95	3.51	3.55	3.58	3.65	3.44	3.62	3.93	4.53	3.90	3.59	3.57	3.94	4.02	3.81	4.50	4.11	4.09	3.60	4.04	3.85	4.39	4.23	3.82	4.90	4.27	4.25	4.68	4.46	4.64	4.45
MmugDNA.878.1.S1_x_at	MmugDNA.878.1	gDNA.Hs.306481.0.S1	10.03	9.57	9.84	9.59	9.90	9.97	9.82	9.55	9.45	9.55	9.27	9.67	9.33	9.52	9.61	9.33	9.61	9.59	9.47	9.55	9.48	9.61	9.57	9.59	9.57	9.85	9.80	9.84	9.81	9.57	9.77	9.96
MmugDNA.6996.1.S1_at	MmugDNA.6996.1	gDNA.g4759269	9.43	9.62	9.64	9.59	9.42	9.40	9.62	9.45	9.48	9.75	9.75	9.63	9.64	9.58	9.76	9.64	9.50	9.43	9.41	9.47	9.49	9.38	9.70	9.45	9.50	9.33	9.08	9.38	9.50	9.31	9.45	9.22
Mmu.12196.1.S1_at	Mmu.12196.1	CO580718	6.12	6.89	5.81	6.59	6.06	6.23	6.64	6.67	6.76	7.54	7.71	6.80	7.43	7.23	7.25	7.58	6.51	7.36	6.97	6.63	6.90	7.26	7.17	7.44	7.39	6.43	7.06	6.74	7.63	7.01	6.83	7.46
Mmu.7886.1.S1_at	Mmu.7886.1	CN802640	8.89	9.31	9.47	9.45	9.01	8.86	9.26	9.47	9.66	9.60	9.56	9.65	9.47	9.42	9.48	9.76	9.68	9.85	9.53	9.69	9.51	9.43	9.60	9.88	9.49	9.20	9.08	9.30	9.26	9.43	9.25	9.59
MmugDNA.18207.1.S1_at	MmugDNA.18207.1	gDNA.g12803032	8.40	8.09	8.08	7.99	8.45	8.47	8.17	8.32	8.27	7.93	7.99	7.96	7.97	8.04	7.85	8.08	8.00	8.30	8.40	8.04	8.20	8.24	8.10	8.41	7.98	8.72	8.80	8.41	8.50	8.45	8.54	8.68
MmuSTS.3620.1.S1_at	MmuSTS.3620.1	49533424	7.21	7.35	7.53	7.66	7.54	7.60	7.49	7.59	7.59	7.52	7.95	7.79	8.03	7.91	8.12	7.84	7.85	7.75	7.94	7.77	7.67	7.76	7.92	7.98	7.49	7.71	8.05	8.10	7.79	7.91	8.07	8.00
MmugDNA.38535.1.S1_at	MmugDNA.38535.1	gDNA.g13489098	7.61	7.47	7.63	7.45	7.49	7.56	7.55	7.76	7.42	7.33	7.34	7.45	7.36	7.34	7.22	7.39	7.31	7.57	7.44	7.51	7.53	7.44	7.40	7.60	7.53	7.63	7.58	7.44	7.64	7.46	7.62	7.69
MmuSTS.3040.1.S1_at	MmuSTS.3040.1	47777011	9.53	9.47	9.77	9.61	9.52	9.69	9.65	9.85	9.64	9.40	9.26	9.64	9.46	9.52	9.48	9.57	9.60	9.61	9.63	9.94	9.64	9.73	9.49	9.83	9.69	9.73	9.74	9.98	9.99	9.86	9.78	10.02
MmugDNA.24528.1.S1_at	MmugDNA.24528.1	gDNA.Hs.111611.2.A1	8.69	8.72	8.39	8.54	8.92	9.07	9.20	8.48	8.64	8.74	8.43	8.91	8.68	8.95	8.64	8.88	8.92	8.91	8.64	8.93	8.80	9.04	8.91	8.95	9.05	9.27	9.32	9.31	8.97	8.94	9.27	9.51
MmugDNA.1046.1.S1_at	MmugDNA.1046.1	gDNA.g188268	11.81	12.78	12.89	12.99	12.31	12.21	12.51	12.61	12.76	13.19	13.20	13.04	12.77	12.85	12.69	13.13	12.84	13.05	13.06	12.81	12.73	12.89	12.87	12.92	12.51	12.44	12.29	12.54	12.43	12.77	11.80	12.10
MmugDNA.13893.1.S1_at	MmugDNA.13893.1	gDNA.Hs.150675.0.S2	10.38	10.81	10.67	10.64	10.50	10.29	10.44	10.61	10.67	10.73	10.98	10.59	10.78	10.66	10.72	10.91	10.71	10.64	10.52	10.45	10.59	10.60	10.66	10.68	10.09	10.52	10.25	10.50	10.28	10.54	10.45	10.39
MmugDNA.15943.1.S1_at	MmugDNA.15943.1	gDNA.g4502896	8.10	8.08	8.15	8.08	8.01	8.09	8.09	8.11	7.95	7.96	7.92	7.93	7.91	7.94	7.94	7.87	7.83	7.97	7.87	7.93	8.02	7.98	8.11	7.91	8.16	8.00	7.96	7.97	8.11	8.06	8.02	7.90
MmugDNA.26224.1.S1_s_at	MmugDNA.26224.1	gDNA.Hs.108264.1.A1	5.25	5.44	6.16	5.96	6.30	6.14	5.82	6.20	6.21	6.24	6.44	6.59	6.34	6.66	6.12	6.29	6.08	6.47	6.77	6.82	6.64	6.72	6.50	6.53	5.90	6.53	6.91	6.65	6.42	6.96	6.87	6.52
Mmu.12243.1.A1_at	Mmu.12243.1	U04587.1	7.20	6.92	6.91	6.85	7.00	7.14	7.17	6.89	6.82	6.70	6.57	6.49	6.72	6.67	6.67	6.51	6.84	6.73	6.79	6.49	6.82	6.76	6.66	6.76	6.74	7.00	7.15	6.71	6.83	6.54	6.97	7.02
MmugDNA.17973.1.S1_s_at	MmugDNA.17973.1	gDNA.g4504376	4.80	5.81	5.66	5.78	5.66	5.22	5.14	5.43	5.87	6.40	6.55	6.20	5.77	6.03	6.06	6.35	6.40	5.71	5.86	5.28	5.79	5.81	5.64	5.73	5.35	5.74	5.28	5.90	5.16	5.72	5.07	5.53
MmugDNA.18143.1.S1_at	MmugDNA.18143.1	gDNA.Hs.313825.0.A1	9.32	9.15	9.47	9.14	9.32	9.43	9.57	9.50	9.23	9.37	9.14	9.25	9.31	9.14	9.26	9.11	9.15	8.78	9.02	9.57	9.01	9.18	9.35	9.02	9.30	9.63	9.57	9.56	9.69	9.44	9.62	9.53
MmugDNA.37592.1.S1_at	MmugDNA.37592.1	gDNA.Hs.144304.0.S1	5.49	5.32	5.55	5.33	5.47	5.57	5.35	5.35	5.17	5.27	5.03	5.22	5.12	5.26	5.26	5.12	5.18	5.41	5.45	5.28	5.44	5.45	5.45	5.55	5.42	5.35	5.65	5.39	5.34	5.29	5.64	5.51
MmugDNA.2947.1.S1_at	MmugDNA.2947.1	gDNA.g8922171	3.71	3.58	2.90	3.40	3.68	3.79	3.57	3.85	3.44	3.82	3.82	3.32	3.74	3.81	3.84	3.88	3.67	3.44	3.44	3.63	3.74	3.93	3.57	4.18	3.64	4.26	4.87	4.56	4.52	3.99	4.04	4.19
MmugDNA.28635.1.S1_at	MmugDNA.28635.1	gDNA.Hs.11169.2.S2	5.83	6.39	5.67	6.00	5.62	5.39	6.10	5.78	6.30	6.42	6.37	5.99	6.45	6.42	6.27	6.35	6.13	6.89	6.49	6.10	6.52	6.59	6.37	6.68	6.22	6.25	6.23	6.18	6.77	6.66	6.50	6.07
MmugDNA.37079.1.S1_at	MmugDNA.37079.1	gDNA.Hs.210859.1.S1	6.32	6.84	6.74	7.03	6.42	6.26	6.83	6.56	7.02	7.30	7.34	6.95	7.38	7.22	7.26	7.17	6.87	7.17	6.93	6.30	6.89	7.19	7.33	7.23	6.30	6.63	6.42	6.70	6.80	7.06	6.81	6.72
MmugDNA.24127.1.S1_at	MmugDNA.24127.1	gDNA.Hs.74861.0.A2	9.51	9.56	9.49	9.56	9.56	9.42	9.56	9.43	9.46	9.89	9.91	9.73	9.88	9.62	9.98	9.78	9.45	9.25	9.31	9.41	9.61	9.50	9.82	9.35	9.02	9.54	9.21	9.58	9.49	9.31	9.55	9.21
MmugDNA.40711.1.S1_at	MmugDNA.40711.1	gDNA.Hs2.407655.1.S1	4.90	4.55	4.43	4.58	4.67	4.59	4.76	4.66	4.41	4.38	4.14	4.54	4.39	4.28	4.20	4.24	4.33	4.48	4.46	4.33	4.52	4.34	4.42	4.06	4.42	4.55	4.54	4.37	4.37	4.48	4.57	4.37
MmugDNA.14895.1.S1_at	MmugDNA.14895.1	gDNA.Hs2.323966.1.S1	7.76	7.47	7.55	7.61	7.59	7.52	7.60	7.43	7.56	7.38	7.48	7.34	7.54	7.46	7.29	7.26	7.36	7.35	7.43	7.66	7.34	7.39	7.48	7.47	7.72	7.68	7.60	7.55	7.82	7.60	7.60	7.62
MmugDNA.29660.1.S1_at	MmugDNA.29660.1	gDNA.Hs.269744.0.A1	5.86	5.63	5.48	5.55	5.71	5.63	5.60	5.75	5.40	5.46	5.43	5.48	5.32	5.40	5.50	5.45	5.35	5.36	5.48	5.43	5.59	5.46	5.55	5.36	5.46	5.59	5.49	5.58	5.43	5.51	5.76	5.60
MmugDNA.40429.1.S1_at	MmugDNA.40429.1	gDNA.Hs.163714.0.A1	9.64	10.07	9.66	9.99	9.85	9.91	9.77	9.81	10.07	9.83	9.85	10.01	9.93	9.91	10.13	10.02	10.18	10.11	9.87	10.27	10.05	9.88	9.98	9.99	10.23	10.32	10.23	10.52	10.01	10.21	10.09	10.01
MmugDNA.31107.1.S1_at	MmugDNA.31107.1	gDNA.Hs.323849.0.S1	5.74	5.73	5.58	5.77	5.81	5.83	5.98	5.47	5.91	6.31	6.11	5.92	6.29	5.98	6.08	5.79	5.62	5.74	5.57	5.50	5.70	5.75	5.94	5.61	5.43	5.88	5.57	5.86	5.70	5.76	5.76	5.78
MmuSTS.2350.1.S1_at	MmuSTS.2350.1	51854076	4.46	4.73	4.75	4.39	4.88	4.39	4.75	4.94	5.11	4.52	4.48	4.36	4.35	4.56	4.59	4.50	5.27	5.21	5.44	5.04	5.26	4.98	4.66	4.92	4.81	4.44	4.38	4.31	4.47	4.75	4.69	4.81
MmugDNA.17402.1.S1_at	MmugDNA.17402.1	gDNA.Hs.245834.0.A1	7.47	7.00	7.39	6.89	7.04	7.39	7.37	7.22	7.12	6.92	6.75	6.94	6.78	6.93	6.71	7.00	6.89	6.98	6.98	7.26	6.62	6.80	6.82	7.11	7.30	7.37	7.42	7.18	7.07	7.06	7.34	7.40
MmuSTS.4131.1.S1_at	MmuSTS.4131.1	47776586	10.18	10.25	10.34	10.40	10.02	10.13	10.32	10.29	10.20	10.28	10.22	10.37	10.16	10.13	10.04	10.00	10.05	10.08	10.03	10.23	10.06	10.17	10.18	10.22	9.86	9.83	9.79	10.11	9.97	9.96	9.82	10.18
MmugDNA.10831.1.S1_at	MmugDNA.10831.1	gDNA.Hs.151411.0.S1	11.80	11.61	11.69	11.48	11.70	11.70	11.71	11.72	11.59	11.27	11.29	11.37	11.34	11.24	11.47	11.18	11.28	11.52	11.60	11.60	11.26	11.28	11.51	11.54	11.65	11.68	11.77	11.50	11.54	11.25	11.60	11.68
MmugDNA.31091.1.S1_at	MmugDNA.31091.1	gDNA.Hs.94122.0.A1	6.57	6.62	7.01	6.81	6.80	6.59	7.16	7.12	7.32	7.23	7.25	7.03	7.39	7.25	7.24	7.40	7.15	7.05	7.16	7.13	7.17	7.13	7.22	7.51	6.72	6.64	6.89	7.12	7.03	7.08	7.21	7.47
MmugDNA.30613.1.S1_at	MmugDNA.30613.1	gDNA.g4758887	8.29	8.14	8.30	8.09	8.05	8.34	8.27	8.29	8.08	8.17	7.96	8.11	7.98	8.00	7.86	7.90	8.09	7.94	7.87	8.19	8.09	8.02	8.10	8.06	8.31	8.28	8.10	8.26	8.34	8.23	8.12	8.12
Mmu.13787.1.S1_at	Mmu.13787.1	CO648034	8.20	8.74	8.49	8.63	8.31	8.36	8.51	8.36	8.79	8.90	8.86	8.77	8.76	8.64	8.67	8.80	8.70	8.53	8.55	8.41	8.70	8.73	8.77	8.62	8.45	8.49	8.32	8.63	8.41	8.67	8.60	8.50
MmugDNA.18340.1.S1_at	MmugDNA.18340.1	gDNA.Hs2.397084.1.S1	7.05	6.80	6.72	6.77	6.95	6.95	6.74	6.71	7.11	7.29	6.96	7.40	6.83	7.22	6.90	7.04	7.05	7.37	7.39	7.27	7.20	7.34	7.01	7.08	7.27	7.35	7.54	7.24	6.94	6.98	6.99	7.37
MmugDNA.12676.1.S1_at	MmugDNA.12676.1	gDNA.Hs.118262.0.A1	3.86	4.02	3.68	3.81	3.94	4.03	4.08	4.17	3.52	3.59	3.49	3.55	3.51	3.63	3.68	3.76	3.55	3.76	3.61	3.95	3.57	3.63	3.85	3.77	3.25	3.65	3.57	3.61	3.59	3.89	3.91	3.89
MmugDNA.38629.1.S1_at	MmugDNA.38629.1	gDNA.Hs.323099.0.A1	7.66	7.87	7.87	7.88	7.70	7.76	8.08	8.12	7.80	8.11	8.15	8.13	8.13	8.10	8.36	8.22	7.83	7.98	8.29	8.11	8.13	8.04	8.32	8.28	8.15	8.13	8.21	8.12	8.32	8.22	8.48	8.16
MmugDNA.2230.1.S1_at	MmugDNA.2230.1	gDNA.g4505806	9.09	8.81	9.09	8.69	8.84	9.08	8.98	9.05	9.00	8.78	8.68	8.80	8.80	8.69	8.58	8.85	8.79	9.03	9.06	9.17	8.68	8.71	8.51	9.00	9.08	9.31	9.49	9.26	9.21	8.95	9.01	9.21
MmugDNA.32601.1.S1_at	MmugDNA.32601.1	gDNA.g13529127	9.08	9.68	9.99	9.85	9.40	9.13	9.22	9.30	9.53	9.83	10.10	9.71	9.91	9.76	9.76	9.87	9.59	9.68	9.79	9.44	9.56	9.68	9.73	9.55	8.90	9.29	9.00	9.56	9.14	9.61	9.08	8.99
MmuSTS.63.1.S1_at	MmuSTS.63.1	51853819	5.57	6.01	5.92	5.97	5.98	5.89	5.82	5.83	6.08	6.25	6.42	6.30	6.28	6.02	6.36	6.15	6.29	6.21	6.18	6.36	5.99	6.02	6.02	5.91	6.03	5.90	5.55	6.13	6.10	6.02	5.74	5.77
MmuSTS.2866.1.S1_at	MmuSTS.2866.1	51854155	8.94	9.02	8.99	8.70	8.83	9.01	8.82	8.79	8.68	8.71	8.71	8.57	8.72	8.69	8.60	8.56	8.57	8.81	8.62	8.59	8.65	8.55	8.59	8.65	8.62	8.59	8.23	8.45	8.93	8.60	8.64	8.46
MmugDNA.5310.1.S1_at	MmugDNA.5310.1	gDNA.Hs.314101.0.A1	6.15	6.01	5.90	6.01	6.31	6.13	5.63	5.88	6.11	5.83	5.88	6.19	6.11	6.13	5.95	5.96	6.15	6.28	6.16	6.22	6.14	6.04	5.95	6.63	6.18	6.65	6.28	6.58	6.32	6.41	6.42	6.57
MmugDNA.522.1.S1_at	MmugDNA.522.1	gDNA.Hs.180566.2.S2	9.55	9.65	9.47	9.92	9.41	8.89	9.76	9.10	9.64	9.85	10.10	9.97	9.93	9.73	10.15	9.77	9.67	9.94	9.56	9.71	9.57	9.69	10.10	9.63	8.89	9.49	9.24	9.39	8.84	9.34	9.59	9.39
MmugDNA.32643.1.S1_at	MmugDNA.32643.1	gDNA.Hs.178357.2.S1	3.98	3.73	3.80	3.99	4.00	3.71	3.49	3.60	3.66	4.31	3.96	4.15	4.04	4.13	4.39	4.01	3.78	3.74	3.45	3.73	3.72	3.89	4.10	3.69	3.53	3.45	3.11	3.84	3.60	3.78	3.49	3.46
MmugDNA.37488.1.S1_at	MmugDNA.37488.1	gDNA.Hs.282958.1.S1	7.43	8.01	7.91	7.63	8.03	7.69	7.58	8.05	8.50	8.33	8.45	8.09	8.27	8.31	8.14	8.89	8.45	8.50	8.47	8.04	8.41	8.48	7.91	8.43	8.14	8.17	7.99	8.07	7.93	8.65	7.75	8.14
MmugDNA.41859.1.S1_at	MmugDNA.41859.1	gDNA.g7262381	10.43	10.69	10.66	10.65	10.52	10.43	10.45	10.39	10.79	10.77	10.76	10.68	10.66	10.67	10.64	10.90	10.70	10.69	10.61	10.64	10.86	10.69	10.69	10.64	10.61	10.58	10.39	10.51	10.54	10.68	10.49	10.59
MmugDNA.15981.1.S1_at	MmugDNA.15981.1	gDNA.Hs.111988.2.A1	9.11	9.20	9.30	9.07	9.18	9.39	9.14	9.08	9.03	8.95	8.86	8.94	9.06	8.94	9.01	8.69	8.90	9.10	9.10	9.24	9.00	9.00	9.08	9.05	9.29	9.31	9.29	9.19	9.37	9.03	9.10	9.05
MmugDNA.2390.1.S1_at	MmugDNA.2390.1	gDNA.Hs.171003.0.A1	5.76	5.86	5.72	5.64	5.73	5.74	5.77	5.66	5.48	5.50	5.61	5.52	5.52	5.49	5.42	5.40	5.57	5.55	5.65	5.43	5.61	5.74	5.61	5.56	5.39	5.69	5.76	5.67	5.73	5.55	5.50	5.69
MmugDNA.35643.1.S1_at	MmugDNA.35643.1	gDNA.Hs.5997.0.S1	7.17	7.52	7.30	7.38	7.32	7.16	7.43	7.06	7.46	7.74	7.73	7.57	7.68	7.61	7.77	7.65	7.60	7.50	7.44	7.51	7.24	7.32	7.69	7.47	7.35	7.53	7.38	7.75	7.46	7.43	7.48	7.30
Mmu.7453.1.S1_at	Mmu.7453.1	CB229016	7.69	7.96	7.87	7.85	7.71	7.58	7.66	7.84	8.00	8.11	8.21	8.07	8.02	8.14	7.93	8.10	7.93	8.02	7.92	8.12	8.03	8.06	7.94	8.07	8.09	7.65	7.73	7.79	8.03	8.09	7.73	7.86
MmugDNA.21858.1.S1_at	MmugDNA.21858.1	gDNA.g1480645	9.74	9.70	9.81	9.51	9.71	9.89	9.78	9.94	9.94	9.62	9.58	9.54	9.73	9.68	9.72	9.78	9.75	10.01	10.09	10.03	9.86	9.97	9.68	10.04	10.15	9.93	10.04	9.89	10.04	9.91	9.88	10.13
MmugDNA.32876.1.S1_at	MmugDNA.32876.1	gDNA.Hs.130541.1.S1	9.18	8.93	9.04	8.91	9.05	9.04	9.01	8.92	8.98	8.87	8.75	8.99	8.86	8.87	8.82	8.82	8.94	8.92	8.96	9.03	8.89	8.94	8.85	8.89	8.97	9.03	9.04	9.17	9.01	8.99	9.02	9.12
MmugDNA.38851.1.S1_at	MmugDNA.38851.1	gDNA.g7705908	9.27	9.09	9.44	9.33	9.41	9.36	9.36	9.36	9.35	9.19	9.42	9.39	9.38	9.29	9.40	9.36	9.40	9.45	9.57	9.56	9.38	9.36	9.39	9.45	9.57	9.41	9.44	9.52	9.64	9.64	9.52	9.54
MmugDNA.29279.1.S1_x_at	MmugDNA.29279.1	gDNA.Hs.274448.2.A1	7.52	7.34	7.21	7.26	7.38	7.50	7.41	7.31	7.03	6.87	6.83	7.26	7.14	7.14	7.16	7.07	7.37	7.23	7.08	7.27	7.17	7.16	7.14	7.37	7.22	7.35	7.67	7.70	7.16	7.40	7.32	7.71
MmugDNA.18861.1.S1_at	MmugDNA.18861.1	gDNA.Hs.32458.0.A1	9.20	8.76	8.50	8.61	8.59	9.11	8.98	8.31	8.57	8.80	8.06	8.62	8.20	8.45	8.56	8.09	8.64	8.66	8.46	8.91	8.04	8.30	8.44	8.32	9.01	9.32	9.34	9.03	8.75	8.65	8.92	8.90
MmugDNA.40912.1.S1_at	MmugDNA.40912.1	gDNA.Hs.264347.0.A1	6.05	5.94	5.82	5.88	5.97	6.29	6.06	5.90	5.59	5.94	5.49	5.41	5.68	5.69	5.71	5.70	5.67	5.65	5.62	5.48	5.40	5.86	5.64	5.68	5.43	5.92	5.91	5.60	5.79	5.56	5.85	5.79
MmugDNA.37875.1.S1_at	MmugDNA.37875.1	gDNA.g5174604	5.88	5.99	6.28	6.12	6.04	5.78	6.42	5.80	6.35	6.64	6.74	6.56	6.34	6.43	6.42	6.61	6.21	6.55	6.39	5.74	6.03	6.23	6.65	6.52	5.69	5.89	5.90	6.24	5.84	6.13	6.11	6.08
MmugDNA.7883.1.S1_at	MmugDNA.7883.1	gDNA.g5032162	7.96	8.36	8.15	8.22	7.80	7.77	8.01	7.78	8.20	8.48	8.59	8.37	8.42	8.23	8.36	8.21	8.31	8.16	8.18	8.21	8.15	8.16	8.35	8.06	8.20	8.15	8.05	8.42	8.11	8.21	8.15	8.02
MmugDNA.34151.1.S1_at	MmugDNA.34151.1	gDNA.g5730086	9.77	10.20	10.15	10.02	9.80	9.73	9.94	9.98	10.22	10.40	10.56	10.21	10.18	10.13	10.31	10.33	10.11	10.35	10.23	10.18	9.94	10.08	10.29	10.05	9.99	10.31	10.00	10.23	10.01	10.16	10.15	9.99
MmugDNA.25730.1.S1_at	MmugDNA.25730.1	gDNA.g9437516	10.19	10.17	10.31	10.27	10.13	10.03	10.33	10.18	10.27	10.27	10.42	10.27	10.13	10.00	10.24	10.16	10.04	10.13	10.04	10.15	9.99	9.97	10.15	10.12	10.18	10.05	9.92	10.00	10.07	9.97	10.04	9.99
MmuSTS.1944.1.S1_at	MmuSTS.1944.1	47776911	5.44	5.88	6.10	6.01	5.83	5.80	5.49	5.27	7.43	5.98	6.45	6.39	6.18	6.18	6.55	6.38	7.86	6.41	6.65	7.19	6.60	6.42	6.20	6.22	7.19	6.38	6.05	6.72	6.54	6.89	6.24	6.36
MmugDNA.17442.1.S1_at	MmugDNA.17442.1	gDNA.Hs.46601.0.A1	6.88	6.98	7.25	7.45	6.57	6.48	7.05	7.28	7.58	7.76	7.72	7.76	7.22	7.79	7.91	7.08	7.55	7.54	7.74	7.27	7.66	7.29	7.46	7.28	6.89	7.02	6.95	7.53	7.27	7.24	7.29	6.92
MmugDNA.15510.1.S1_s_at	MmugDNA.15510.1	gDNA.g13625458	8.77	9.32	9.15	9.38	9.41	8.84	9.19	9.04	9.37	9.70	10.05	9.51	9.78	9.48	9.63	9.72	9.39	9.25	9.26	9.13	9.72	9.46	9.61	9.12	9.12	8.97	8.67	9.36	9.40	9.38	9.03	8.68
MmugDNA.40218.1.S1_x_at	MmugDNA.40218.1	gDNA.Hs2.406146.1.S1	8.34	8.63	8.30	8.61	8.32	8.34	8.58	8.28	8.72	8.86	8.70	8.64	8.70	8.70	8.67	8.50	8.61	8.64	8.54	8.78	8.57	8.80	8.85	8.54	8.84	8.83	8.61	8.83	8.73	8.66	8.67	8.50
MmugDNA.12030.1.S1_at	MmugDNA.12030.1	gDNA.Hs.24937.1.S2	9.92	9.78	9.37	9.03	10.06	10.35	10.08	9.67	9.40	8.75	8.45	8.88	8.87	9.12	9.36	8.77	8.80	9.73	9.40	9.33	8.95	9.16	9.27	9.59	9.42	10.10	9.87	9.33	9.40	9.32	9.68	10.29
MmugDNA.29289.1.S1_at	MmugDNA.29289.1	gDNA.Hs.72475.0.A1	4.62	4.86	4.71	4.76	4.58	4.82	4.67	5.16	5.19	5.49	5.19	5.38	5.11	5.08	5.33	5.55	4.97	5.36	5.14	4.88	5.17	5.03	5.14	5.44	4.58	5.24	5.12	5.36	5.05	5.16	4.89	4.81
MmugDNA.2704.1.S1_at	MmugDNA.2704.1	gDNA.g4507132	10.11	10.33	10.44	10.54	10.04	10.13	10.01	10.14	10.19	10.40	10.50	10.40	10.35	10.38	10.25	10.29	10.27	10.20	10.19	10.03	10.22	10.21	10.22	9.98	10.03	9.95	9.77	10.03	10.09	10.28	9.86	9.73
MmugDNA.1821.1.S1_s_at	MmugDNA.1821.1	gDNA.g339943	7.63	8.13	7.03	7.73	7.58	7.59	7.65	8.13	8.07	8.31	8.31	8.04	8.27	8.12	8.30	9.01	8.40	7.90	8.13	8.10	8.22	8.11	8.02	8.68	8.51	8.38	9.84	8.80	8.59	8.14	8.25	8.87
MmugDNA.28420.1.S1_s_at	MmugDNA.28420.1	gDNA.g10047078	10.36	10.20	10.26	10.09	10.26	10.58	10.29	10.28	10.27	10.14	10.09	9.97	10.28	10.21	10.15	10.32	10.27	10.09	10.15	10.10	10.29	10.25	10.17	10.09	10.50	10.81	11.31	10.59	10.55	10.59	10.29	10.29
MmugDNA.39041.1.S1_at	MmugDNA.39041.1	gDNA.Hs2.398100.1.A1	5.87	5.51	5.75	5.44	5.67	5.77	5.75	5.52	5.51	5.38	5.23	5.41	5.25	5.28	5.31	5.02	5.61	5.60	5.71	5.73	5.46	5.49	5.48	5.68	5.39	5.68	5.78	5.23	5.48	5.49	5.58	5.68
MmugDNA.7.1.S1_at	MmugDNA.7.1	gDNA.g7019526	7.25	7.59	7.76	7.90	7.81	7.58	7.36	7.46	8.26	8.42	8.59	8.53	8.29	8.20	7.70	8.39	8.22	8.07	8.13	7.63	8.16	8.43	7.82	7.94	7.34	7.59	7.52	7.85	7.62	8.65	7.35	7.51
MmugDNA.31536.1.S1_at	MmugDNA.31536.1	gDNA.g5031766	9.11	8.88	9.08	8.96	9.00	9.05	8.98	9.05	8.94	8.85	8.71	8.96	8.81	8.75	8.79	8.82	8.82	8.90	8.94	9.13	8.80	8.78	8.74	9.03	9.02	9.07	9.03	9.06	9.13	8.91	9.05	9.01
MmugDNA.31911.1.S1_at	MmugDNA.31911.1	gDNA.Hs.193059.0.S1	6.16	6.24	6.18	5.68	6.36	6.65	6.40	6.22	5.80	5.58	5.45	5.32	5.61	5.45	5.54	5.76	5.44	6.27	6.10	5.42	5.69	5.64	5.75	6.32	5.87	6.64	6.33	5.82	5.88	5.95	6.13	6.40
MmugDNA.43561.1.S1_at	MmugDNA.43561.1	gDNA.Hs.126691.1.A1	6.78	6.65	6.78	6.68	6.82	6.62	6.74	6.82	6.42	6.49	6.35	6.76	6.29	6.45	6.29	6.46	6.68	6.87	6.67	6.80	6.33	6.36	6.63	6.53	6.59	6.81	6.96	6.78	6.59	6.63	6.97	6.98
Mmu.13384.1.S1_at	Mmu.13384.1	CK232083	7.26	8.06	7.56	8.04	7.32	7.39	7.47	7.41	7.89	8.27	8.34	7.98	8.38	8.17	7.99	8.22	7.94	7.88	7.74	7.85	7.89	8.08	8.14	7.74	7.72	7.57	7.25	7.91	7.94	8.09	7.72	7.63
MmugDNA.33964.1.S1_at	MmugDNA.33964.1	gDNA.g7661961	8.85	8.97	8.95	8.91	8.88	9.06	8.94	8.80	8.66	8.77	8.83	8.50	8.76	8.47	8.70	8.55	8.58	8.24	8.27	8.72	8.68	8.35	8.65	8.43	8.81	8.72	8.50	8.75	9.19	8.63	8.75	8.49
[truncated: 30,805 more rows]
