# Supplementary material for: Longitudinal transcriptomic dysregulation in the peripheral blood of transgenic Huntington’s disease monkeys
Source: BMC Neurosci. 2013 Aug 17;14:88. doi: 10.1186/1471-2202-14-88 (PMC3751855; doi:10.1186/1471-2202-14-88)
Supplement: Additional file 4 — Ingenuity analysis of HD monkey profiling results. The Ingenuity pathway program was used to identify signaling pathways (P value < 0.05) associated with HD mRNA transcripts dysregulated with a P value < 0.001 in the Affymetrix profiling. [file 1471-2202-14-88-S4.xls]

## Sheet: Sheet0
Additional file 4. Ingenuity Results
Ingenuity Canonical Pathways	-log(p-value)
Fatty Acid Biosynthesis	3.72E00
Pyruvate Metabolism	3.61E00
EIF2 Signaling	3.54E00
B Cell Development	3.04E00
Pyrimidine Metabolism	2.7E00
NRF2-mediated Oxidative Stress Response	2.68E00
Regulation of eIF4 and p70S6K Signaling	2.65E00
Virus Entry via Endocytic Pathways	2.62E00
Graft-versus-Host Disease Signaling	2.47E00
Autoimmune Thyroid Disease Signaling	2.42E00
Prostate Cancer Signaling	2.35E00
Aryl Hydrocarbon Receptor Signaling	2.33E00
Glycolysis/Gluconeogenesis	2.14E00
Bile Acid Biosynthesis	2.13E00
Crosstalk between Dendritic Cells and Natural Killer Cells	2.08E00
Role of NANOG in Mammalian Embryonic Stem Cell Pluripotency	2.07E00
Antigen Presentation Pathway	2.06E00
Tyrosine Metabolism	2.02E00
IL-15 Production	1.93E00
Regulation of IL-2 Expression in Activated and Anergic T Lymphocytes	1.87E00
Sertoli Cell-Sertoli Cell Junction Signaling	1.86E00
CD40 Signaling	1.81E00
Glycerolipid Metabolism	1.77E00
NGF Signaling	1.72E00
Aminoacyl-tRNA Biosynthesis	1.69E00
OX40 Signaling Pathway	1.69E00
Leukocyte Extravasation Signaling	1.68E00
Pancreatic Adenocarcinoma Signaling	1.68E00
Ascorbate and Aldarate Metabolism	1.66E00
Type I Diabetes Mellitus Signaling	1.61E00
Cell Cycle Regulation by BTG Family Proteins	1.6E00
Endometrial Cancer Signaling	1.6E00
Small Cell Lung Cancer Signaling	1.58E00
Glyoxylate and Dicarboxylate Metabolism	1.54E00
NF-κB Activation by Viruses	1.53E00
SAPK/JNK Signaling	1.5E00
Metabolism of Xenobiotics by Cytochrome P450	1.49E00
mTOR Signaling	1.48E00
Propanoate Metabolism	1.45E00
HER-2 Signaling in Breast Cancer	1.43E00
Cdc42 Signaling	1.42E00
PI3K/AKT Signaling	1.42E00
Ceramide Signaling	1.4E00
HGF Signaling	1.39E00
Myc Mediated Apoptosis Signaling	1.39E00
Cyclins and Cell Cycle Regulation	1.38E00
Estrogen-Dependent Breast Cancer Signaling	1.36E00
Nicotinate and Nicotinamide Metabolism	1.36E00
Glucocorticoid Receptor Signaling	1.35E00
Melanoma Signaling	1.35E00
Glutathione Metabolism	1.34E00
Lysine Degradation	1.34E00
Molecular Mechanisms of Cancer	1.31E00
Antiproliferative Role of TOB in T Cell Signaling	1.3E00
