# Supplementary material for: Longitudinal transcriptomic dysregulation in the peripheral blood of transgenic Huntington’s disease monkeys
Source: BMC Neurosci. 2013 Aug 17;14:88. doi: 10.1186/1471-2202-14-88 (PMC3751855; doi:10.1186/1471-2202-14-88)
Supplement: Additional file 6 — Human HD array probeset information. The human array probeset information for the selected HD-associated candidates. [file 1471-2202-14-88-S6.xls]

## Sheet: Sheet1
Additional file 6 --- Human array probeset information
GEO #	Probeset ID	gene symbol
GDS1331 (Affymetrix)	207206_s_at	ALOX12
GDS1332 (Codelink)	NM_000697.1_PROBE1	ALOX12
GDS1331 (Affymetrix)	201304_at	NDUFA5
GDS1332 (Codelink)	NM_005000.2_PROBE1	NDUFA5
GDS1331 (Affymetrix)	218729_at	LXN
GDS1332 (Codelink)	1649584CB1_PROBE1	LXN
GDS1331 (Affymetrix)	203411_s_at	LMNA
GDS1332 (Codelink)	1137095.17_PROBE1	LMNA
GDS1331 (Affymetrix)	216587_s_at	FZD8
GDS1332 (Codelink)	1534444CB1_PROBE1	FZD8
GDS1331 (Affymetrix)	207382_at	TP63
GDS1332 (Codelink)	Y16961_PROBE1	TP63
GDS1331 (Affymetrix)	203464_s_at	EPN2
GDS1332 (Codelink)	NM_014964.1_PROBE1	EPN2
GDS1331 (Affymetrix)	216841_s_at	SOD2
GDS1332 (Codelink)	NM_000636.1_PROBE1	SOD2
GDS1331 (Affymetrix)	221283_at	RUNX2
GDS1332 (Codelink)	NM_004348.1_PROBE1	RUNX2
GDS1331 (Affymetrix)	202685_s_at	AXL
GDS1332 (Codelink)	NM_001699.2_PROBE1	AXL
GDS1331 (Affymetrix)	204695_at	CDC25A
GDS1332 (Codelink)	NM_001789.1_PROBE1	CDC25A
