# Supplementary material for: Longitudinal transcriptomic dysregulation in the peripheral blood of transgenic Huntington’s disease monkeys
Source: BMC Neurosci. 2013 Aug 17;14:88. doi: 10.1186/1471-2202-14-88 (PMC3751855; doi:10.1186/1471-2202-14-88)
Supplement: Additional file 9 — Rhesus Taqman assay information. All forward, reverse, and probe sequences for rhesus Taqman assays engaged for this manuscript. [file 1471-2202-14-88-S9.xls]

## Sheet: Sheet1
Additional file 9 - Taqman assay information
mRNA ID	Forward Primer	Reverse Primer	Reporter (Probe)
SOD2	GATCCACTGCAAGGAACAACAG	CAGGCCTGACATTTTTATACTGAAGGT	CCACACATCAATCCCC
AXL	GGTTTGTTCTGTTTCAAGGCACTTT	CACAACTGAGTGTGAGAGTCTTATAACTT	TTGGTCCAAGATTCTG
FRZD8	GTTTGCAGTCAGATACCCAGATTTC	GGGTGGGAGTTTACGTAAGAGAGT	CCTGGGAGAACCTCTTTT
RUNX2	ACTGTTTGCTTTTTAATGCAGTACTTTG	TCAAAAGAAATGGAATTTTATTCAGAATACCT	CAGCCAAAACCATAACTTAC
NDUFA5	TGTTATATTTGAAAACCATCAGATTCA	TCCAATAACCTCTATGAAATGGGAAATCTT	TTGTACAGTTGAAGAAATTG
EPN2	GGCAGTCCTGGGTGTGG	TTCCCCAAAAGGTCAGTGTCTTATG	ACACAATGAAGCACCTGCTC
TP63	CTCATGGCAACCTACTCTCCTT	GTTTCTGTGCTTAATATTCTTTTACCCCTTT	CCTGGCTACTCATACACTC
LMNA	AGGAACTGGACTTCCAGAAGAATATCT	TCATGACGGCGCTTGGT	CACGCAGCTCCTCACTG
CDC25A	CCTGGGCCATTGGACAGTAAAG	AGGTAGGGAATGTATTCTTCTCAT	AAAACCTTGAAAATCCC
LATEXIN	TGAGGTGCAGAAGGTCAAACAAG	CTTCAACAGCAAATTTAAGGCGATACT	CCAGCATGGAGGATATT
ALOX12	CTGTCTTCAAATGGCCATCTCATG	CCGCTTTGGGCTTGGG	CCCCAGAGGCACCATG
ACTB	GCCGTCTTCCCCTCCAT	CTGACCCATGCCCACCAT	CACGCCCTGGTGCCTG
GAPDH	Taqman assay ID Rh02621745_g1 (Applied Biosystems/Life Technologies)
HTTexon1	GCCGCTGCTGCCTCA	TGCAGCGGCTCCTCAG	CCGCCGCCCCCGCC
HTTexon26	GCAGCCACCAAGCAAGAG	GAGAAGAGCTGCTCCACCAT	CAAGGCCCGGTCCCC
